# Supplementary material for: Transcriptomic Analysis of Streptomyces coelicolor Differentiation in Solid Sporulating Cultures: First Compartmentalized and Second Multinucleated Mycelia Have Different and Distinctive Transcriptomes
Source: PLoS One. 2013 Mar 28;8(3):e60665. doi: 10.1371/journal.pone.0060665 (PMC3610822; doi:10.1371/journal.pone.0060665)
Supplement: Table S1 — Quantitative data of the expression of the most reliable Streptomyces coelicolor transcripts. Relative transcript abundances are shown as the log2 ratio MII/MI. Only genes with significant abundances (p-values <0.05 in all the conditions) are represented: 1901 genes, those shown in Figures. 4, 5, and 6. Functional categories: 1. cell division/septation; 2. DNA/RNA replication; 3. TTA BldA targets and Bld Whi proteins; 4. transcriptional regulators; 5. other regulatory proteins; 6. Krebs cycle and energy metabolism; 7. catabolism, degradation; 8. glycolysis and glyconeogenesis; 9. pentose phosphate pathway; 10. amino acid metabolism; 11. lipid metabolism; 12. nucleotide metabolism; 13. other anabolic enzymes; 14. translation, protein folding, RNA/protein processing; 15. stress/defense proteins; chaperons/homeostasis; 16. unknown; 17. secondary metabolites synthesis; 18. nucleases/RM methylases; 19. ABC transporters; 20. transporters/secreted; 21. kinases/phosphatases; 22. DNA competence. (XLSX) [file pone.0060665.s004.xlsx]

## Sheet: Microarray abundances
Table S1. Quantitative data of the expression of Streptomyces coelicolor transcripts. Relative transcript abundances are shown as the log2 ratio MII/MI.
Only genes with significant abundances (p values lesser than 0.05 in all the conditions) are shown: 1901 genes, those shown in Figs. 4, 5 and 6.
Functional categories: 1. cell division/septation; 2. DNA/RNA replication; 3. TTA BldA targets and Bld Whi proteins; 4. transcriptional regulators; 5. other regulatory proteins
6. Krebs cycle and energy metabolism; 7. catabolism, degradation; 8. glycolysis and glyconeogenesis; 9. pentose phosphate pathway; 10. amino acid metabolism; 11. lipid metabolism
12. nucleotide metabolism; 13. other anabolic enzymes; 14. translation, protein folding, RNA/protein processing; 15. stress/defense proteins; chaperons/homeostasis; 16. unkwnown
17. secondary metabolites synthesis; 18. nucleases/RM methylases; 19. ABC transporters; 20. transporters/secreted; 21. kinases/phosphatases; 22. DNA competence.
Green: Transcripts significantly up-regulated in MII (log2 abundance greater than +1)
Gray: Transcripts significantly up-regulated in MI (log2 abundance lower than -1)
Average log2 MII24h/MI12h	Average log2 MII48h/MI12h	Average log2 MII72h/MI12h	p.value. MII24h/MI12h	p.value. MII48h/MI12h	p.value. MII72h/MI12h	Gene	Description	Category
3.193	7.119	7.58	0.000219	2e-06	2e-06	SCO5632	hypothetical protein	16
1.134	7.012	7.403	0.022751	2e-06	2e-06	SCO2718	rdlA	3
6.091	6.228	6.938	5e-06	2e-06	1e-06	SCO4174	hypothetical protein	16
4.117	5.94	6.212	1e-06	0	0	SCO0955	hypothetical protein	16
-2.106	-0.988	6.119	0.000712	0.016636	2e-06	SCO6164	hypothetical protein	16
1.506	5.87	5.855	0.00139	1e-06	1e-06	SCO6650	Hypothetical protein	16
1.53	4.666	5.824	0.021164	4.7e-05	1.5e-05	SCO6992	regulatory protein, absR1	4
3.656	5.472	5.578	1.1e-05	1e-06	1e-06	SCO2717	ChpD	3
1.686	5.711	5.375	0.004484	5e-06	6e-06	SCO3290	Predicted nucleotide-binding protein	16
5.699	5.349	5.336	1e-06	1e-06	1e-06	SCO1800	chpE	3
1.75	5.656	5.235	0.006761	9e-06	1.4e-05	SCO3288	possible integral membrane protein	16
2.196	5.418	5.189	0.000389	3e-06	3e-06	SCO5521	hypothetical protein	16
0.923	5.051	5.064	0.004492	1e-06	1e-06	SCO2217	probable secreted protein	20
1.665	5.199	4.954	0.002928	5e-06	6e-06	SCO3289	large membrane protein	16
1.59	4.639	4.865	0.001309	3e-06	3e-06	SCO4440	hypothetical protein	16
4.538	5.328	4.795	4e-06	1e-06	2e-06	SCO4442	hypothetical protein	16
5.391	5.192	4.753	6e-06	3e-06	5e-06	SCO1675	chaplin H	3
4.277	4.539	4.739	2e-06	1e-06	1e-06	SCO0682	Hypothetical protein	16
1.777	3.927	4.67	8.2e-05	1e-06	1e-06	SCO1756	hypothetical protein	16
3.672	5.285	4.585	7.1e-05	6e-06	1.1e-05	SCO6682	ramS	3
2.53	4.822	4.531	0.000392	7e-06	1e-05	SCO2492	hypothetical protein	16
3.858	4.662	4.435	6e-06	1e-06	2e-06	SCO5826	hypothetical protein	16
1.514	4.049	4.422	0.000434	2e-06	1e-06	SCO6440	hypothetical protein	16
2.656	3.825	4.405	0.0001	8e-06	4e-06	SCO1839	transcriptional regulator	4
3.169	4.386	4.342	2.5e-05	3e-06	3e-06	SCO1674	ChpC	3
1.123	4.076	4.325	0.001115	1e-06	1e-06	SCO6441	aldehyde dehydrogenase	16
0.891	4.444	4.319	0.00659	1e-06	2e-06	SCO0930	putative lipoprotein	16
3.273	3.742	4.28	0.000119	3e-05	1.5e-05	SCO4175	hypothetical protein	16
4.638	4.282	4.255	2e-06	1e-06	2e-06	SCO3323	bldN RNA polymerase sigma factor	4
3.809	4.383	4.229	1.1e-05	3e-06	3e-06	SCO0683	hypothetical protein	16
2.369	4.15	4.214	0.000173	5e-06	5e-06	SCO7647	calcium binding protein	16
-1.183	-0.909	4.205	0.008991	0.018764	8e-06	SCO6165	putative dnaK suppressor	16
2.098	3.667	4.175	0.00021	6e-06	4e-06	SCO3328	hypothetical protein	16
4.252	4.406	4.14	6e-06	3e-06	3e-06	SCO4677	Histidine kinase-like ATPases antagonistic regulator of sigma(F).	21
0.782	4.311	4.113	0.032779	5e-06	6e-06	SCO6652	hypothetical protein	16
4.079	4.435	4.076	2e-06	1e-06	1e-06	SCO7251	hypothetical protein	16
1.73	1.901	4.066	0.000401	0.000129	3e-06	SCO7434	lipoprotein	11
2.791	3.394	3.969	6.7e-05	1.2e-05	6e-06	SCO1474	hypothetical protein	16
1.741	3.797	3.947	0.000334	4e-06	3e-06	SCO4793	probable NPL/P60 family secreted protein	20
0.77	1.014	3.942	0.013007	0.002163	2e-06	SCO5316	whiE, ORFV acyl carrier protein	17
2.011	3.765	3.933	0.0003	6e-06	5e-06	SCO1029	hypothetical protein	16
2.175	3.675	3.881	0.000244	8e-06	6e-06	SCO2819	hypothetical protein	16
0.806	3.786	3.871	0.034095	1e-05	8e-06	SCO2954	RNA polymerase sigma factor SigU	4
0.559	4.029	3.864	0.04101	2e-06	2e-06	SCO0644	possible membrane protein	16
2.862	3.97	3.855	1e-06	0	0	SCO0383	hypothetical protein	17
1.164	3.921	3.841	0.005183	6e-06	6e-06	SCO2976	hypothetical protein	16
0.979	4.509	3.836	0.005094	2e-06	3e-06	SCO3487	hydrolase	7
0.99	4.047	3.826	0.010491	5e-06	6e-06	SCO6655	GTP cyclohydrolase II	16
4.315	3.908	3.748	1e-06	1e-06	1e-06	SCO1630	rarA homologue	5
2.127	3.289	3.585	0.000892	4.7e-05	3e-05	SCO4335	hypothetical protein	16
2.378	3.499	3.582	9e-06	1e-06	1e-06	SCO0381	glycosyl transferase	17
2.411	3.822	3.546	0.00028	1.3e-05	2e-05	SCO5175	hypothetical protein	16
2.945	3.444	3.526	1.2e-05	3e-06	3e-06	SCO3579	wblA	3
2.454	3.551	3.51	3.3e-05	3e-06	3e-06	SCO0393	transferase	17
2.227	3.54	3.506	2.7e-05	2e-06	2e-06	SCO5174	transferase	16
0.56	2.815	3.5	0.042508	9e-06	4e-06	SCO6543	hypothetical protein	16
2.74	3.109	3.481	0.000139	3.6e-05	2e-05	SCO3324	hypothetical protein	16
2.761	2.97	3.479	9e-06	3e-06	2e-06	SCO4768	BldM	3
4.226	3.732	3.45	2e-06	2e-06	2e-06	SCO1627	putative ATP-GTP binding protein	16
0.59	1.308	3.445	0.02592	0.000345	3e-06	SCO7336	hypothetical protein	16
0.833	3.553	3.443	0.014512	6e-06	6e-06	SCO2805	putative sporulation protein	1
1.397	3.299	3.44	0.004948	3.2e-05	2.6e-05	SCO3113	hypothetical protein	16
1.32	3.545	3.439	0.000857	3e-06	4e-06	SCO7701	methyltransferase	16
0.719	0.667	3.425	0.04671	0.044331	1.4e-05	SCO3108	hypothetical protein	16
1.507	1.703	3.411	0.005474	0.001796	4.5e-05	SCO7453	putative secreted protein	20
2.724	3.669	3.392	5e-06	1e-06	1e-06	SCO0396	Putative Peptidase	17
-1.97	2.061	3.316	0.026698	0.015034	0.00152	SCO5191	hypothetical protein	16
2.753	3.647	3.307	2e-06	1e-06	1e-06	SCO0399	possible membrane protein. Contains a TTA leucine codon, possible target for bldA	17
0.826	2.788	3.305	0.030979	4.5e-05	1.9e-05	SCO5351	regulatory protein	5
2.714	3.426	3.292	5e-05	7e-06	8e-06	SCO0684	hypothetical protein	16
1.383	3.7	3.291	0.000931	4e-06	6e-06	SCO7699	nucleotide-binding protein	16
2.673	3.45	3.24	3e-06	1e-06	1e-06	SCO0395	Epimerase/dehydratase	17
0.916	2.997	3.213	0.036627	6.7e-05	4.7e-05	SCO3134	two-component system response regulator	5
2.365	3.267	3.196	6.3e-05	6e-06	6e-06	SCO0394	hypothetical protein	17
3.576	3.634	3.192	0	0	0	SCO7252	regulatory protein	3
-1.714	2.032	3.176	0.038073	0.012993	0.001492	SCO5190	wblC, DNA-binding protein	3
1.216	3.104	3.174	0.001491	6e-06	6e-06	SCO7253	hypothetical protein	16
1.461	3.106	3.173	0.000283	4e-06	3e-06	SCO5834	Hypothetical protein membrane spanning	16
2.614	3.114	3.168	3.2e-05	6e-06	6e-06	SCO2302	hypothetical protein	16
2.497	2.803	3.157	0.000153	4.2e-05	2.3e-05	SCO4173	hypothetical protein	16
1.687	3.474	3.149	0.000118	2e-06	3e-06	SCO3714	transposase	22
0.768	2.627	3.135	0.011721	1.3e-05	6e-06	SCO4412	Histidine kinase-like ATPases	21
2.437	3.222	3.122	5e-05	6e-06	6e-06	SCO5582	nsdA negative regulator of antibiotic production and morphological differentiation	3
2.754	3.467	3.119	0.000162	2.5e-05	4.3e-05	SCO0585	ATP/GTP binding protein	16
1.928	3.073	3.1	5.6e-05	3e-06	3e-06	SCO0382	UDP-glucose/GDP-mannose dehydrogenase; putative secreted protein	17
0.618	3.215	3.098	0.010268	2e-06	2e-06	SCO6442	alcohol dehydrogenase	7
2.595	3.342	3.038	3.8e-05	5e-06	8e-06	SCO5177	hypothetical protein	16
1.019	3.184	3.02	0.009537	1.6e-05	2.1e-05	SCO0944	Predicted transmembrane transcriptional regulator	4
2.363	3.073	3.018	5.1e-05	6e-06	7e-06	SCO5995	possible secreted protein Possible target for bldA regulation	16
2.73	3.369	3.003	0.000389	6.6e-05	0.000124	SCO1860	hypothetical protein	16
0.968	2.192	3.002	0.041078	0.00058	0.000106	SCO3327	hypothetical protein	16
1.743	3.301	2.995	0.000523	1e-05	1.7e-05	SCO0141	calcium-binding protein	16
2.706	3.422	2.989	2.5e-05	4e-06	7e-06	SCO0867	hypothetical protein	16
2.353	3.28	2.988	5.5e-05	5e-06	7e-06	SCO0400	epimerase	17
2.241	3.221	2.984	2.7e-05	3e-06	3e-06	SCO2525	hypothetical protein	16
1.342	2.399	2.971	0.000393	1e-05	4e-06	SCO4176	hypothetical protein	16
1.768	2.286	2.966	0.001461	0.000211	5.3e-05	SCO1835	hypothetical protein	16
1.507	3.247	2.944	0.001093	1.1e-05	1.8e-05	SCO0954	acetyltransferase	16
2.048	3.08	2.934	2.4e-05	2e-06	2e-06	SCO0387	bi-domain-containing oxidoreductase	17
1.231	2.699	2.917	0.000769	7e-06	5e-06	SCO5466	Hydrolase similar to many autolytic lysozyme from Clostridium	7
1.4	2.951	2.915	0.001145	1.3e-05	1.4e-05	SCO1427	hypothetical protein	16
1.62	2.876	2.909	0.000556	1.5e-05	1.4e-05	SCO1563	acetyltransferase	16
1.936	3.024	2.895	0.000194	1e-05	1.3e-05	SCO4080	hypothetical protein	16
1.357	3.666	2.878	0.045586	0.000267	0.000963	SCO4979	phosphoenolpyruvate carboxykinase	16
1.909	2.416	2.873	0.00031	4.6e-05	1.9e-05	SCO1375	hypothetical protein	16
2.007	2.881	2.871	3.6e-05	3e-06	3e-06	SCO0392	methyltransferase	17
1.145	2.362	2.866	0.0048	6.3e-05	2.3e-05	SCO1432	hypothetical protein	16
0.504	2.826	2.865	0.034225	4e-06	4e-06	SCO2953	hypothetical protein	16
2.006	3.419	2.856	0.000423	1.4e-05	3.5e-05	SCO7342	hypothetical protein	16
1.746	2.815	2.851	0.000739	3.1e-05	2.9e-05	SCO4772	transposase	22
3.453	3.105	2.84	2e-06	1e-06	2e-06	SCO1629	rarB homologue	5
1.833	3.323	2.82	4.1e-05	1e-06	3e-06	SCO5415	isobutyryl-CoA mutase A	10
0.963	2.986	2.815	0.004892	8e-06	1.1e-05	SCO2529	metalloprotease	7
1.819	2.694	2.812	0.000105	7e-06	6e-06	SCO4920	DeoR family transcriptional regulator	4
1.828	3.528	2.784	0.001653	2.9e-05	0.0001	SCO0932	Hypothetical protein	16
1.855	2.459	2.77	0.000466	5.6e-05	3e-05	SCO2250	hypothetical protein	16
1.765	2.773	2.769	7.8e-05	4e-06	4e-06	SCO2572	possible integral membrane protein	16
0.853	2.506	2.763	0.007308	1.6e-05	1e-05	SCO2560	hypothetical protein	16
3.332	2.989	2.747	6e-06	5e-06	6e-06	SCO1628	rarC homologue	5
1.9	2.477	2.716	0.001144	0.000155	9.6e-05	SCO1189	hypothetical protein	16
1.726	2.773	2.694	0.000426	1.9e-05	2.2e-05	SCO5218	hypothetical protein	16
0.717	1.244	2.689	0.00999	0.000378	7e-06	SCO0591	lysozyme	7
1.448	2.838	2.688	0.000366	6e-06	8e-06	SCO0389	lipoprotein	17
0.971	1.515	2.676	0.00877	0.000571	2.7e-05	SCO0409	sapA spore-associated protein	3
1.813	2.859	2.674	0.000163	8e-06	1.1e-05	SCO0385	putative exopolysaccharide transport protein	17
1.747	0.938	2.667	0.000124	0.001699	7e-06	SCO5319	whiE protein II	3
1.371	2.049	2.644	0.000423	2.7e-05	7e-06	SCO5085	actII-4 actinorhodin cluster activator protein	17
1.858	2.834	2.616	5.5e-05	4e-06	5e-06	SCO0384	putative exopolysaccharide transport protein	17
1.329	2.653	2.586	0.000684	1e-05	1.1e-05	SCO2573	oxidoreductase	16
1.206	2.865	2.576	0.000786	5e-06	8e-06	SCO1172	anhydro-N-acetylmuramyl-tripeptide amidase	16
0.884	1.278	2.575	0.007417	0.0007	1.8e-05	SCO7452	O-methyltransferase	16
1.055	2.008	2.549	0.026816	0.000802	0.000226	SCO0038	sigma factor	4
2.978	2.897	2.542	1.4e-05	7e-06	1.4e-05	SCO4675	hypothetical protein	16
1.763	2.402	2.539	9.2e-05	9e-06	7e-06	SCO0685	hypothetical protein	16
1.605	2.123	2.528	5e-05	6e-06	3e-06	SCO5125	hypothetical protein	16
1.613	2.361	2.526	0.000533	3.8e-05	2.7e-05	SCO2251	hypothetical protein	16
0.847	1.419	2.511	0.02826	0.001659	8.1e-05	SCO1673	hypothetical protein	16
1.265	2.501	2.503	0.000835	1.3e-05	1.3e-05	SCO5276	hypothetical protein	16
1.325	1.348	2.503	0.000772	0.000385	1.5e-05	SCO2311	putative transposes	22
1.732	1.512	2.497	0.000388	0.000429	2.9e-05	SCO5864	putative protease	7
1.908	2.717	2.489	7e-05	6e-06	8e-06	SCO5827	transmembrane transport protein	20
1.4	2.77	2.488	0.000556	9e-06	1.5e-05	SCO0390	hypothetical protein	17
1.117	2.659	2.483	0.003048	1.8e-05	2.6e-05	SCO4411	calcium binding protein	16
1.593	2.301	2.475	8.6e-05	7e-06	5e-06	SCO3195	hypothetical protein	16
2.449	3.433	2.469	0.000592	5.2e-05	0.000316	SCO6795	hypothetical protein	16
-0.869	1.482	2.465	0.035536	0.002044	0.000138	SCO4187	hypothetical protein	16
2.167	2.869	2.458	0.000177	2.1e-05	4.6e-05	SCO5176	reductase	16
2.925	3.171	2.443	2.3e-05	7e-06	2.4e-05	SCO5249	nucleotide-binding protein	16
2.382	2.54	2.398	1.2e-05	4e-06	6e-06	SCO1174	aldehyde dehydrogenase	16
1.352	2.528	2.387	0.007413	0.000178	0.000244	SCO5219	lipoprotein	16
3.092	2.72	2.386	1e-06	1e-06	2e-06	SCO1626	Cytochrome P450	15
1.234	2.606	2.357	0.00285	3.1e-05	5.4e-05	SCO0391	transferase	17
-0.417	0.685	2.345	0.002059	8.3e-05	1e-06	SCO6424	two-component system sensor protein histidine kinase	21
3.141	2.471	2.343	3.2e-05	4.9e-05	6.5e-05	SCO2823	decarboxylase	13
0.855	2.426	2.339	0.004489	1.2e-05	1.4e-05	SCO2404	sugar-binding receptor	16
0.921	2.387	2.338	0.001628	7e-06	7e-06	SCO2703	hypothetical protein	16
2.966	2.324	2.321	3e-05	4.7e-05	4.7e-05	SCO5605	hypothetical protein	16
2.038	2.234	2.303	2e-05	6e-06	5e-06	SCO4883	peptidase	7
1.225	1.455	2.299	0.003758	0.00091	8e-05	SCO2236	putative plasmid maintenance system killer protein	22
1.073	2.317	2.298	0.000372	4e-06	4e-06	SCO5511	membrane associated phophodiesterase	7
2.927	3.269	2.291	6.5e-05	1.7e-05	0.00011	SCO4348	hypothetical protein	16
2.134	2.052	2.278	1.1e-05	6e-06	4e-06	SCO5803	probable SOS regulatory protein LexA,	15
1.508	1.922	2.277	0.001258	0.000194	8e-05	SCO5390	alkanal monooxygenase	16
0.588	1.969	2.276	0.02381	3.4e-05	1.6e-05	SCO1451	endoglucanase	16
1.622	2.932	2.274	0.003957	0.000101	0.000406	SCO0931	possible secreted proline-rich protein	16
2.359	2.013	2.235	0.000334	0.000413	0.000235	SCO6932	hypothetical protein	16
1.526	2.389	2.215	0.000162	8e-06	1.2e-05	SCO0401	glutamate-1-semialdehyde 2,1-aminomutase	17
1.406	1.884	2.211	0.00062	7e-05	3e-05	SCO7771	hypothetical protein	16
1.146	1.978	2.206	0.000885	2.7e-05	1.5e-05	SCO1030	putative histidine kinase	21
1.824	2.655	2.194	5.5e-05	4e-06	1e-05	SCO0398	glycosyl transferase	17
1.481	1.655	2.193	0.001449	0.000458	0.0001	SCO6324	hydrolase	7
1.234	2.335	2.184	0.000897	1.7e-05	2.4e-05	SCO0386	asparagine synthetase	17
0.911	2.176	2.174	0.004674	2.9e-05	2.8e-05	SCO4545	hypothetical protein	16
2.213	3.039	2.172	0.00018	1.7e-05	0.000101	SCO6797	ATP/GTP binding protein	16
0.999	1.69	2.169	0.00328	0.000116	3.1e-05	SCO4301	DNA-binding protein Contains TTA leucine codon, possible target for bldA regulation	3
1.542	2.908	2.148	6.3e-05	2e-06	6e-06	SCO0974	probable secreted protein	20
1.083	1.901	2.131	0.000128	4e-06	3e-06	SCO6079	putative signal transduction protein GarA	5
1.572	2.279	2.126	0.000156	1.2e-05	1.7e-05	SCO0588	sensor histidine kinase	21
2.161	2.392	2.119	9.5e-05	2.8e-05	5.3e-05	SCO2035	Protein Disulfide Oxidoreductases	16
1.875	1.864	2.116	7e-06	4e-06	2e-06	SCO5444	Possible glycogen phosphorylase Carbohydrate transport and metabolism	20
1.057	2.159	2.113	0.003512	4.6e-05	5.3e-05	SCO4800	isobutiryl CoA mutase, small subunit	10
1.164	1.839	2.113	9.8e-05	5e-06	3e-06	SCO5391	ATP/GTP-binding protein	16
0.872	2.014	2.106	0.003924	2.8e-05	2.2e-05	SCO5460	AbaA-like regulatory protein	3
1.361	2.933	2.097	0.000459	5e-06	2.5e-05	SCO5012	hypothetical protein	16
1.434	1.813	2.097	0.000568	8.8e-05	4.1e-05	SCO5581	hypothetical protein	16
0.572	2.286	2.094	0.016328	9e-06	1.4e-05	SCO5420	cholesterol esterase	7
0.962	2.075	2.079	0.001437	1.4e-05	1.4e-05	SCO1838	enoyl-CoA hydratase/isomerase	16
0.927	2.267	2.078	0.005788	3.2e-05	5.1e-05	SCO6211	uricase	12
1.162	3.924	2.075	0.001248	2e-06	3.1e-05	SCO1823	hypothetical protein	16
0.477	2.226	2.072	0.040794	1.3e-05	1.9e-05	SCO7700	cyclase	16
0.387	1.828	2.049	0.042508	1.3e-05	7e-06	SCO1173	transcriptional regulator	4
1.585	2.858	2.03	0.000245	6e-06	3.4e-05	SCO5013	possible secreted protein; Flp pilus assembly protein TadG	20
0.843	2.447	2.03	0.007605	1.8e-05	4.7e-05	SCO2246	hypothetical protein	16
2.377	2.445	2.027	6.1e-05	2.4e-05	6.3e-05	SCO5029	possible secreted protein	20
1.135	1.405	2.027	0.003181	0.000613	8.7e-05	SCO2237	lyase	16
0.626	1.541	2.025	0.032957	0.000274	6.2e-05	SCO3365	hypothetical protein	16
1.192	2.421	2.018	0.000105	2e-06	4e-06	SCO5100	GntR family regulatory protein	4
1.925	2.342	2.014	0.003962	0.000853	0.001872	SCO5442	trehalose synthase	13
-0.843	1.868	2.011	0.004249	3.8e-05	2.6e-05	SCO4574	NADH dehydrogenase subunit M	6
2.171	2.848	2.008	0.000104	1.3e-05	8e-05	SCO4349	hypothetical protein Contains two TTA leucine codons, possible targets for bldA regulation	3
2.03	2.301	2.007	0.001015	0.000296	0.000617	SCO4239	small membrane protein	16
-0.414	0.709	2.001	0.031469	0.001697	7e-06	SCO5785	two-component transcriptional regulator	4
0.936	1.416	1.989	0.007881	0.000597	9.7e-05	SCO7334	trehalose synthase	16
1.14	1.415	1.989	0.001953	0.000357	5.7e-05	SCO1943	electron transport protein	16
2.229	1.434	1.982	0.000508	0.002797	0.000531	SCO5240	wblE	3
-0.364	1.765	1.979	0.027804	6e-06	4e-06	SCO4575	NADH dehydrogenase subunit N	6
0.739	2.021	1.971	0.002005	6e-06	7e-06	SCO2407	aldose 1-epimerase	16
0.725	1.498	1.97	0.003643	4.5e-05	1.1e-05	SCO6979	solute-binding lipoprotein; sugar transport	20
1.27	1.579	1.969	0.002931	0.000548	0.000166	SCO0243	hypothetical protein	16
1.723	2.499	1.967	2e-05	2e-06	5e-06	SCO2520	Hypothetical protein	16
2.074	2.754	1.961	0.000272	3.1e-05	0.000191	SCO6323	TetR family transcriptional regulator	4
1.21	2.114	1.955	0.004185	0.000131	0.000202	SCO2908	hypothetical protein	16
1.014	1.618	1.951	0.005604	0.000305	0.000109	SCO5244	anti-sigma factor	4
0.916	2.186	1.946	0.002162	1.3e-05	2.3e-05	SCO6209	putative OHCU decarboxylase	16
1.101	1.998	1.946	0.002631	6.3e-05	7.4e-05	SCO5561	putative transcriptional regulatory protein	4
-0.511	1.666	1.922	0.011317	1.5e-05	8e-06	SCO4565	NADH dehydrogenase subunit D	6
0.722	0.976	1.922	0.024051	0.004045	0.000115	SCO5790	hypothetical protein	16
1.424	2.292	1.92	0.000966	4.2e-05	0.000107	SCO6708	hypothetical protein	16
-1.149	1.352	1.918	0.008266	0.002314	0.000376	SCO4562	NADH dehydrogenase subunit A	6
1.678	2.231	1.913	0.001101	0.000132	0.000311	SCO3350	hypothetical protein	4
1.201	1.935	1.907	0.011083	0.00063	0.000693	SCO7551	hypothetical protein	16
0.855	1.342	1.895	0.000596	3e-05	6e-06	SCO4039	hypothetical protein	16
1.367	1.494	1.89	0.000209	6.6e-05	2e-05	SCO2079	putative stage III sporulation protein AB	1
1.482	1.904	1.885	0.001024	0.000149	0.000156	SCO0943	putative sigma factor	4
0.485	1.232	1.877	0.023454	0.000141	1.6e-05	SCO5758	transcriptional regulator	4
2.764	2.646	1.874	2e-06	1e-06	5e-06	SCO2008	ABC-type branched-chain amino acid transport system	19
0.57	1.014	1.868	0.037373	0.001777	6.9e-05	SCO7335	alpha-amylase	16
0.975	1.543	1.866	0.001406	6.7e-05	2.5e-05	SCO4769	RNA polymerase sigma factor SigD	4
1.007	2.369	1.861	0.007427	5.1e-05	0.000189	SCO2522	hypothetical protein	16
0.637	2.141	1.858	0.01417	1.7e-05	3.5e-05	SCO4581	hypothetical protein	16
0.949	2.234	1.855	0.006165	4.2e-05	0.000112	SCO4108	peptidase	7
1.93	1.675	1.855	0.000541	0.000632	0.000373	SCO6931	hypothetical protein	16
-0.687	1.534	1.854	0.001711	1.4e-05	6e-06	SCO4564	NADH dehydrogenase subunit C	6
1.567	2.238	1.844	0.000463	3.8e-05	0.000105	SCO0584	cytochrome P450	15
1.138	1.449	1.843	0.000227	3.2e-05	9e-06	SCO1241	histidine kinase	21
1.507	2.573	1.838	0.000425	1.4e-05	8.1e-05	SCO6794	hypothetical protein	16
1.884	1.89	1.832	1.7e-05	7e-06	8e-06	SCO1470	hypothetical protein	16
1.477	2.127	1.83	0.002195	0.000182	0.000416	SCO0586	hypothetical protein	16
1.155	1.933	1.818	0.000584	2.1e-05	2.8e-05	SCO4237	hypothetical protein	16
1.265	1.962	1.815	0.000567	3e-05	4.5e-05	SCO5819	sporulation transcription factor, WhiH	3
0.53	1.918	1.807	0.036282	3.9e-05	5.4e-05	SCO1195	hypothetical protein	16
1.53	1.763	1.805	0.000194	4.7e-05	4.2e-05	SCO6206	oxidoreductase	16
1.811	1.259	1.8	0.000208	0.000742	0.000108	SCO0736	possible secreted protein	20
1.183	1.436	1.798	0.000401	7.5e-05	2.4e-05	SCO0242	hypothetical protein	16
1.21	1.413	1.798	0.001368	0.000344	9.5e-05	SCO4748	hypothetical protein	16
1.229	1.325	1.796	2.5e-05	8e-06	2e-06	SCO0411	hypothetical protein	16
0.443	1.293	1.793	0.010598	2.6e-05	5e-06	SCO5799	aminotransferase; TTA leucine codon; a potential target for actionof bldA	3
1.569	1.033	1.786	0.003598	0.015561	0.001095	SCO6286	Putative transcriptional repressor	4
1.133	1.457	1.781	0.003841	0.000612	0.00021	SCO2391	hypothetical protein	16
0.547	0.852	1.78	0.002536	0.000138	4e-06	SCO6566	ROK family protein	4
1.393	1.379	1.778	0.006064	0.003958	0.001088	SCO6906	hypothetical protein	16
1.358	2.009	1.773	0.000138	9e-06	1.8e-05	SCO5250	polyprenyl synthetase	17
0.664	1.581	1.771	0.026826	0.000245	0.00013	SCO1757	hypothetical protein	16
0.917	1.392	1.77	0.003949	0.000264	7.2e-05	SCO4861	hypothetical protein	16
1.24	1.718	1.769	0.000445	4.3e-05	3.6e-05	SCO5575	transmembrane protein	16
0.723	1.188	1.768	0.031643	0.002122	0.000267	SCO6384	integral membrane lysyl-tRNA synthetase	16
2.027	1.792	1.763	1.1e-05	1e-05	1.1e-05	SCO1480	conserved hypothetical protein	14
0.859	1.75	1.758	0.00766	0.000114	0.000113	SCO3291	regulatory protein	5
1.115	1.336	1.748	0.000411	8.3e-05	2.1e-05	SCO4184	amfC aerial mycelium formation protein	3
0.891	1.894	1.747	0.006978	8.3e-05	0.000127	SCO6394	IS element ATP binding protein	22
1.423	2.112	1.741	0.000179	1.2e-05	3.1e-05	SCO0988	acetyltransferase	16
1.789	2.252	1.739	0.000165	2.6e-05	9.9e-05	SCO4350	integrase	22
1.044	2.068	1.738	0.00238	3.6e-05	9.2e-05	SCO1048	possible secreted protein	20
1.778	2.138	1.722	0.002447	0.000535	0.001666	SCO5398	hypothetical protein	16
1.25	2.071	1.716	0.000338	1.3e-05	3.2e-05	SCO0397	hypothetical protein	17
2.194	1.73	1.713	9e-06	1.3e-05	1.4e-05	SCO2822	decarboxylase	16
1.617	1.743	1.702	0.000273	9.4e-05	0.000108	SCO5396	Intermediate filament-like protein	16
1.586	2.108	1.7	0.003448	0.000457	0.001422	SCO5898	redF, probable membrane protein	17
-0.811	0.824	1.696	0.00466	0.002602	5.7e-05	SCO5784	two-component sensor histidine kinase	21
1.393	1.625	1.692	0.009186	0.002703	0.002237	SCO6951	hypothetical protein	16
1.306	0.922	1.692	0.002276	0.007349	0.000337	SCO7665	hypothetical protein	16
1.093	1.557	1.689	8.5e-05	7e-06	5e-06	SCO0704	pleiotropic regulatory locus OrfE	5
1.304	1.951	1.671	0.002773	0.00019	0.000444	SCO3023	S-adenosyl-L-homocysteine hydrolase. Methionine metabolism	10
1.311	0.914	1.662	0.000272	0.000971	4e-05	SCO1240	hypothetical protein	16
1.33	1.419	1.658	3.2e-05	1e-05	5e-06	SCO0705	hypothetical protein	16
1.763	1.897	1.654	0.000129	4.5e-05	9.4e-05	SCO1426	hypothetical protein	16
1.344	1.726	1.652	9e-06	1e-06	2e-06	SCO5820	hrdB RNA polymerase sigma factor	4
1.112	1.872	1.646	0.001659	5.8e-05	0.000116	SCO6393	transposase	22
0.624	0.584	1.646	0.00558	0.004749	2.1e-05	SCO7590	catalase	7
1.396	1.682	1.644	0.000465	9.3e-05	0.000105	SCO6205	dehydrogenase	16
0.876	1.576	1.638	0.00235	5.9e-05	4.8e-05	SCO1590	putative secreted protein	20
2.117	2.192	1.637	0.001615	0.000768	0.003484	SCO6547	hypothetical protein	16
0.906	2.529	1.629	0.005167	1.4e-05	0.000143	SCO1822	transmembrane transport protein	20
0.743	2.16	1.629	0.040772	0.000148	0.000688	SCO5522	3-isopropylmalate dehydrogenase. Valine, leucine and isoleucine biosynthesis	10
2.622	2.528	1.628	1.2e-05	7e-06	6.2e-05	SCO2009	branched-chain amino acid ABC transporter permease	19
2.214	2.854	1.616	9.3e-05	1.3e-05	0.000252	SCO3814	DNA-binding protein	16
1.73	1.952	1.614	0.000147	4e-05	0.000108	SCO4676	hypothetical protein	16
0.796	1.571	1.612	0.017606	0.000379	0.000333	SCO6236	DNA-binding protein	16
0.741	1.631	1.609	0.006412	6.2e-05	6.7e-05	SCO6157	transmembrane protein	16
1.07	1.961	1.607	0.007194	0.000191	0.000563	SCO1155	hypothetical protein	16
0.792	1.601	1.605	0.001947	2.7e-05	2.6e-05	SCO5243	SigH transcriptional regulator	3
1.499	1.544	1.603	0.00119	0.000578	0.000481	SCO6201	glyoxylate carboligase	16
0.998	1.446	1.594	0.012894	0.001314	0.000793	SCO6950	hypothetical protein	16
1.21	1.063	1.594	0.002954	0.003332	0.000412	SCO3990	hypothetical protein	16
0.723	0.903	1.593	0.000773	0.000127	7e-06	SCO0043	hypothetical protein	16
1.135	1.7	1.592	0.0004	2.6e-05	3.5e-05	SCO6484	hypothetical protein	16
1.287	1.611	1.588	0.000423	6.8e-05	7.5e-05	SCO5137	ATP-binding protein; conjugal transfer protein TrbL	22
0.219	0.554	1.587	0.008797	4.3e-05	1e-06	SCO4790	putative stress protein	15
0.708	2.212	1.584	0.010209	1.7e-05	0.0001	SCO5446	probable neutral zinc metalloprotease	7
0.883	1.637	1.579	0.004535	0.000104	0.000127	SCO2263	hypothetical protein	16
0.897	1.026	1.578	0.001149	0.000322	3.1e-05	SCO5865	hypothetical protein	16
1.136	1.112	1.573	0.001407	0.000893	0.000138	SCO1262	GntR family transcriptional regulator	4
1.245	1.297	1.568	9.9e-05	4e-05	1.5e-05	SCO5749	two-component regulator	5
0.741	1.257	1.567	0.027415	0.001508	0.000483	SCO5386	anti-sigma factor antagonist	4
1.446	1.61	1.563	2e-05	6e-06	6e-06	SCO2370	hypothetical protein	16
0.493	1.088	1.553	0.038188	0.000596	9e-05	SCO4038	deaminase	16
-0.643	2.247	1.547	0.046926	6.8e-05	0.000519	SCO2927	4-hydroxyphenylpyruvate dioxygenase	10
2.739	2.181	1.544	0.000165	0.000293	0.0018	SCO0268	hypothetical protein	16
0.899	1.218	1.544	0.007417	0.000984	0.000285	SCO5539	hypothetical protein	16
1.378	1.036	1.544	0.015984	0.034584	0.006134	SCO5640	hypothetical protein	16
0.683	1.427	1.535	0.006724	8.7e-05	6e-05	SCO2584	possible membrane protein	16
1.078	1.687	1.534	0.006029	0.000367	0.000619	SCO2252	hypothetical protein	16
2.759	1.379	1.527	7.6e-05	0.001461	0.000862	SCO7658	hypothetical protein	16
1.393	2.879	1.523	0.002456	3e-05	0.000893	SCO5015	possible secreted protein	20
-1.493	0.679	1.517	0.001961	0.041997	0.001041	SCO4799	possible secreted lipase	7
1.015	1.83	1.513	0.001212	3e-05	8.2e-05	SCO5996	hypothetical protein	16
0.805	1.171	1.511	0.012924	0.001294	0.00034	SCO1163	hypothetical protein	16
1.174	1.641	1.505	1.6e-05	2e-06	3e-06	SCO6469	acyl-CoA dehydrogenase	17
1.941	1.664	1.499	9e-06	9e-06	1.5e-05	SCO2919	hypothetical protein	16
1.271	1.952	1.494	9.2e-05	6e-06	2e-05	SCO1571	hypothetical protein	16
0.793	1.733	1.492	0.009358	0.0001	0.000228	SCO0388	hypothetical protein	17
1.912	1.48	1.492	8.9e-05	0.000172	0.000163	SCO7269	Hypothetical protein	16
0.764	1.149	1.492	0.001149	7.2e-05	1.9e-05	SCO5538	hypothetical protein	16
1.782	1.825	1.488	6.8e-05	2.8e-05	8.3e-05	SCO0703	pleiotropic regulatory locus OrfD	5
1.038	1.303	1.483	0.009249	0.001884	0.000977	SCO7740	insertion element	22
1.186	1.602	1.471	0.001366	0.000153	0.000246	SCO6417	integral membrane transporter	20
0.78	1.866	1.467	0.002086	1.2e-05	4.1e-05	SCO2494	pyruvate phosphate dikinase	16
1.34	1.98	1.463	0.000363	2.5e-05	0.000118	SCO2521	hypothetical protein	16
-0.421	1.739	1.444	0.03743	2.1e-05	5.5e-05	SCO6171	oxidoreductase	16
0.794	1.38	1.438	0.002809	8.6e-05	6.9e-05	SCO5693	acyl CoA dehydrogenase	17
1.388	1.264	1.438	0.001498	0.001396	0.000719	SCO7074	Transposase	22
0.677	1.263	1.436	0.034966	0.00128	0.000659	SCO6980	ABC transporter membrane protein	19
1.177	1.192	1.427	0.007152	0.004196	0.001704	SCO4131	hypothetical protein	16
-0.619	0.897	1.425	0.021322	0.002451	0.000215	SCO1321	elongation factor Tu	14
2.054	1.123	1.423	1.4e-05	0.000136	3.9e-05	SCO2067	Thioredoxin_like; Protein Disulfide Oxidoreductases	16
1.221	1.815	1.422	0.000123	8e-06	2.8e-05	SCO0764	hydrolase	7
1.059	1.395	1.418	0.00084	0.000104	9.7e-05	SCO6128	hypothetical protein	16
0.992	2.037	1.415	0.005041	6.8e-05	0.000496	SCO5014	secreted protein	20
1.317	2.386	1.413	0.001012	2.4e-05	0.000393	SCO6796	hypothetical protein	16
1.049	1.316	1.408	7e-06	1e-06	1e-06	SCO4441	sigma factor	4
0.457	1.308	1.405	0.003397	8e-06	6e-06	SCO1376	LacI family transcriptional regulator	4
0.798	1.127	1.405	0.043865	0.006892	0.002383	SCO7765	transcriptional regulator	4
1.024	1.078	1.399	0.008387	0.004124	0.001102	SCO5537	putative protein belonging to Ras-like GTPase superfamily (regulates cell division, sporulation, and DNA replication(	1
0.818	0.617	1.399	0.010801	0.024137	0.000456	SCO2512	hypothetical protein	16
-1.236	-0.419	1.397	0.000246	0.027081	6.6e-05	SCO3786	hypothetical protein	16
1.356	1.274	1.395	0.001258	0.000986	0.000625	SCO6195	acetyl-coenzyme A synthetase	16
1.895	1.255	1.395	8e-06	2.7e-05	1.6e-05	SCO5545	hypothetical protein	16
1.025	0.887	1.392	0.000856	0.001008	9.3e-05	SCO4091	BldC	3
1.637	1.394	1.391	8.2e-05	9.1e-05	9.4e-05	SCO3663	hypothetical protein	16
0.525	1.473	1.39	0.022495	7.9e-05	0.000108	SCO2102	hypothetical protein	16
0.59	1.442	1.389	0.033636	0.000291	0.000355	SCO7246	hypothetical protein	16
1.191	1.309	1.386	0.001516	0.000528	0.000395	SCO6196	AMP-binding domain-containing protein	16
0.757	1.574	1.385	0.026165	0.000487	0.000966	SCO2705	ChpF	3
1.182	1.213	1.382	0.001787	0.000891	0.000455	SCO0412	hypothetical protein	16
0.741	1.13	1.373	0.044704	0.004951	0.001873	SCO4088	hypothetical protein	16
0.911	0.487	1.371	0.002264	0.025066	0.000146	SCO2114	hypothetical protein	16
0.424	1.799	1.362	0.010541	4e-06	1.6e-05	SCO2978	possible secreted; ABC transporter	19
0.655	1.343	1.361	0.007695	0.000111	0.000105	SCO5209	TetR family transcriptional regulator	4
3.058	1.371	1.357	0.00027	0.008686	0.009188	SCO7657	secreted protein	20
1.424	1.345	1.352	0.00489	0.003977	0.00392	SCO4679	hypothetical protein	16
0.577	0.501	1.351	0.023579	0.028839	0.000226	SCO7127	hypothetical protein	16
1.562	1.733	1.35	0.000108	3.1e-05	0.000118	SCO6637	hypothetical protein	16
0.806	1.062	1.349	0.011257	0.001826	0.000533	SCO2265	hypothetical protein harbouring Sporulation related domain	1
1.164	1.497	1.347	0.018882	0.003804	0.006351	SCO0587	hypothetical protein	16
0.884	0.85	1.346	0.002454	0.001724	0.000149	SCO4682	tautomerase	16
1.436	1.505	1.338	0.000155	6.1e-05	0.000114	SCO6204	catalase	15
3.44	1.181	1.336	4.9e-05	0.005724	0.003169	SCO7471	phenylacetate-CoA oxygenase subunit PaaA	16
1.181	1.378	1.333	0.000201	4.5e-05	5.4e-05	SCO37154	ECF sigma factor	4
-1.021	0.876	1.331	0.004242	0.005441	0.000659	SCO7227	possible secreted protein	20
1.45	0.751	1.331	0.004357	0.047868	0.004103	SCO6390	hypothetical protein	16
0.932	1.41	1.329	0.000231	1.4e-05	1.9e-05	SCO3799	hypothetical protein	16
1.948	1.027	1.321	2.3e-05	0.00029	7.4e-05	SCO1993	hypothetical protein	16
0.708	0.805	1.321	0.003927	0.001207	8.7e-05	SCO2312	putative secreted protein	20
0.791	1.465	1.314	0.002124	4.5e-05	8.3e-05	SCO4034	RNA polymerase sigma factor sigN	4
0.642	1.356	1.311	0.00404	4.6e-05	5.5e-05	SCO2220	hypothetical protein	16
0.726	1.564	1.3	0.039811	0.000716	0.001889	SCO4632	ATP/GTP binding protein	16
0.82	1.625	1.293	0.007975	0.00014	0.000493	SCO5385	3-hydroxybutyryl-CoA dehydrogenase	11
1.5	0.993	1.292	0.000304	0.001441	0.000364	SCO6033	hypothetical protein	16
0.222	0.805	1.283	0.01279	1e-05	2e-06	SCO7338	glycogen debranching protein	16
1.124	1.315	1.279	0.000314	7.1e-05	8.3e-05	SCO5077	ActVA region of the actinorhodin Biosynthesis of type II polyketides	17
0.808	1.284	1.277	0.007982	0.000466	0.000486	SCO2589	glycosyl transferase	16
2.02	1.434	1.276	0.007152	0.021246	0.033978	SCO2867	hypothetical protein	16
0.539	1.515	1.274	0.029823	0.000112	0.000295	SCO1100	putative integral membrane protein	16
0.723	1.522	1.272	0.013789	0.000196	0.000525	SCO5629	ATP /GTP-binding protein	16
0.792	0.981	1.272	0.004945	0.001005	0.000257	SCO4678	hypothetical protein	16
1.307	1.278	1.263	8.6e-05	4.6e-05	5e-05	SCO2921	hypothetical protein	16
1.904	2.063	1.258	0.001601	0.000601	0.007346	SCO4347	hypothetical protein	16
1.692	1.385	1.255	0.005242	0.008412	0.013273	SCO1192	hypothetical protein	16
2.228	1.696	1.254	0.000104	0.000227	0.00113	SCO3662	hypothetical protein	16
1.496	1.198	1.254	0.000462	0.000822	0.000656	SCO1479	guanylate kinase	12
0.57	0.998	1.254	0.003452	0.000103	3e-05	SCO1646	hypothetical protein	16
0.86	0.959	1.252	0.00082	0.000253	6e-05	SCO6155	pyruvate dehydrogenase	7
1.124	0.93	1.247	0.00158	0.002408	0.000532	SCO2461	possible secreted protein	20
1.233	0.78	1.246	0.005527	0.027147	0.003243	SCO6949	putative protein kinase	21
1.006	1.304	1.245	0.002422	0.000357	0.000463	SCO3620	hypothetical protein	16
1.482	1.295	1.236	0.000971	0.001094	0.001407	SCO6416	oxidoreductase	16
2.015	1.234	1.235	6e-06	3e-05	2.9e-05	SCO0560	catalase/peroxidase	15
0.39	1.087	1.234	0.0207	7.2e-05	3.7e-05	SCO2290	hypothetical protein	16
1.028	1.401	1.232	0.002086	0.000232	0.000471	SCO2963	hypothetical protein	16
0.852	1.76	1.229	0.00131	1.6e-05	0.000104	SCO5801	hypothetical protein	16
0.517	1.618	1.229	0.016164	2.9e-05	0.000124	SCO7263	chitinase	7
-2.028	0.686	1.223	0.000393	0.039195	0.003031	SCO4571	NADH dehydrogenase subunit J	6
0.865	1.679	1.221	0.042547	0.00137	0.006736	SCO4902	possible secreted protein	20
0.415	3.094	1.22	0.044435	2e-06	0.000158	SCO5447	neutral zinc metalloprotease	7
2.347	1.484	1.213	1e-06	4e-06	9e-06	SCO0561	Fe regulatory protein	5
0.337	0.955	1.21	0.021881	7.2e-05	2.1e-05	SCO3543	putative DNA topoisomerase I	2
0.988	1.426	1.207	0.001451	0.000113	0.000288	SCO2253	putative transcriptional regulator	4
0.808	1.092	1.207	0.010122	0.001436	0.000854	SCO6414	possible hydrolase	7
0.979	1.508	1.202	0.000484	2.7e-05	8.9e-05	SCO4978	hypothetical protein	16
0.618	2.047	1.198	0.036158	6.2e-05	0.001093	SCO7575	hydrolase	16
1.137	1.12	1.194	0.000435	0.000262	0.000181	SCO6208	Putative Transposase DNA-binding protein	22
0.962	1.739	1.191	0.001516	3.7e-05	0.000285	SCO2526	acetyltransferase	16
0.598	0.821	1.191	0.001085	0.000109	1.6e-05	SCO1529	hypothetical protein	16
0.575	1.207	1.187	0.007035	9e-05	9.9e-05	SCO5710	large Pro/Ala/Gly-rich protein	16
0.804	1.613	1.185	0.012536	0.000227	0.001169	SCO0305	hypothetical protein	16
0.584	1.459	1.185	0.009299	4.9e-05	0.000147	SCO2531	beta-glucosidase	16
0.785	0.981	1.184	0.0243	0.006013	0.002401	SCO0733	hypothetical protein	16
0.451	1.16	1.183	0.007726	3.4e-05	3e-05	SCO6476	hypothetical protein. Contains TTA Leu codon, possible target for bldA regulation	3
0.711	0.982	1.181	0.00219	0.000228	8.5e-05	SCO1600	translation initiation factor IF-3	14
0.382	1.247	1.178	0.042864	8.7e-05	0.000118	SCO4241	proteinase	7
1.283	1.128	1.177	0.000704	0.000764	0.000624	SCO2078	hypothetical protein	16
0.483	0.676	1.175	0.015682	0.001975	0.000105	SCO1836	stress-like protein	15
0.272	1.515	1.173	0.016721	2e-06	6e-06	SCO2586	hypothetical protein	16
0.61	0.895	1.172	0.030215	0.00353	0.000891	SCO2235	hypothetical protein	16
1.385	1.284	1.167	0.000906	0.000747	0.001236	SCO6914	hypothetical protein	16
2.503	0.753	1.165	0.00013	0.026692	0.003727	SCO0379	catalase	15
0.917	1.397	1.158	0.003188	0.000202	0.00056	SCO2962	bifunctional transferase/deacetylase	16
0.588	1.223	1.157	0.002901	3.5e-05	4.6e-05	SCO1636	hypothetical protein	16
1.348	1	1.156	0.00425	0.010748	0.005515	SCO4701	30S ribosomal protein S10	14
2.449	2.171	1.145	2.4e-05	2.1e-05	0.00062	SCO2010	ABC transporter Branched chain amino acid transport permease	19
0.957	1.529	1.145	0.000221	1e-05	4.4e-05	SCO6717	acyl-[acyl-carrier protein] desaturase TTA (leucine) codon	3
1.76	1.445	1.14	7.6e-05	0.000102	0.000373	SCO6631	hypothetical protein	16
0.724	0.984	1.14	0.011899	0.001668	0.000783	SCO7633	endo-beta-N-acetylglucosaminidase	16
0.283	0.81	1.139	0.008699	2.3e-05	4e-06	SCO1656	hydrolase	7
0.804	1.039	1.137	4.6e-05	6e-06	4e-06	SCO5540	Histidine kinase-like ATPases	21
0.934	1.102	1.133	0.000828	0.000186	0.000158	SCO6762	phytoene dehydrogenase	16
1.425	1.598	1.131	0.000322	9.1e-05	0.000595	SCO4798	peptidase	7
0.633	0.936	1.13	0.006335	0.000524	0.000191	SCO6415	probable dihydropyrimidinase	2
1.448	1.361	1.126	6.8e-05	4.5e-05	0.000121	SCO6638	Unkwnown protein. TTA Leu codon; possible target for action of bldA	3
0.331	1.332	1.123	0.024162	1.3e-05	3.2e-05	SCO5047	fructose 1,6-bisphosphatase II	16
0.643	0.841	1.12	0.001587	0.000217	4.7e-05	SCO1422	hypothetical protein	16
-1.867	1.373	1.119	0.002032	0.005472	0.014129	SCO3800	acyl-CoA dehydrogenase	17
1.008	0.706	1.113	0.004982	0.016204	0.001859	SCO5862	Two-component regulator CutR . Transcriptional regulatory proteins	4
0.358	0.986	1.112	0.002994	9e-06	5e-06	SCO6709	Predicted eukaryotic-type DNA primase	22
0.397	1.093	1.11	0.014633	4.9e-05	4.6e-05	SCO2006	hypothetical protein	16
0.503	1.101	1.109	0.01418	0.000165	0.000157	SCO7329	long-chain-fatty-acid-CoA ligase	16
0.629	0.53	1.106	0.017917	0.024565	0.00072	SCO7108	hypothetical protein	16
1.191	1.14	1.095	0.000258	0.000169	0.000211	SCO4884	lipoprotein	16
0.691	1.667	1.093	0.033157	0.000306	0.002787	SCO1082	electron transfer flavoprotein subunit beta	16
0.81	1.186	1.092	0.013616	0.001335	0.002057	SCO2765	hypothetical protein	16
0.983	1.051	1.091	0.002074	0.000846	0.000697	SCO6092	hypothetical protein	16
0.779	1.277	1.089	0.016565	0.000934	0.002167	SCO1085	acyltransferase	11
0.675	0.316	1.087	0.002086	0.039428	9.6e-05	SCO6409	methionine aminopeptidase	10
2.062	1.49	1.083	0.00013	0.000377	0.002017	SCO2240	hypothetical protein	16
1.058	0.582	1.083	0.000245	0.002946	0.000111	SCO0378	possible secreted protein	20
0.455	0.684	1.081	0.003546	0.000245	2.2e-05	SCO4872	hypothetical protein	16
1.065	2.004	1.08	0.022054	0.000664	0.01408	SCO5230	hypothetical protein	16
1.621	1.547	1.078	0.011904	0.009416	0.042656	SCO0702	pleiotropic regulatory locus OrfA	5
0.502	1.056	1.07	0.032579	0.000612	0.000577	SCO5147	RNA polymerase sigma factor SigE	4
0.79	1.417	1.067	0.000416	1e-05	4.5e-05	SCO3128	fatty acid desaturase (membrane)	11
0.891	1.176	1.066	0.002493	0.000337	0.000571	SCO4854	hypothetical protein	16
0.729	0.982	1.06	0.00253	0.000307	0.000202	SCO2838	possible secreted endoglucanase	13
0.524	1.629	1.059	0.002214	4e-06	3e-05	SCO5016	possible secreted protein, conjugal transfer protein TrbL	21
0.679	1.424	1.055	0.000267	4e-06	1.4e-05	SCO0374	ABC transporter	19
0.513	0.709	1.054	0.029847	0.004683	0.000624	SCO7095	hydrolase	7
0.486	1.348	1.053	0.009091	2.8e-05	0.000101	SCO5270	hypothetical protein	16
0.612	1.098	1.051	0.033043	0.001435	0.001817	SCO3055	conserved hypothetical protein	16
0.7	0.944	1.046	0.002387	0.000288	0.00016	SCO0119	possible small secreted protein	20
0.693	1.077	1.045	0.001968	0.000106	0.000126	SCO3848	serine/threonine protein kinase	21
0.521	0.854	1.045	0.043383	0.003314	0.001188	SCO0686	hypothetical protein	16
0.564	1.073	1.042	0.027618	0.000839	0.000982	SCO0359	hypothetical protein	16
0.67	1.038	1.042	0.004508	0.000282	0.000274	SCO6961	hypothetical protein	16
1.708	1.424	1.041	2.4e-05	2.8e-05	0.000142	SCO1230	Putative secreted tripeptidylaminopeptidase	16
0.466	0.76	1.039	0.025925	0.001703	0.000334	SCO0883	peptide deformylase	16
0.459	1.82	1.037	0.049865	3.9e-05	0.000786	SCO1948	zinc-binding carboxypeptidase	16
1.03	0.877	1.037	0.000744	0.000946	0.000396	SCO5570	hypothetical protein	16
1.293	1.272	1.036	0.00081	0.000483	0.001428	SCO6411	hydrolase	7
0.988	1.159	1.036	0.004023	0.00105	0.001892	SCO2885	hypothetical protein	16
-0.857	-0.469	1.036	0.005809	0.048976	0.001378	SCO1550	small membrane protein	16
1.186	1.425	1.035	0.031943	0.009808	0.037816	SCO5022	lipoprotein	16
0.723	0.782	1.032	0.046341	0.024374	0.00714	SCO3537	DNA-binding protein	16
1.88	1.179	1.03	0.004699	0.024506	0.041523	SCO2868	hypothetical protein	16
0.571	1.014	1.029	0.038758	0.001888	0.001776	SCO6395	putative IS element transposase	22
0.57	0.753	1.029	0.036973	0.007573	0.001636	SCO4910	hypothetical protein	16
0.496	1.258	1.028	0.003452	1.5e-05	4.3e-05	SCO7497	transcriptional regulator	4
1.127	1.967	1.025	0.002393	7e-05	0.002263	SCO2068	alkaline phosphatase	16
0.823	0.865	1.019	0.002078	0.000915	0.000389	SCO5723	regulator, BldB	3
0.725	0.487	1.019	0.004142	0.016394	0.000429	SCO5590	hypothetical protein	16
0.814	2.363	1.017	0.007151	1.7e-05	0.001452	SCO6681	ramC	3
0.683	0.655	1.017	0.001565	0.001109	0.000105	SCO5598	signal peptidase I	20
0.316	0.731	1.015	0.047176	0.000632	0.000108	SCO4453	hypothetical protein	16
0.492	0.898	1.012	0.044045	0.001962	0.001071	SCO6973	hypothetical protein	16
0.662	0.781	1.01	0.041542	0.01478	0.00455	SCO6151	methylated-DNA-protein-cysteine methyltransferase	16
-0.834	0.55	1.01	0.003201	0.013848	0.000701	SCO7600	alanyl tRNA synthetase	16
0.743	1.003	1.009	0.0005	5.4e-05	5.4e-05	SCO6044	hypothetical protein	16
0.572	0.639	1.006	0.010966	0.004113	0.000398	SCO6724	hypothetical protein	16
1.412	1.071	1.005	0.004233	0.009652	0.013021	SCO4516	hypothetical protein	16
0.581	0.519	1.005	0.00573	0.006125	0.000202	SCO5863	two-component sensor (kinase)	21
0.625	1.123	1.004	0.005472	0.000154	0.000288	SCO1469	hypothetical protein	16
1.853	1.201	1.001	0.000554	0.002945	0.007182	SCO6005	Bacterial periplasmic ABC transport systems	19
0.454	0.875	0.998	0.014083	0.000327	0.000157	SCO0603	amino transferase	10
0.59	0.938	0.995	0.000397	1.9e-05	1.4e-05	SCO1164	hypothetical protein	16
0.719	1.005	0.99	0.032954	0.005012	0.005452	SCO4823	hypothetical protein. Contains TTA Leu codon, possible target for bldA regulation	3
0.681	1.151	0.989	0.007925	0.000333	0.000746	SCO0503	putative lipase/esterase	11
0.703	0.485	0.988	0.003964	0.013883	0.000405	SCO0135	hypothetical protein	16
1.196	1.249	0.985	0.001011	0.000449	0.001562	SCO4238	guanyltransferase	12
-0.455	1.554	0.978	0.003402	4e-06	3.5e-05	SCO2256	3-methyl-2-oxobutanoate hydroxymethyltransferase	16
0.581	0.638	0.972	0.004073	0.001514	0.000159	SCO2517	two-component system response regulator	5
1.148	0.918	0.97	2.3e-05	3e-05	2.3e-05	SCO5627	Ribosome recycling factor (RRF)	14
0.82	1.712	0.969	0.001014	1.2e-05	0.000232	SCO3371	hypothetical protein	16
1.117	0.675	0.969	0.000966	0.006826	0.001133	SCO7192	sigma factor	4
0.993	1.818	0.967	0.015948	0.000497	0.011793	SCO0572	cytosine permease	12
0.92	1.047	0.964	0.001252	0.000358	0.00056	SCO7715	hypothetical protein	16
1.138	0.998	0.96	7.1e-05	6.6e-05	8.3e-05	SCO4992	hypothetical protein	16
0.513	0.758	0.96	0.030029	0.003372	0.001016	SCO6462	methylated-DNA-protein-cysteine methyltransferase	16
0.801	1.088	0.957	0.000881	9.3e-05	0.000186	SCO2192	regulator	5
0.686	0.803	0.955	0.028165	0.009572	0.004279	SCO1599	50S ribosomal protein L35	14
-0.935	0.793	0.952	0.001893	0.002511	0.000989	SCO4563	NADH dehydrogenase subunit B	6
0.905	1.051	0.951	0.013323	0.004181	0.006796	SCO7580	hypothetical protein	16
0.885	2.055	0.947	0.002954	2e-05	0.001229	SCO6683	ramA	3
0.879	0.879	0.947	0.000267	0.000137	9.5e-05	SCO1772	putative partitioning or sporulation protein	1
0.415	1.341	0.945	0.038597	7.8e-05	0.000525	SCO1657	methionine synthase	10
1.521	0.711	0.944	6.3e-05	0.001616	0.000369	SCO2371	Pyruvate dehydrogenase subunit E1	6
0.867	1.267	0.943	0.002793	0.000219	0.001056	SCO1101	possible integral membrane protein	16
1.145	1.064	0.943	0.000488	0.000395	0.000753	SCO6628	hypothetical protein	16
-0.937	0.853	0.939	0.004149	0.004001	0.002497	SCO4573	NADH dehydrogenase subunit L	6
0.291	1.078	0.938	0.026817	2.4e-05	4.8e-05	SCO4792	two-component system DNA-binding response regulator	4
0.596	0.868	0.938	0.008404	0.000781	0.000527	SCO6962	glutamine synthetase	10
0.569	1.182	0.936	0.006315	8.4e-05	0.0003	SCO4796	possible NLP/P60 family secreted protein	20
0.478	1.245	0.932	0.032602	0.000195	0.000926	SCO1637	hypothetical protein	16
-2.139	0.885	0.927	7.2e-05	0.003583	0.002874	SCO4572	NADH dehydrogenase subunit K	6
0.625	0.334	0.926	0.000145	0.002019	1e-05	SCO2611	rod shape-determining protein MreB	1
0.87	1.083	0.921	0.000761	0.000127	0.00031	SCO1078	LacI family transcriptional regulator	4
1.434	1.363	0.92	0.002866	0.002168	0.014238	SCO5112	ABC transporter integral membrane protein BldKA	3
2.325	1.497	0.913	2.5e-05	0.000112	0.001593	SCO2880	hypothetical protein	16
0.877	0.677	0.91	0.003766	0.00783	0.001849	SCO6410	DNA-binding protein	16
1.032	1.53	0.909	0.000508	3.4e-05	0.000557	SCO5421	hypothetical protein	16
1.291	1.013	0.909	0.007152	0.013775	0.021936	SCO6630	hypothetical protein	16
2.531	1.089	0.908	1e-06	2.3e-05	5.9e-05	SCO6766	hypothetical protein	16
0.514	0.628	0.903	0.007628	0.001745	0.00026	SCO0485	TetR family transcriptional regulator	4
0.505	1.103	0.902	0.005001	4.9e-05	0.000143	SCO2654	hypothetical protein	16
1.02	1.098	0.902	0.002083	0.000813	0.002275	SCO2655	putative nuclease	18
0.759	1.181	0.901	0.026962	0.002292	0.008659	SCO5513	acetolactate synthase 3 regulatory subunit	16
0.592	0.658	0.899	0.005846	0.002119	0.000423	SCO0599	putative regulator of sig8	4
1.692	0.998	0.891	0.001346	0.010461	0.017428	SCO6007	transmembrane ABC transport protein	19
0.709	0.775	0.89	0.004873	0.001878	0.000926	SCO5148	hypothetical protein	16
0.809	0.752	0.887	0.000875	0.00071	0.0003	SCO2597	50S ribosomal protein L21	14
1.124	1.665	0.886	0.001941	0.000134	0.003747	SCO0866	ECF family RNA polymerase sigma factor	4
0.712	1.514	0.878	0.00029	4e-06	5e-05	SCO0677	secreted chitosanase	20
0.974	1.29	0.876	0.009597	0.0015	0.010061	SCO2801	two component system response regulator	4
0.732	0.837	0.874	0.001347	0.000374	0.0003	SCO1998	rpsA, 30S ribosomal protein S1	14
0.787	1.065	0.873	0.002882	0.000346	0.000995	SCO2961	hypothetical protein	16
0.764	0.793	0.873	0.001472	0.000688	0.000421	SCO2077	divIVA	1
0.952	0.775	0.873	0.016976	0.026849	0.016333	SCO1721	hypothetical protein	16
1.012	0.998	0.869	0.000246	0.000136	0.000294	SCO6763	polyprenyl synthatase	17
0.422	0.924	0.869	0.035934	0.000569	0.000793	SCO2330	isochorismatase	16
0.466	0.479	0.869	0.026517	0.016094	0.000885	SCO3618	recombination protein RecR	23
0.698	0.562	0.865	0.001131	0.001978	0.000205	SCO2124	hypothetical protein	16
3.24	1.78	0.864	2.4e-05	0.000255	0.010036	SCO1105	hypothetical protein	16
0.986	0.921	0.862	4.9e-05	3.1e-05	4.4e-05	SCO5408	hypothetical protein	16
0.414	1.089	0.861	0.02652	0.000138	0.000502	SCO3971	putative Stage II sporulation protein E	1
1.219	1.216	0.859	0.012743	0.008165	0.036249	SCO4859	putative OHCU decarboxylase	16
0.462	1.008	0.859	0.019565	0.000255	0.000606	SCO3780	sugar hydrolase	7
0.914	0.804	0.853	0.000209	0.000214	0.000154	SCO5664	hypothetical protein	16
0.627	1.005	0.849	0.008797	0.000494	0.001207	SCO7444	cytochrome P450 (fragment)	16
-0.426	0.954	0.847	0.044834	0.000693	0.001305	SCO5783	hypothetical protein	16
0.505	0.428	0.846	0.029743	0.039392	0.0018	SCO4076	LSR2-like protein	16
1.116	0.744	0.841	0.001466	0.006446	0.003615	SCO2384	hypothetical protein	16
1.017	0.764	0.84	0.004647	0.011066	0.007174	SCO4134	lipoprotein	16
1.925	0.526	0.833	1.9e-05	0.006848	0.000683	SCO3835	dehydrogenase	16
0.703	0.937	0.828	0.006668	0.000952	0.001828	SCO7802	unknown	16
0.414	0.933	0.828	0.03437	0.000464	0.000873	SCO1504	putative transcriptional regulator	4
0.48	1.306	0.824	0.000941	3e-06	2.9e-05	SCO6784	transcriptional regulator	4
0.55	0.851	0.823	0.014054	0.001038	0.001244	SCO5356	homoserine kinase	10
0.59	0.57	0.819	0.011822	0.008787	0.001486	SCO6222	aminotransferase AlaT	10
0.733	0.939	0.816	0.007189	0.001285	0.002652	SCO2786	beta-N-acetylhexosaminidase	7
0.869	0.829	0.814	0.001173	0.000853	0.000942	SCO5857	FAD-dependent oxidoreductase	16
0.991	0.753	0.813	0.000966	0.002228	0.001508	SCO2608	penicillin binding protein	16
0.417	0.723	0.813	0.008388	0.00031	0.000161	SCO5007	putative septum site-determining protein	1
1.019	0.784	0.811	0.000275	0.000594	0.000502	SCO6004	putative secreted ATP/GTP binding protein	20
0.891	1.624	0.81	0.011779	0.000354	0.011718	SCO0571	hypothetical protein	16
0.713	0.629	0.81	0.014456	0.016368	0.005205	SCO1108	putative transcriptional regulator	4
0.418	0.386	0.808	0.010321	0.009545	0.000222	SCO1123	hypothetical protein	16
0.984	0.839	0.807	0.000404	0.000515	0.000644	SCO7728	hypothetical protein	16
-0.648	0.591	0.806	0.00946	0.009166	0.002044	SCO7447	acetyltranferase	16
0.42	0.743	0.805	0.000267	7e-06	5e-06	SCO7250	hypothetical protein	16
0.898	0.82	0.801	0.005003	0.004808	0.005422	SCO1633	Probable secreted protein involved in a sec independent translocation	20
0.571	1.068	0.796	0.005276	0.000118	0.000594	SCO4993	metal ion transport protein	20
0.455	0.649	0.796	0.007248	0.000736	0.000248	SCO5443	alpha-amylase	7
0.698	0.895	0.795	0.005949	0.001027	0.001917	SCO4822	hypothetical protein	16
0.593	0.602	0.793	0.002667	0.001426	0.000337	SCO5395	ABC-type multidrug transport system	19
0.459	0.945	0.791	0.02381	0.000457	0.001167	SCO0590	oxidoreductase	16
0.418	0.471	0.791	0.046847	0.020705	0.001808	SCO7716	hypothetical protein	16
0.493	1.686	0.79	0.014171	1.6e-05	0.000882	SCO6731	probable thiolase	16
0.629	0.755	0.79	0.009212	0.002371	0.001892	SCO4129	hypothetical protein	16
0.59	0.474	0.789	0.002086	0.003647	0.000258	SCO7131	lipase	7
1.893	1.147	0.786	0.00062	0.00455	0.025055	SCO3423	regulator; similar to AbaA regulatory locus for antibiotic production	17
0.779	1.006	0.786	0.004048	0.00064	0.00234	SCO5232	dasA sugar transporter sugar binding protein	5
0.539	0.733	0.785	0.044113	0.008288	0.006075	SCO1771	hypothetical protein	16
0.537	0.667	0.784	0.020447	0.004962	0.002247	SCO2641	resistance protein	15
-0.368	-0.397	0.784	0.037193	0.019151	0.000699	SCO5118	peptide transport system integral membrane protein	20
1.626	0.665	0.781	0.000714	0.029438	0.01508	SCO6722	ssgD regulator	3
0.596	0.685	0.779	0.012974	0.004312	0.002272	SCO1805	hypothetical protein	16
1.476	1.422	0.778	5.9e-05	3.2e-05	0.000818	SCO2761	tripeptidyl aminopeptidase	16
0.783	0.983	0.776	0.007762	0.00155	0.005142	SCO2245	hypothetical protein	16
0.382	0.645	0.775	0.003962	0.000145	5.5e-05	SCO6739	BCCT family transporter	20
0.65	0.652	0.773	0.037059	0.025699	0.012469	SCO7075	two component response regulator protein	5
0.363	0.461	0.771	0.018882	0.00404	0.000283	SCO2127	hypothetical protein Interacting with BldKB	3
0.546	1.282	0.767	0.039391	0.000452	0.006265	SCO4820	Ser/Thr protein kinase	21
0.435	0.999	0.766	0.033314	0.000396	0.001601	SCO6444	gamma-glutamyl transferase	10
1.164	0.913	0.766	3.2e-05	5.1e-05	0.00013	SCO4089	valine dehydrogenase	10
0.663	0.63	0.766	0.000182	0.000119	4.3e-05	SCO5357	Transcription termination factor Rho	2
0.93	1.07	0.762	0.00275	0.000768	0.00442	SCO1466	hypothetical protein	16
0.625	0.877	0.757	0.005182	0.000553	0.001201	SCO0308	hypothetical protein Contains TTA (leucine) codon; possible target for bldA regulation	3
0.486	0.964	0.756	0.009178	0.000165	0.000622	SCO1980	Putative regulatory protein with TTA leucine codon	3
2.24	1.476	0.755	1.4e-05	5.2e-05	0.001873	SCO2882	ATP/GTP-binding protein	16
0.68	0.638	0.751	0.002715	0.002183	0.000952	SCO1423	glycosyl transferase	16
0.469	0.823	0.749	0.029282	0.001368	0.002244	SCO0445	possible secreted protein	20
0.211	0.424	0.746	0.029703	0.000687	3.3e-05	SCO2948	putative transcriptional regulator	4
0.807	0.929	0.742	0.020906	0.007331	0.020141	SCO1670	oxidoreductase	16
0.9	0.501	0.737	0.002236	0.020933	0.003586	SCO4654	DNA-directed RNA polymerase subunit beta	2
0.618	0.454	0.736	0.00046	0.001291	9.9e-05	SCO1026	transcriptional regulator	4
0.298	0.373	0.732	0.004608	0.000886	2.4e-05	SCO7455	isochorismatase	16
0.408	0.551	0.73	0.036829	0.006838	0.001714	SCO2666	serine/threonine protein kinase	21
0.369	0.658	0.728	0.028638	0.001226	0.000725	SCO5621	RNA polymerase sigma factor WhiG	3
0.553	0.712	0.725	0.002483	0.000379	0.000348	SCO6675	possible DNA-binding protein	16
0.676	0.648	0.725	0.031375	0.025822	0.016153	SCO6629	hypothetical protein	16
0.532	0.884	0.723	0.007202	0.000327	0.000944	SCO2681	ATP /GTP-binding protein	16
1.232	1.242	0.721	9.3e-05	4.5e-05	0.000819	SCO3406	hypothetical protein	16
1.088	0.724	0.72	4.5e-05	0.000172	0.000177	SCO0975	6-phosphogluconate dehydrogenase	9
2.862	0.654	0.718	2.2e-05	0.017106	0.011422	SCO7473	phenylacetic acid degradation protein PaaC	7
0.755	0.804	0.712	0.003768	0.001606	0.00303	SCO3043	hypothetical protein	16
0.875	0.716	0.712	0.03127	0.046702	0.047723	SCO3506	LacI family transcriptional regulator	4
0.497	0.568	0.712	0.009307	0.003057	0.000971	SCO2074	lipoprotein signal peptidase	20
0.334	0.564	0.711	7.9e-05	3e-06	1e-06	SCO5220	hypothetical protein	16
-0.447	0.371	0.704	0.016094	0.023604	0.001123	SCO0630	acetyltransferase	16
0.896	1.125	0.702	0.002304	0.000399	0.004617	SCO4243	putative secreted protein	20
0.554	0.822	0.698	0.001739	0.000118	0.000296	SCO5952	hypothetical protein	16
0.919	0.861	0.695	0.00387	0.003185	0.008998	SCO2656	hypothetical protein	16
0.839	0.755	0.694	0.002396	0.002365	0.003645	SCO4648	50S ribosomal protein L11	14
0.646	0.741	0.694	0.007189	0.002262	0.00318	SCO5715	ABC transporter peptide transport system permease	20
0.732	0.567	0.694	0.000219	0.000445	0.000147	SCO0137	sugar-transport protein	20
0.71	0.72	0.693	0.000155	7.2e-05	9.2e-05	SCO4835	hypothetical protein	16
0.918	0.544	0.693	0.003437	0.023354	0.008083	SCO5716	ABC transporter peptide transport system peptide binding protein	20
0.739	1.1	0.692	0.016014	0.001487	0.014089	SCO0402	hypothetical protein	16
3.223	0.78	0.69	3.6e-05	0.021999	0.035954	SCO7472	phenylacetate-CoA oxygenase subunit PaaB	16
-0.526	0.607	0.688	0.008375	0.002577	0.001378	SCO3562	integral membrane transport protein	20
0.946	0.825	0.687	0.003265	0.00381	0.009213	SCO6615	hypothetical protein	16
0.659	0.71	0.683	0.013007	0.005844	0.007071	SCO6104	possible secreted protein	20
0.748	0.625	0.682	0.014235	0.020327	0.014033	SCO4712	50S ribosomal protein L14	14
0.882	0.709	0.679	7.3e-05	0.000108	0.000138	SCO7248	hypothetical protein	16
1.01	0.834	0.678	0.001666	0.00255	0.007092	SCO0405	Putative O-Methyltransferase	16
1.362	0.808	0.678	0.00042	0.003483	0.008161	SCO6006	transmembrane ABC transport protein	19
0.667	0.976	0.677	0.010536	0.000985	0.006253	SCO7750	putative anti anti sigma factor	4
0.564	0.572	0.673	0.017723	0.010852	0.005157	SCO0945	formamidopyrimidine-DNA glycosylase	16
0.708	0.784	0.672	0.005168	0.001887	0.004166	SCO1499	possible integral membrane protein	16
-0.964	0.795	0.666	0.015441	0.023218	0.045937	SCO7806	DNA-binding protein	16
0.773	0.654	0.665	8.2e-05	9.5e-05	9e-05	SCO2667	Serine/threonine protein phosphatase	21
0.825	0.544	0.665	4.7e-05	0.000187	6.4e-05	SCO1992	hypothetical protein	16
0.646	1.065	0.664	0.00838	0.000404	0.004681	SCO2967	carboxy-terminal processing protease	16
0.28	0.878	0.664	0.000376	1e-06	3e-06	SCO2821	pectate lyase	16
-0.358	1.069	0.662	0.02248	5.6e-05	0.000749	SCO5782	transmembrane transport protein	20
0.679	0.833	0.662	0.003738	0.000761	0.00253	SCO6824	phosphonopyruvate decarboxylase (fragment)	16
1.232	0.802	0.662	0.000149	0.000751	0.002057	SCO4152	5'-nucleotidase	12
1.071	0.428	0.657	0.001087	0.044342	0.007247	SCO5806	hypothetical protein	16
0.422	0.892	0.654	0.009888	0.000127	0.000693	SCO2700	tyrosinase	10
0.5	0.277	0.654	0.001125	0.0118	0.000148	SCO7664	hypothetical protein	16
0.189	0.266	0.651	0.03223	0.004808	4.4e-05	SCO0132	transcriptional regulator	4
0.613	0.793	0.65	0.003777	0.000587	0.001657	SCO5440	glycogen branching protein	13
0.317	0.788	0.65	0.001225	6e-06	1.6e-05	SCO1672	hypothetical protein	16
0.483	0.647	0.646	0.001195	0.00014	0.000141	SCO2758	nagA beta-N-acetylglucosaminidase; putative secreted protein	20
1.002	1.035	0.644	0.004003	0.002012	0.019155	SCO5130	ABC transporter integral membrane protein	19
0.637	0.94	0.644	0.041527	0.005278	0.028361	SCO1467	hypothetical protein	16
1.68	0.636	0.642	2e-06	0.000131	0.000126	SCO7469	phenylacetate-CoA ligase	16
1.252	0.575	0.637	0.00169	0.036409	0.024338	SCO4687	hypothetical protein	16
0.889	1.863	0.635	0.015918	0.000242	0.041711	SCO5248	hypothetical protein	16
0.65	0.835	0.635	0.004242	0.000692	0.002911	SCO5275	ATP/GTP binding protein	16
0.507	0.769	0.635	0.000853	4.9e-05	0.000138	SCO1781	ppnK; inorganic polyphosphate/ATP-NAD kinase	13
0.397	0.439	0.634	0.037466	0.017287	0.003141	SCO7294	hypothetical protein	16
1.268	1.04	0.632	0.001144	0.001796	0.019273	SCO5114	ABC transporter integral membrane protein BldKC	3
0.522	0.554	0.632	0.008365	0.003943	0.00204	SCO5645	hypothetical protein	16
0.778	0.46	0.632	0.002958	0.02072	0.004972	SCO3452	methyltransferase	16
0.609	0.301	0.629	0.000388	0.007656	0.000171	SCO6711	hypothetical protein	16
0.687	0.803	0.628	0.018971	0.006098	0.018627	SCO6412	aminotransferase	16
0.711	0.609	0.628	0.005944	0.007714	0.006748	SCO4873	hypothetical protein	16
0.322	0.62	0.625	0.015868	0.000382	0.000368	SCO6154	putative transcriptional regulator	4
0.695	0.609	0.623	0.000366	0.000393	0.000353	SCO4560	polypetide deformylase	16
0.464	0.421	0.623	0.000208	0.000179	2.3e-05	SCO5008	putative septum site-determining protein	1
1.062	0.641	0.621	0.000188	0.001423	0.001679	SCO3420	aldehyde dehydrogenase	8
0.834	0.902	0.619	0.013543	0.006027	0.031372	SCO1116	Hypothetical protein	16
0.478	0.608	0.619	0.046598	0.012084	0.011243	SCO4970	hypothetical protein	16
0.552	1.07	0.617	0.001512	2.6e-05	0.000487	SCO7605	metallopeptidase	13
1.085	0.633	0.617	0.00668	0.043548	0.047586	SCO7659	oxidoreductase	16
0.452	0.663	0.616	0.023407	0.002585	0.003804	SCO4128	hypothetical protein	16
0.526	0.537	0.616	0.015898	0.009384	0.004968	SCO6002	hypothetical protein	16
0.592	0.98	0.615	0.012035	0.000603	0.006445	SCO1460	putative cyanate hydratase	16
1.479	1.071	0.614	4.4e-05	0.000107	0.002086	SCO6623	ATP/GTP binding protein	16
0.738	0.573	0.614	0.002375	0.004879	0.003518	SCO2590	glycosyltransferase	16
1.597	1.003	0.613	0.000429	0.002683	0.025994	SCO6947	hypothetical protein	16
0.626	0.574	0.612	0.004284	0.003983	0.002938	SCO2469	reductase	16
0.216	1.183	0.61	0.010149	1e-06	2.8e-05	SCO7259	hypothetical protein	16
0.905	0.298	0.609	0.000443	0.047384	0.001968	SCO2892	possible secreted protein	16
0.493	0.58	0.607	0.019193	0.005967	0.004855	SCO1511	Hypothetical protein	16
0.787	0.348	0.606	0.00154	0.039129	0.003404	SCO2607	Sfr protein; sporulation protein	1
0.25	0.508	0.605	0.019374	0.000365	0.000141	SCO2080	Hypothetical protein	16
0.54	0.612	0.603	0.000978	0.000283	0.000305	SCO1420	possible integral membrane; Contains a TTA /leucine codon	3
0.895	1.078	0.601	0.000209	4e-05	0.000903	SCO2001	hypothetical protein	16
0.667	0.641	0.601	0.001698	0.001197	0.001666	SCO4649	50S ribosomal protein L1	14
0.536	0.438	0.6	0.030286	0.045846	0.012814	SCO0110	putative transcriptional regulator	4
1.142	0.903	0.599	0.002352	0.004457	0.028077	SCO5407	hypothetical protein	16
0.594	0.557	0.598	0.001248	0.000991	0.000693	SCO1378	glycine dehydrogenase	10
0.474	0.368	0.597	0.016968	0.031991	0.00372	SCO1388	mannose-1-phosphate guanyltransferase	16
0.454	0.732	0.593	0.035071	0.002676	0.007539	SCO4561	hypothetical protein	16
0.803	0.556	0.592	0.002193	0.007815	0.005903	SCO1242	Predicted transcriptional regulator	4
0.691	0.369	0.59	0.004561	0.044472	0.006075	SCO3571	transcriptional regulator	4
0.585	0.37	0.589	0.002725	0.014472	0.001529	SCO3605	hypothetical protein	16
0.242	1.026	0.587	0.015416	6e-06	0.000104	SCO7628	hypothetical protein	16
0.564	0.775	0.587	0.004945	0.000582	0.002498	SCO4558	acetyltransferase	16
0.517	0.752	0.583	0.003867	0.000321	0.001228	SCO0978	aspartate alpha-decarboxylase	10
0.556	0.775	0.582	0.001407	0.000133	0.000636	SCO3659	hypothetical protein	16
0.357	0.62	0.581	0.013779	0.000556	0.000789	SCO1779	hypothetical protein	16
0.402	0.327	0.58	0.006183	0.010145	0.000587	SCO7324	putative regulator of sigma-B activity, RsbR	4
0.568	0.66	0.579	0.036652	0.013566	0.023829	SCO4961	MarR family transcriptional regulator	4
1.093	0.613	0.579	1e-05	8.6e-05	0.000116	SCO1728	GntR family transcriptional regulator	4
1.55	0.926	0.578	0.000121	0.000947	0.00988	SCO5113	BldKB	3
1.042	0.461	0.577	0.000208	0.007183	0.00244	SCO6750	isopentenyl-diphosphate delta-isomerase	17
0.661	1.002	0.573	0.00302	0.000194	0.003648	SCO1399	ATP/GTP-binding protein	16
0.717	0.861	0.571	0.003643	0.000838	0.00664	SCO6617	hypothetical protein	16
0.688	0.573	0.567	0.006759	0.009955	0.010558	SCO6419	hypothetical protein	16
0.77	0.668	0.566	0.007268	0.008865	0.018724	SCO4734	50S ribosomal protein L13	14
-0.28	-0.287	0.566	0.030943	0.019166	0.000719	SCO0666	catalase	15
-0.094	0.23	0.565	0.01749	0.000119	2e-06	SCO3095	divIC	1
0.372	0.574	0.564	0.027092	0.002395	0.002649	SCO5748	sensory histidine kinase	21
0.633	0.638	0.563	0.001014	0.000548	0.001066	SCO4590	hypothetical protein	16
0.432	0.798	0.553	0.01854	0.000572	0.003838	SCO0720	possible integral membrane protein	16
0.66	0.83	0.552	0.012076	0.002522	0.017449	SCO3879	chromosomal replication initiation protein. AAA+ ATPase	1
0.484	0.347	0.552	0.002537	0.007567	0.000742	SCO5508	oxidoreductase	16
0.527	1.146	0.55	0.03068	0.000474	0.017731	SCO5986	oxidoreductase	16
0.533	0.401	0.55	0.014403	0.031511	0.008159	SCO2696	2-hydroxyacid dehydrogenase	16
-0.593	0.716	0.548	0.01092	0.002766	0.010081	SCO6091	hypothetical protein	16
0.262	0.42	0.548	0.029674	0.00223	0.000568	SCO5911	oligopeptide binding protein	16
0.428	0.488	0.547	0.046806	0.019822	0.012154	SCO4402	hypothetical protein	16
0.552	0.808	0.544	0.001491	0.000108	0.000924	SCO1516	preprotein translocase subunit SecD	20
-0.418	0.628	0.541	0.002874	0.000194	0.00044	SCO6174	hypothetical protein	16
1.178	0.569	0.541	0.000332	0.007361	0.00949	SCO2594	Hypothetical protein	16
1.518	0.475	0.54	0.000153	0.025802	0.014978	SCO4933	hypothetical protein	16
0.541	0.543	0.535	0.004988	0.00299	0.003268	SCO7266	3-oxoacyl-[acyl-carrier protein] reductase	16
1.092	0.413	0.535	0.00013	0.009808	0.002891	SCO0286	putative secreted peptidoglycan binding protein	20
1.577	1.303	0.531	5.5e-05	6.7e-05	0.007244	SCO2011	Branched chain amino acid transport ATP-binding protein. The Mj1267/LivG ABC transporter subfamily is involved in the transport of the hydrophobic amino acids	19
0.45	0.515	0.529	0.001956	0.000551	0.000483	SCO1444	chitinase	7
1.137	0.482	0.529	0.000462	0.018098	0.012164	SCO6550	oxidoreductase	16
0.461	-0.76	0.528	0.008283	0.000398	0.002695	SCO0885	thioredoxin	15
0.354	0.673	0.527	0.024051	0.0007	0.002514	SCO3024	transport protein	20
0.59	0.485	0.527	0.00842	0.013102	0.009097	SCO2016	monooxygenase	16
1.455	0.678	0.523	1.5e-05	0.000378	0.001486	SCO6764	squalene-hopene cyclase	17
0.611	1.146	0.522	0.006996	0.000163	0.009309	SCO6248	allantoicase	12
0.313	0.449	0.521	0.013761	0.001498	0.000694	SCO1643	20S proteasome alpha-subunit	7
0.196	0.202	0.517	0.025024	0.015215	0.000128	SCO1299	transcriptional regulator	4
0.76	0.641	0.515	0.003199	0.004417	0.012433	SCO6622	ATP/GTP binding protein	16
0.242	0.37	0.515	0.037059	0.003763	0.000693	SCO6541	hypothetical protein	16
0.458	0.413	0.514	0.007148	0.007279	0.002533	SCO6168	hypothetical protein	16
0.479	0.815	0.513	0.001868	6.2e-05	0.000753	SCO0352	solute-binding protein ABC type	19
0.94	0.652	0.509	2.5e-05	7.5e-05	0.000291	SCO2593	hypothetical protein	16
0.686	0.529	0.506	0.006304	0.013267	0.016142	SCO6960	hypothetical protein	16
0.383	0.833	0.505	0.030987	0.000482	0.006232	SCO2837	possible secreted protein	16
1.224	0.598	0.505	6.4e-05	0.001351	0.00321	SCO6767	4-hydroxy-3-methylbut-2-en-1-yl diphosphate synthase	17
0.744	0.53	0.505	0.000615	0.001997	0.002594	SCO3808	hypothetical protein	16
1.057	0.451	0.505	0.000221	0.009041	0.005402	SCO0203	two-component sensor; histidine kinase	21
1.568	1.327	0.502	0.00027	0.000348	0.036646	SCO5650	hypothetical protein	16
0.287	0.66	0.497	0.0313	0.000366	0.001626	SCO6944	hypothetical protein	16
0.663	0.714	0.496	0.000597	0.000221	0.001531	SCO5128	hypothetical protein	16
0.415	0.446	0.496	0.007286	0.003185	0.00188	SCO1122	lysR-family transcriptional regulator	4
0.434	0.491	0.495	0.013783	0.004951	0.004805	SCO1517	Secreted protein	16
0.557	0.224	0.494	0.000496	0.024086	0.000527	SCO0462	oxidoreductase	16
0.338	0.224	0.494	0.007419	0.029137	0.000679	SCO1801	two component response regulator	4
0.336	1.006	0.493	0.012193	2.6e-05	0.001163	SCO6783	hypothetical protein	16
0.243	0.594	0.491	0.00432	2.4e-05	6.2e-05	SCO1989	aminopeptidase	10
0.62	0.516	0.491	0.008471	0.012531	0.015678	SCO2949	murA; UDP-N-acetylglucosamine 1-carboxyvinyltransferase	20
0.549	0.497	0.489	0.028968	0.029836	0.031837	SCO4702	50S ribosomal protein L3	14
1.232	0.95	0.487	0.000166	0.000347	0.010131	SCO6245	hypothetical protein	16
1.124	0.31	0.486	9.7e-05	0.029836	0.004021	SCO3834	3-hydroxy-acyl-CoA dehydrogenase	16
0.664	0.909	0.485	0.004244	0.000497	0.011607	SCO6738	carboxypeptidase	20
0.479	0.633	0.483	0.019727	0.003527	0.012756	SCO7327	two-component system sensory histidine kinase	21
-0.597	-0.3	0.483	0.003758	0.047456	0.006356	SCO7675	hypothetical protein	16
0.934	0.604	0.482	0.004066	0.018887	0.045843	SCO5406	hypothetical protein	16
0.673	0.514	0.482	0.005808	0.012742	0.016927	SCO0072	hypothetical protein	16
0.985	-0.259	0.481	2.4e-05	0.010883	0.000496	SCO2267	heme oxygenase	16
0.389	0.438	0.48	0.007317	0.002538	0.001591	SCO6598	transcriptional regulator	4
0.799	0.609	0.479	0.004185	0.009399	0.026643	SCO7293	hypothetical protein	16
-0.616	-0.47	0.476	0.002612	0.005784	0.005512	SCO3687	hypothetical protein	16
0.537	0.689	0.473	0.006734	0.001186	0.007811	SCO0431	putative secreted protein	20
0.524	0.7	0.472	0.011618	0.001745	0.012063	SCO7777	hydrolase	7
1.199	0.442	0.468	0.000111	0.009646	0.007479	SCO5586	signal recognition particle protein	20
0.52	0.483	0.467	0.029206	0.027081	0.030967	SCO0640	predicted transcriptional regulator	4
0.694	0.656	0.462	0.003196	0.0025	0.013411	SCO4722	preprotein translocase subunit SecY	20
1.142	0.537	0.46	6.5e-05	0.001676	0.003694	SCO1666	phosphatase	7
0.486	0.358	0.458	0.007861	0.019936	0.006581	SCO0687	oxidoreductase	16
0.266	0.415	0.457	0.013457	0.000936	0.000568	SCO6712	copper oxidase	16
2.483	0.581	0.455	2e-06	0.001532	0.005273	SCO7474	phenylacetic acid degradation protein PaaD	7
1.401	0.736	0.454	2.4e-05	0.000331	0.004077	SCO0300	monooxygenase	16
0.463	0.81	0.453	0.010652	0.000391	0.007537	SCO7559	sugar hydrolase	8
0.344	0.378	0.453	0.022568	0.009905	0.004312	SCO5213	hypothetical protein	16
0.429	0.719	0.452	0.007793	0.000342	0.003789	SCO6466	transferase	16
0.626	0.531	0.452	0.008885	0.012025	0.024175	SCO0642	hypothetical protein	16
0.762	0.567	0.45	0.001145	0.00299	0.009126	SCO1907	hypothetical protein	16
0.21	0.604	0.447	0.000931	3e-06	1e-05	SCO5569	F0F1 ATP synthase	6
0.301	0.485	0.447	0.038996	0.003118	0.004759	SCO1418	hypothetical protein	16
0.236	0.372	0.447	0.001757	8.7e-05	3.2e-05	SCO1372	hypothetical protein	16
0.854	0.317	0.447	0.00041	0.028301	0.006253	SCO5281	kgd. part of alternative pathway from alpha-ketoglutarate to succinate; essential for normal growth	16
-0.26	0.478	0.445	0.016106	0.00049	0.000727	SCO2209	transcriptional regulator	4
0.636	0.716	0.443	0.001495	0.000462	0.005438	SCO3275	merR family transcriptional regulator	4
0.543	0.461	0.443	0.019541	0.026179	0.030587	SCO7285	hydroxylase	7
0.908	0.482	0.441	0.0029	0.031557	0.044083	SCO2307	two-component sensor histidine kinase	21
0.38	0.648	0.44	0.026757	0.00142	0.009628	SCO0347	possible racemase	16
0.505	0.506	0.44	0.002728	0.00157	0.003197	SCO5040	hypothetical protein	16
0.451	0.406	0.439	0.028394	0.029854	0.021907	SCO2260	hypothetical protein	16
0.38	0.299	0.438	0.018053	0.032236	0.006209	SCO1784	hypothetical protein	16
1.673	0.781	0.436	0.000143	0.00399	0.049227	SCO2839	single-stranded DNA-binding protein	5
0.639	0.439	0.435	0.013651	0.042388	0.043777	SCO1753	hypothetical protein	16
0.518	0.507	0.433	0.0304	0.0228	0.042191	SCO6772	hypothetical protein harbouring protein tyrosine phosphatases domain PTPc	5
0.483	0.764	0.432	0.034812	0.002924	0.037513	SCO2135	hypothetical protein	16
0.433	0.768	0.424	0.009653	0.000326	0.006804	SCO1624	acetyltransferase	16
1.037	0.595	0.423	5.6e-05	0.000493	0.002942	SCO6052	hypothetical protein	16
0.393	0.482	0.423	0.009767	0.002257	0.0044	SCO0524	gluconolactonase	16
0.547	0.784	0.422	0.011506	0.00121	0.023119	SCO0354	binding-protein-dependent transport protein	20
0.619	0.597	0.419	0.002898	0.002013	0.011396	SCO0851	PfkB-family carbohydrate kinase	9
0.435	0.494	0.418	0.021048	0.007877	0.016878	SCO2123	esterase/lipase	11
1.088	0.831	0.415	0.000627	0.001436	0.035496	SCO6468	phosphatidylserine decarboxylase	11
0.443	0.564	0.412	0.003964	0.000669	0.003404	SCO2216	two-component system response regulator	5
0.916	0.526	0.411	0.000366	0.003553	0.011566	SCO5388	hypothetical protein	16
0.398	0.627	0.409	0.026816	0.002124	0.016293	SCO1515	preprotein translocase subunit SecF	20
0.556	0.376	0.408	0.012317	0.041233	0.03015	SCO6760	phytoene synthase	17
0.643	0.774	0.407	0.00028	5.4e-05	0.001676	SCO1323	hypothetical protein	16
0.296	0.43	0.405	0.00282	0.000227	0.000316	SCO0976	hypothetical protein	16
0.499	0.714	0.401	0.018808	0.002209	0.030985	SCO1565	glycerophosphoryl diester phosphodiesterase	11
0.668	0.667	0.401	0.007454	0.004727	0.042949	SCO7239	hypothetical protein	16
0.739	0.349	0.4	0.001033	0.022262	0.012425	SCO6928	O-methyltransferase	16
0.25	0.359	0.398	0.019023	0.002206	0.001318	SCO0780	zinc-binding oxidoreductase	16
0.321	0.311	0.397	0.049475	0.039852	0.014888	SCO3188	5'-methylthioadenosine phosphorylase	10
0.434	0.525	0.396	0.015925	0.004205	0.015637	SCO6665	probable secreted glucosidase	20
0.487	0.391	0.395	0.013047	0.021919	0.021133	SCO0877	transcriptional regulator	4
0.529	0.325	0.394	0.004346	0.025201	0.01094	SCO6904	hypothetical protein	16
0.737	0.502	0.392	0.001793	0.007009	0.021194	SCO3080	possible secreted protein	20
0.782	0.615	0.391	0.001825	0.003539	0.027729	SCO3421	hypothetical protein	16
0.696	0.686	0.387	0.00618	0.004109	0.048427	SCO5006	septum site-determining protein	1
0.74	0.271	0.385	0.000546	0.037478	0.008466	SCO3307	hypothetical protein	16
-0.464	0.282	0.382	0.004057	0.024629	0.006386	SCO1898	substrate binding protein; ABC transporter	19
1.756	0.843	0.376	4.7e-05	0.001023	0.042603	SCO2879	putative MinC septum formation inhibitor	1
0.524	0.236	0.371	0.001417	0.034324	0.004732	SCO7073	dihydroxyacetone kinase subunit DhaK	11
0.375	0.423	0.37	0.020095	0.007673	0.014221	SCO0879	putative ABC-transport protein	19
0.649	0.381	0.37	6.2e-05	0.000476	0.00056	SCO4703	50S ribosomal protein L4	14
0.583	0.375	0.368	0.000664	0.00358	0.004002	SCO7323	anti-sigma factor antagonist	4
0.553	0.611	0.365	0.00905	0.003512	0.034893	SCO5713	ABC transporter ATP-binding protein	19
0.383	0.427	0.365	0.025185	0.010522	0.021021	SCO6614	hypothetical protein	16
0.317	0.669	0.364	0.009632	0.000126	0.003172	SCO2770	Agmatinase. Urea cycle and metabolism of amino groups	10
0.264	0.209	0.363	0.010494	0.018957	0.001359	SCO1261	transcriptional regulator	4
-0.492	0.351	0.359	0.013323	0.036114	0.03321	SCO7626	monooxygenase	16
1.298	0.94	0.358	3.6e-05	8.9e-05	0.012656	SCO0928	putative phosphodiesterase	16
0.644	0.939	0.348	0.000189	1.3e-05	0.002561	SCO0546	pyruvate carboxylase	6
0.333	0.652	0.34	0.02381	0.000592	0.014861	SCO5441	hypothetical protein	16
-0.494	0.397	0.338	0.016186	0.026974	0.04971	SCO5456	glycosyl hydrolase	7
0.92	0.755	0.335	0.000744	0.001158	0.046762	SCO6671	hypothetical protein	16
0.368	0.499	0.331	0.03037	0.005242	0.032018	SCO7544	ABC transporter membrane protein	19
0.284	0.693	0.33	0.011834	7.3e-05	0.00372	SCO6131	putative carboxypeptidase	1
0.325	0.37	0.329	0.027361	0.010603	0.01781	SCO6536	hypothetical protein	16
0.174	0.417	0.325	0.039729	0.000407	0.001502	SCO6070	solute binding protein ABC transporter	19
0.364	0.439	0.323	0.002557	0.00056	0.002799	SCO3636	cytochrome P-450 hydroxylase	15
0.62	0.355	0.323	0.001495	0.013227	0.020206	SCO7373	Predicted ATPase of the ABC class	19
0.354	0.552	0.321	0.021899	0.001735	0.022558	SCO5173	hypothetical protein	16
2.24	1.251	0.316	3e-06	2.3e-05	0.02368	SCO6073	geoA, cyclase	17
-0.356	0.262	0.316	0.009531	0.023781	0.01068	SCO1868	hypothetical protein	16
-0.354	0.493	0.315	0.007881	0.000922	0.008747	SCO3954	short chain dehydrogenase	16
0.606	0.285	0.304	0.00265	0.046385	0.036492	SCO4439	putative D-alanyl-D-alanine carboxypeptidase	1
1.285	0.457	0.303	1.5e-05	0.001532	0.011367	SCO6769	aminotransferase	10
-0.34	-0.366	0.303	0.00503	0.002112	0.005497	SCO6334	transcriptional regulator	4
0.548	0.584	0.298	0.00348	0.001478	0.033296	SCO6742	ABC transporter ATP-binding protein	19
0.43	0.305	0.296	0.006307	0.019066	0.021619	SCO0842	deoxyribodipyrimidine photolyase	16
0.48	0.586	0.295	0.006724	0.001533	0.036186	SCO4697	hypothetical protein	16
0.548	0.406	0.292	0.002083	0.005411	0.023972	SCO2902	putative deoxyribonucleotide triphosphate pyrophosphatase belonging to the HAM1 proteins	12
-0.283	0.376	0.288	0.030307	0.00574	0.019471	SCO6295	ABC transporter ATP-binding protein	19
0.525	0.659	0.285	0.000512	8.2e-05	0.006496	SCO7421	hypothetical protein	16
0.44	0.236	0.282	0.002243	0.024431	0.011564	SCO4891	hypothetical protein	16
0.789	0.214	0.28	0.000165	0.047418	0.016403	SCO6361	hypothetical protein	16
-0.361	0.364	0.269	0.019607	0.012538	0.043555	SCO0767	putative transcriptional regulator	4
0.405	0.302	0.268	0.001407	0.003599	0.006468	SCO6078	alpha amylase	7
0.557	0.358	0.267	0.002538	0.012573	0.042246	SCO3826	ion channel membrane protein	20
0.288	0.369	0.259	0.008369	0.001532	0.008822	SCO7698	merR family transcriptional regulator	4
-0.163	-0.537	0.248	0.007592	9e-06	0.000553	SCO2478	reductase activated by actinorhodin	15
0.251	0.454	0.245	0.018767	0.000659	0.014001	SCO1175	hypothetical protein	16
0.296	-0.194	0.237	0.006429	0.027081	0.011465	SCO3830	branched-chain alpha keto acid dehydrogenase E1 subunit beta	16
0.477	0.61	0.229	0.001676	0.000263	0.030683	SCO6696	regulatory protein	5
-0.374	-0.641	0.228	0.00362	0.00012	0.021858	SCO0917	possible oxygenase	16
0.641	0.212	0.217	0.00035	0.039082	0.035718	SCO3077	cystathionine beta-synthase	10
1.305	0.529	0.201	7e-06	0.000346	0.036055	SCO6768	probable transketolase	17
0.269	0.256	0.2	0.006546	0.005231	0.01615	SCO2578	hypothetical protein	16
0.423	0.276	0.198	0.001456	0.007123	0.030635	SCO5122	peptidase	7
-0.337	-0.298	0.197	0.00756	0.008457	0.047593	SCO1034	TetR family transcriptional regulator	14
0.239	0.239	0.178	0.007149	0.004492	0.017361	SCO6106	acyl-CoA dehydrogenase	16
-0.176	0.338	0.175	0.030698	0.000901	0.021525	SCO5802	putative ATP-dependent helicase	2
0.414	0.323	0.16	0.00094	0.001889	0.044656	SCO4692	hypothetical protein	16
-0.087	-0.34	-0.072	0.015015	9e-06	0.022617	SCO1614	transcriptional regulator	4
0.192	-0.163	-0.126	0.011797	0.015782	0.043816	SCO0804	hypothetical protein	16
-0.234	-0.273	-0.132	0.001652	0.000418	0.015485	SCO2763	ABC transporter protein, ATP-binding component	19
-0.776	-0.371	-0.142	1.4e-05	0.000304	0.031266	SCO2537	DNA-binding protein; predicted transcriptional regulator	4
-0.347	-0.3	-0.153	0.001939	0.002329	0.046762	SCO1912	dihydrodipicolinate synthase	10
0.219	-0.261	-0.167	0.01753	0.005011	0.035319	SCO0469	hypothetical protein	16
-0.234	-0.264	-0.172	0.00999	0.003501	0.02515	SCO4975	hypothetical protein	16
-0.693	-0.519	-0.178	1e-06	1e-06	0.000142	SCO2204	hypothetical protein	16
-0.199	-0.134	-0.181	0.005094	0.019822	0.005116	SCO3609	hypothetical protein	16
-0.362	-0.262	-0.193	0.00258	0.007352	0.028294	SCO4751	acetyltransferase	16
-0.193	-0.178	-0.195	0.009597	0.00883	0.005855	SCO3841	hypothetical protein	16
-0.205	-0.49	-0.213	0.024068	0.000206	0.013917	SCO7412	thiamine pyrophosphate protein	16
-0.325	-0.344	-0.214	0.004131	0.001856	0.017982	SCO1972	sugar kinase	16
-0.2	-0.381	-0.22	0.017213	0.000451	0.007326	SCO7112	ECF family RNA polymerase sigma factor	4
-0.495	-0.369	-0.221	0.00016	0.000394	0.005525	SCO4586	ABC transporter integral membrane protein	19
-0.522	-0.382	-0.227	0.001945	0.005376	0.049127	SCO3931	hypothetical protein	16
-0.453	-0.484	-0.232	0.00082	0.00032	0.012715	SCO0918	putative excinuclease ABC subunit A	2
-0.226	-0.298	-0.237	0.028084	0.005524	0.015857	SCO2106	oxidoreductase	16
-0.285	-0.313	-0.237	0.006379	0.002476	0.009653	SCO3384	hypothetical protein	16
0.393	-0.377	-0.242	0.001757	0.001239	0.011081	SCO5409	hypothetical protein	16
-0.205	-0.418	-0.243	0.013047	0.000217	0.003721	SCO2380	Beta-lactamase	7
-0.255	-0.326	-0.25	0.002454	0.000392	0.001591	SCO6046	hypothetical protein	16
-0.819	-0.38	-0.251	0.000145	0.004124	0.027062	SCO4069	Sar A	3
-0.399	-0.331	-0.253	0.010629	0.015988	0.046024	SCO5947	hypothetical protein	16
-0.444	-0.237	-0.254	0.00041	0.005598	0.004064	SCO3782	regulatory protein	5
-0.509	-0.639	-0.255	0.000638	0.000102	0.011465	SCO6335	hypothetical protein	16
-0.283	-0.286	-0.256	0.018198	0.011297	0.018492	SCO3771	penicillin binding protein	16
-0.335	-0.212	-0.259	0.006734	0.031869	0.014142	SCO3507	integral membrane efflux protein	20
-0.487	-0.361	-0.26	0.000173	0.000445	0.002487	SCO2259	multi-domain regulatory protein	5
-0.351	-0.288	-0.261	0.003402	0.005313	0.008527	SCO3757	two component system sensor kinase	21
-0.654	-0.293	-0.265	0.000582	0.01732	0.026512	SCO5551	hypothetical protein	16
-0.841	-0.408	-0.265	0.000273	0.006124	0.038967	SCO4458	lipoprotein	16
-0.871	-0.485	-0.267	0.000201	0.002297	0.034794	SCO1256	hypothetical protein	16
-0.567	-0.725	-0.267	0.001347	0.000206	0.027841	SCO6121	tetR family transcriptional regulator	4
-0.316	-0.454	-0.272	0.008885	0.000896	0.011396	SCO7318	hypothetical protein	16
-0.432	-0.331	-0.274	0.008843	0.018758	0.039712	SCO7720	hypothetical protein	16
-0.502	-0.91	-0.274	0.004142	0.000106	0.03806	SCO4297	oxidoreduxtase	16
-0.954	-0.334	-0.277	5e-05	0.005477	0.013104	SCO4797	putative ATP-dependent DNA helicase II	2
-0.462	-0.337	-0.283	0.000412	0.001197	0.002942	SCO2467	hypothetical protein	16
0.57	-0.217	-0.285	0.000776	0.040757	0.013573	SCO6649	hypothetical protein	16
-0.725	-0.231	-0.285	0.000254	0.035648	0.015035	SCO4311	Predicted acetyltransferase	16
-0.883	-0.402	-0.286	3.5e-05	0.00102	0.005745	SCO3691	regulatory protein	5
-0.401	-0.247	-0.287	0.009191	0.045581	0.025781	SCO1569	oxidoreductase	16
-0.154	-0.284	-0.292	0.038184	0.001519	0.001325	SCO5215	predicted hydrolase	7
0.29	-0.402	-0.293	0.037251	0.006147	0.025402	SCO3137	UDP-glucose 4-epimerase GalE	1
-0.366	-0.343	-0.294	0.001676	0.001359	0.003019	SCO1417	GntR family regulatory protein	4
-0.195	-0.325	-0.296	0.020613	0.001135	0.001874	SCO3779	nucleoside hydrolase	7
-0.381	-0.248	-0.297	0.000626	0.003185	0.001277	SCO2072	hypothetical protein	16
-0.337	-0.507	-0.299	0.002773	0.000184	0.002989	SCO1203	MutT-like protein	23
-1.049	-0.405	-0.3	5.1e-05	0.003428	0.014132	SCO4986	D-aminoacylase	16
-0.23	-0.343	-0.301	0.011755	0.001016	0.002021	SCO6803	acetyltransferase	16
0.328	-0.362	-0.301	0.006189	0.002365	0.005884	SCO5837	zinc protease	7
-0.454	-0.391	-0.302	0.003201	0.003992	0.013539	SCO1184	hypothetical protein	16
-0.592	-0.426	-0.302	0.001286	0.003959	0.019304	SCO2002	hypothetical protein	16
-0.516	-0.346	-0.306	0.001863	0.007714	0.013831	SCO6692	putative transporter	20
-0.68	-0.51	-0.306	0.00091	0.002262	0.024337	SCO1313	hypothetical protein	16
-0.599	-0.62	-0.308	0.000666	0.000304	0.010418	SCO0796	putative membrane transporter	20
-0.409	-0.373	-0.309	0.007196	0.006955	0.016547	SCO2964	LysR family transcriptional regulator	4
-0.367	-0.658	-0.309	0.007647	0.000232	0.010932	SCO7542	putative secreted protein	20
-0.535	-0.371	-0.312	3.2e-05	9.6e-05	0.000252	SCO5874	hypothetical protein	16
-0.257	-0.351	-0.314	0.036873	0.00647	0.010995	SCO1881	putative secreted protein	20
-0.241	-0.314	-0.315	0.028843	0.006018	0.005995	SCO2500	hypothetical protein	16
-0.44	-0.503	-0.315	0.003027	0.000885	0.009115	SCO3898	hypothetical protein	16
-0.359	-0.425	-0.321	0.033875	0.011231	0.036492	SCO6558	formate dehydrogenase accessory protein	16
-0.219	-0.342	-0.322	0.005183	0.000312	0.000435	SCO4149	ABC transporter transmembrane protein	19
-0.45	-0.471	-0.326	0.00018	7.2e-05	0.000533	SCO1617	putative transporter	16
-0.433	-0.713	-0.326	0.009597	0.000478	0.021824	SCO3611	hypothetical protein	16
-0.463	0.588	-0.328	0.01279	0.002551	0.03583	SCO2773	acyl CoA thioesterase II	11
-0.319	-0.37	-0.33	0.013007	0.004098	0.007124	SCO1463	transcriptional regulator	4
-0.29	-0.414	-0.33	0.039327	0.00574	0.016293	SCO3554	hypothetical protein	16
0.405	-0.179	-0.332	0.001894	0.045417	0.003018	SCO5035	ABC transporter ATP-binding protein	19
0.271	-0.536	-0.333	0.038136	0.00106	0.011172	SCO0771	hypothetical protein	16
-0.204	-0.378	-0.334	0.005687	0.000135	0.00027	SCO3115	hypothetical protein	16
-0.373	-0.378	-0.334	0.026459	0.017021	0.028604	SCO7345	ATP-dependent DNA ligase	16
-0.27	-0.249	-0.336	0.038301	0.037109	0.010633	SCO3718	potassium-transporting ATPase subunit A	20
-1.103	-0.724	-0.336	0.000184	0.000893	0.033196	SCO4585	ABC transporter ATP-binding protein	19
-0.508	-0.458	-0.341	0.006978	0.007121	0.026334	SCO6999	hypothetical protein	16
-0.324	-0.29	-0.342	0.005876	0.006255	0.002806	SCO4606	NADH dehydrogenase subunit NuoL2	6
-0.482	-0.598	-0.342	0.001346	0.000242	0.004476	SCO3633	ABC transporter ATP-binding protein	19
0.255	-0.286	-0.343	0.013377	0.004988	0.002008	SCO4871	TetR family transcriptional regulator	4
-0.77	-0.337	-0.343	0.0004	0.013867	0.012859	SCO6512	ABC transporter ATP-binding protein	19
-0.369	-0.378	-0.344	0.042323	0.02728	0.039242	SCO4898	TetR family transcriptional regulator	4
-0.502	-0.449	-0.344	0.002283	0.002312	0.008561	SCO6545	probable secreted cellulase	7
-0.561	-0.57	-0.345	0.001121	0.000583	0.007386	SCO3682	delta fatty acid desaturase; Contains TTA leucine codon	3
0.657	-0.279	-0.346	0.000761	0.026652	0.010555	SCO0913	probable methyltransferase	16
-0.419	-0.395	-0.347	0.010352	0.008648	0.015692	SCO3147	ABC transporter ATP-binding subunit	19
-0.268	-0.316	-0.351	0.012239	0.003557	0.002118	SCO5831	citrate synthase-like protein	16
0.561	-0.239	-0.353	0.000519	0.019717	0.003241	SCO0910	hypothetical protein	16
-0.296	-0.305	-0.354	0.045743	0.029212	0.015752	SCO0556	hypothetical protein	16
-0.538	-0.38	-0.355	0.01015	0.029522	0.038329	SCO5680	cytidine deaminase	12
-0.564	-0.422	-0.359	0.00558	0.013335	0.02665	SCO4195	ATP/GTP binding protein	16
-0.545	-0.445	-0.359	0.007585	0.012234	0.030449	SCO4867	hypothetical protein	16
0.809	-0.227	-0.362	8.5e-05	0.024615	0.0029	SCO7443	phosphoglucomutase	6
-0.443	-0.456	-0.363	0.008007	0.004378	0.01283	SCO7719	TetR family transcriptional regulator	4
0.299	-0.568	-0.365	0.021625	0.000607	0.005832	SCO0246	hypothetical protein	16
-0.561	-0.313	-0.366	0.001164	0.011934	0.005812	SCO5027	hypothetical protein	16
0.896	-0.552	-0.366	0.001373	0.008701	0.048011	SCO6535	nitrate reductase subunit alpha NarG	10
-0.455	-0.638	-0.366	0.00103	9.3e-05	0.001814	SCO6986	DNA-binding protein	16
-0.346	-0.326	-0.368	0.041882	0.037309	0.023427	SCO7125	hypothetical protein	16
-0.394	-0.444	-0.374	0.033992	0.014215	0.029223	SCO1362	hypothetical protein	16
-0.693	-0.647	-0.375	0.003509	0.002917	0.034077	SCO4625	hypothetical protein	16
0.556	-0.368	-0.376	0.003095	0.013253	0.012117	SCO0252	oxidoreductase	16
-0.321	-0.409	-0.376	0.003964	0.000667	0.001041	SCO3099	cytochrome P450 hydroxylase	15
-0.449	-0.397	-0.377	0.003052	0.003321	0.004405	SCO3385	L-allo-threonine aldolase	10
-0.543	-0.622	-0.378	0.000162	4e-05	0.000585	SCO2036	tryptophan synthase subunit alpha	10
-0.434	-0.376	-0.379	0.002951	0.003549	0.003474	SCO4155	two-component system sensor, histidine kinase	21
-0.446	-0.446	-0.379	0.011693	0.007368	0.015556	SCO2623	hypothetical protein	16
0.273	-0.295	-0.381	0.010466	0.00457	0.001256	SCO3853	hypothetical protein	16
-0.543	-0.475	-0.381	0.004017	0.004624	0.013005	SCO6704	transcriptional regulator	4
-0.3	-0.531	-0.382	0.032887	0.00152	0.007847	SCO7430	hypothetical protein	16
-1.083	-0.67	-0.382	0.000269	0.001777	0.024925	SCO7602	TetR family transcriptional regulator	4
-0.304	-0.39	-0.383	0.018834	0.00383	0.004262	SCO4386	hypothetical protein	16
-0.526	-0.676	-0.383	0.018291	0.003664	0.043819	SCO5239	histidine kinase	21
-0.552	-0.91	-0.383	0.003552	0.000148	0.012296	SCO3057	dipeptidase	7
-0.361	-0.588	-0.386	0.035103	0.002559	0.018692	SCO2173	adenosylcobinamide kinase/adenosylcobinamide phosphate guanylyltransferase	13
-0.286	-0.47	-0.387	0.00195	7.7e-05	0.000223	SCO1761	prephenate dehydrogenase	10
-0.512	-0.531	-0.387	0.003088	0.0015	0.007251	SCO0814	rhamnose kinase	13
-0.31	-0.468	-0.389	0.023592	0.002254	0.005696	SCO2184	transcriptional regulator	4
-0.455	-0.621	-0.389	0.000579	6e-05	0.000742	SCO6258	sugar ABC transporter permease	19
-0.21	-0.216	-0.391	0.044933	0.028859	0.001859	SCO7517	hypothetical protein	16
0.266	-0.201	-0.392	0.00157	0.003835	0.000113	SCO5034	hypothetical protein	16
-0.548	-0.411	-0.393	0.000515	0.001299	0.001636	SCO6491	hypothetical protein	16
-0.419	-0.236	-0.394	0.000115	0.001242	8.2e-05	SCO2316	putative Squalene cyclase	11
-0.424	-0.561	-0.395	0.037321	0.007673	0.034837	SCO0697	putative AraC-family regulator	4
-0.894	-1.369	-0.398	0.000473	2.7e-05	0.015005	SCO6810	hypothetical protein	16
-0.347	-0.234	-0.401	0.014817	0.048387	0.004874	SCO1132	oxidoreductase	12
-1.022	-0.587	-0.401	0.000155	0.001514	0.009917	SCO6055	carbonic anhydrase	10
-0.346	-0.438	-0.403	0.001732	0.000289	0.000452	SCO3769	TetR family transcriptional regulator	4
-0.488	-0.629	-0.403	0.010754	0.001954	0.016517	SCO4680	DNA-binding protein, putative transcriptional regulator	4
-0.392	-0.507	-0.404	0.021172	0.004313	0.012515	SCO1859	probable aminotransferase	10
-0.456	-0.56	-0.406	0.001704	0.000331	0.001814	SCO2933	permease binding-protein component; ABC transporter	19
0.389	-0.374	-0.407	0.010352	0.007867	0.005369	SCO1074	Zinc metallopeptidase	7
-0.749	-0.265	-0.409	0.00029	0.026224	0.003698	SCO3277	phosphotransferase	16
0.312	-0.277	-0.409	0.043737	0.048148	0.0098	SCO4825	hypothetical protein	16
-0.465	-0.466	-0.41	0.000546	0.0003	0.000595	SCO4197	MarR family regulatory protein	4
-0.339	-0.473	-0.411	0.018131	0.002395	0.004846	SCO1587	transcriptional regulator	4
-0.285	-0.487	-0.413	0.014205	0.000622	0.001486	SCO6135	hypothetical protein	16
-0.41	-0.49	-0.413	0.002623	0.000601	0.001472	SCO1139	hypothetical protein	16
-0.842	-0.491	-0.415	6.2e-05	0.000504	0.001226	SCO1475	primosome assembly protein PriA	23
-0.391	-0.377	-0.416	0.009216	0.006957	0.004405	SCO5763	hypothetical protein	16
0.565	-0.564	-0.417	0.018917	0.012507	0.043179	SCO5252	hypothetical protein	16
-0.522	-0.588	-0.417	0.0003	8.3e-05	0.000538	SCO4315	homeostasis protein	15
-0.729	-0.759	-0.417	0.004653	0.002292	0.034926	SCO3873	DNA topoisomerase (ATP-hydrolyzing) (EC 5.99.1.3) chain A	2
0.541	-0.771	-0.417	0.020365	0.002504	0.03958	SCO0247	putative Spo0M Sporulation control protein	1
-0.42	-0.542	-0.421	0.033612	0.007471	0.022999	SCO0306	hypothetical protein	16
0.547	-0.454	-0.424	0.0105	0.015633	0.021063	SCO2178	endo alpha-1,4 polygalactosaminidase	16
-0.454	-0.271	-0.425	0.000496	0.004035	0.000396	SCO1286	oxidoreductase	16
-0.501	-0.402	-0.427	3e-05	4.3e-05	3e-05	SCO5025	transcriptional regulator	4
-0.327	-0.41	-0.428	0.017019	0.003835	0.003121	SCO6054	transmembrane transport protein	20
-0.522	-0.505	-0.43	0.015005	0.011232	0.022751	SCO5687	ABC-type transport system integral membrane protein	19
-0.459	-0.565	-0.43	0.030601	0.008339	0.027536	SCO0365	oxidoreductase	16
-0.566	-0.739	-0.432	0.012743	0.002218	0.026762	SCO6288	putative transcriptional regulator	4
0.478	-0.465	-0.433	0.0329	0.025688	0.033985	SCO6802	DNA-binding protein	16
-0.385	-0.469	-0.433	0.002793	0.000577	0.000888	SCO5378	chitinase two-component sensor kinase	21
-0.45	-0.437	-0.436	0.009643	0.006978	0.007182	SCO6138	transmembrane protein	16
-0.733	-0.708	-0.437	0.001863	0.001269	0.013328	SCO3684	hypothetical protein	16
-0.361	-0.721	-0.438	0.036354	0.000939	0.011196	SCO7376	hypothetical protein	16
-0.343	-0.562	-0.439	0.00974	0.000498	0.00183	SCO5509	oxidoreductase	16
-0.364	-0.452	-0.444	0.001801	0.000329	0.000365	SCO2399	Predicted acetyltransferase	16
-0.382	-0.444	-0.445	0.016014	0.005149	0.005132	SCO3303	Lysyl-tRNA synthetase	10
-0.959	-0.541	-0.446	0.00043	0.004617	0.011444	SCO1864	acetyltransferase	10
-0.557	-0.593	-0.447	0.019222	0.009578	0.03207	SCO6866	hypothetical protein	16
-0.417	-0.47	-0.448	0.016266	0.006074	0.007614	SCO3331	transmembrane transport protein	20
-0.299	-0.542	-0.449	0.021453	0.00078	0.002095	SCO2576	phosphoglycerate mutase	6
0.634	-0.475	-0.45	0.002088	0.005188	0.006717	SCO3332	hypothetical protein	16
-0.466	-0.246	-0.451	0.000695	0.009561	0.000466	SCO3315	putative tetR transcriptional regulator	4
-0.24	-0.496	-0.452	0.020951	0.000372	0.000622	SCO5449	ABC transporter	19
-0.875	-0.449	-0.455	6.3e-05	0.001016	0.000963	SCO3075	transcriptional regulator	4
-0.51	-0.438	-0.456	0.000273	0.00033	0.000265	SCO1190	export protein	20
-0.525	-0.476	-0.457	0.016109	0.01615	0.019332	SCO3168	protease	7
-0.762	-0.489	-0.457	0.000139	0.000747	0.001084	SCO1147	ABC transporter transmembrane subunit	19
-0.404	-0.578	-0.458	0.005878	0.000573	0.001939	SCO2756	Predicted permease	20
-1.175	-0.702	-0.464	7.8e-05	0.000586	0.00494	SCO1671	putative exodeoxyribonuclease	16
-1.27	-1.019	-0.467	0.000191	0.000327	0.015899	SCO1225	osmoprotectant transporter	15
0.528	-0.406	-0.469	0.013944	0.028087	0.015355	SCO5607	transcriptional regulator	4
-0.769	-0.544	-0.469	0.009205	0.026974	0.047299	SCO1509	hydrolase	7
-0.303	-0.334	-0.47	0.025542	0.011311	0.002209	SCO1818	tyrosyl-tRNA synthetase	14
-0.514	-0.457	-0.472	0.00476	0.005158	0.00451	SCO1099	possible integral membrane protein	16
-0.502	-0.555	-0.472	0.03516	0.01603	0.031497	SCO6420	DNA-binding protein	16
-0.529	-0.469	-0.473	0.001102	0.001157	0.001123	SCO4083	hypothetical protein	16
-0.531	-0.65	-0.475	0.022411	0.006045	0.024441	SCO3383	pantoate--beta-alanine ligase	10
-0.487	-0.516	-0.476	0.000355	0.000135	0.000211	SCO7496	hypothetical protein	16
-0.545	-0.528	-0.476	0.009546	0.007023	0.011468	SCO0606	hypothetical protein	16
-0.546	-0.427	-0.477	0.000114	0.000216	0.000118	SCO6703	3-oxoadipate CoA-transferase subunit A	7
-0.446	-0.526	-0.477	0.002088	0.000504	0.000854	SCO0123	hypothetical protein	16
-0.468	-0.339	-0.479	0.000484	0.001452	0.000233	SCO5139	succinyl-diaminopimelate desuccinylase	10
-0.7	-0.388	-0.479	0.00044	0.005103	0.0018	SCO4374	hypothetical protein	16
0.348	-0.504	-0.481	0.00263	0.000212	0.000281	SCO4551	hypothetical protein	16
-0.527	0.857	-0.482	0.005163	0.00025	0.00496	SCO7013	sugar-binding lipoprotein	16
-0.532	-0.521	-0.484	0.015766	0.011198	0.015659	SCO6854	hypothetical protein	16
0.445	-0.403	-0.485	0.018425	0.01866	0.008207	SCO2266	methionine aminopeptidase	10
-0.499	-0.572	-0.485	0.049294	0.020604	0.039474	SCO3640	AbsA2, Streptomyces coelicolor two-component system regulator	4
-0.858	-0.79	-0.485	0.001115	0.000964	0.010914	SCO4264	aminoglycoside phosphotransferase	16
-0.467	-0.484	-0.486	0.021918	0.012619	0.01256	SCO3432	hypothetical protein	16
-0.282	-0.204	-0.487	0.003589	0.010106	0.000115	SCO4608	NADH dehydrogenase subunit NuoN2	6
-1.428	-0.648	-0.488	5.3e-05	0.001577	0.006475	SCO3669	chaperone protein DnaJ	15
-0.528	-0.464	-0.489	0.014395	0.016719	0.013254	SCO5816	hypothetical protein	16
-0.567	-0.594	-0.489	0.000997	0.000437	0.001217	SCO3100	hypothetical protein	16
-0.416	-0.595	-0.489	0.017917	0.002082	0.005574	SCO7625	monooxygenase	16
-0.414	-0.357	-0.49	0.000463	0.000559	0.000101	SCO4548	hypothetical protein	16
0.518	-0.737	-0.49	0.040513	0.006027	0.035739	SCO2861	putative sigma factor	4
-0.782	-0.59	-0.491	0.004611	0.010768	0.023989	SCO1788	hypothetical protein	16
-0.279	-0.394	-0.492	0.038996	0.005987	0.001996	SCO5450	ABC transporter	19
0.882	-0.373	-0.493	0.000365	0.014785	0.004064	SCO2191	oxidoreductase	16
-0.34	-0.463	-0.496	0.021048	0.003303	0.002383	SCO4312	hypothetical protein Contains also a TTA leucine codon, possible target for bldA regulation	3
-0.28	-0.603	-0.496	0.003588	3.7e-05	0.000102	SCO6319	lipoprotein	16
-0.636	-0.572	-0.501	0.01497	0.015564	0.027317	SCO6232	beta-mannosidase	7
0.619	-0.467	-0.503	0.001876	0.004496	0.003128	SCO0912	putative Glutamine amidotransferases class-II	10
-0.546	-0.952	-0.504	0.010118	0.000375	0.009382	SCO6506	gas vesicle protein	16
-0.298	-0.559	-0.505	0.015479	0.000426	0.000735	SCO5549	hydrolase	7
-0.598	-0.483	-0.509	0.000664	0.001114	0.000853	SCO4021	two component system histidine kinase	21
-0.189	-0.626	-0.509	0.049975	0.0001	0.000311	SCO2546	adenosine deaminase	12
-0.309	-0.339	-0.51	0.005343	0.002034	0.00024	SCO1549	hypothetical protein	16
-0.663	-0.626	-0.51	0.010165	0.008369	0.021021	SCO2254	transmembrane efflux protein	16
-0.233	-0.482	-0.512	0.020852	0.000375	0.000274	SCO5448	ABC transporter	19
0.486	-0.467	-0.513	0.033808	0.027502	0.018747	SCO1210	transcriptional regulator	4
-0.29	-0.603	-0.513	0.002113	2.5e-05	5.8e-05	SCO4846	hypothetical protein	16
-0.635	-0.465	-0.514	0.000659	0.001835	0.001105	SCO4368	lipase	7
-0.611	-0.511	-0.515	3.2e-05	3.6e-05	3.5e-05	SCO1872	IclR family transcriptional regulator	4
-0.469	-0.484	-0.518	0.000243	0.000104	7.5e-05	SCO1336	lipoprotein N-acyltransferase	16
1.107	-0.423	-0.519	0.000508	0.029962	0.012795	SCO2484	possible secreted protein	20
-0.959	-0.69	-0.519	0.004882	0.014217	0.04467	SCO3736	RNA polymerase ECF sigma factor	4
-0.399	-0.768	-0.52	0.002898	5.1e-05	0.000428	SCO4612	amino acid transporter	10
0.413	-0.708	-0.521	0.049262	0.003154	0.013584	SCO3727	stress response protein	15
-0.726	-0.995	-0.521	0.000987	0.0001	0.003078	SCO3690	hydrolase	7
-0.571	-0.649	-0.522	0.020203	0.00748	0.019911	SCO4342	hypothetical protein	16
-1.795	-1.04	-0.523	0.000166	0.001551	0.036553	SCO4015	hypothetical protein with TTA leucine codon. Possible target for bldA	3
-0.579	-0.958	-0.524	0.016414	0.000885	0.016613	SCO3414	transcriptional regulator	4
-0.8	-0.902	-0.526	9e-05	2.4e-05	0.000423	SCO7494	hypothetical protein	16
-0.575	-0.588	-0.528	0.001653	0.000843	0.001482	SCO2223	TetR family transcriptional regulator	4
-0.484	-0.907	-0.528	0.036774	0.001343	0.018009	SCO0596	DNA starvation/stationary phase protection protein Dps	15
-0.355	-0.547	-0.529	0.005186	0.00034	0.000409	SCO2121	two-component system sensor kinase	21
-0.387	-0.606	-0.529	0.003964	0.000224	0.000471	SCO7311	amino acid decarboxylase	10
-0.654	-0.563	-0.531	0.000872	0.001053	0.00144	SCO1279	possible secreted protein	20
-0.445	-0.534	-0.532	6.5e-05	1.2e-05	1.3e-05	SCO7038	hypothetical protein	16
-0.789	-0.636	-0.532	0.000218	0.000356	0.000918	SCO6501	gas vesicle synthesis protein	16
-1.158	-0.665	-0.534	9e-06	6.9e-05	0.000228	SCO6751	efflux protein	20
-0.752	-0.939	-0.534	0.001162	0.000199	0.003857	SCO6257	ABC transporter sugar binding lipoprotein	19
-0.436	0.905	-0.536	0.045343	0.001053	0.013691	SCO7012	binding protein dependent transport protein	20
-0.705	-0.611	-0.537	2e-06	2e-06	4e-06	SCO5842	hypothetical protein	16
-0.586	-0.476	-0.539	0.007998	0.013199	0.007549	SCO0793	hypothetical protein	16
-0.734	-0.659	-0.54	0.018922	0.02003	0.043819	SCO0187	phytoene synthase	17
-0.7	-0.815	-0.542	0.002454	0.000636	0.005157	SCO7763	Predicted endonuclease	18
-0.37	-0.893	-0.545	0.000591	4e-06	4.1e-05	SCO0695	hypothetical protein	16
-0.725	-0.661	-0.546	0.001954	0.001787	0.004746	SCO4284	N-acetylglucosamine-6-phosphate deacetylase	12
-0.513	-0.672	-0.546	0.046583	0.01053	0.026104	SCO3066	Histidine kinase-like ATPases	21
-0.981	-0.475	-0.547	0.000128	0.002953	0.001453	SCO0262	LysR family transcriptional regulator	4
0.24	-0.661	-0.547	0.035549	0.000163	0.000463	SCO0741	oxidoreductase	16
-0.51	-0.704	-0.547	0.020268	0.002924	0.009943	SCO0818	ABC transporter ATP-binding protein	19
-0.928	-0.534	-0.548	0.0065	0.044691	0.040763	SCO6889	hypothetical protein	16
-0.457	-0.52	-0.549	0.030572	0.011951	0.009394	SCO4875	sugar transferase	16
-0.51	-0.547	-0.549	0.012574	0.005786	0.005711	SCO2320	putative Serine/threonine protein kinase	21
-0.913	-0.753	-0.549	0.000419	0.000632	0.003244	SCO4643	UDP-N-acetylenolpyruvoylglucosamine reductase	12
-0.444	-0.66	-0.55	0.001531	0.000104	0.000285	SCO3638	AbsA2, Streptomyces coelicolor two-component system regulator	4
-0.434	-0.629	-0.552	0.003857	0.00033	0.000667	SCO6294	GntR family regulatory protein	4
-0.337	-0.641	-0.553	0.032873	0.00105	0.002273	SCO1424	putative hydrolase	7
-0.735	-0.689	-0.553	0.000491	0.000384	0.001225	SCO4067	dnaZ, DNA polymerase III subunit gamma	2
-1.278	-0.64	-0.554	0.000125	0.002447	0.005084	SCO2725	lipoprotein	16
-0.5	-0.496	-0.555	0.027743	0.019791	0.012208	SCO2853	hypothetical protein	16
-0.539	-0.856	-0.555	0.011133	0.000681	0.006212	SCO4125	acetyltransferase	16
0.386	-0.611	-0.556	0.048278	0.004617	0.007231	SCO3132	trans-aconitate 2-methyltransferase	16
-0.699	-0.662	-0.557	0.005846	0.004736	0.010711	SCO5380	hypothetical protein	16
-0.596	-0.56	-0.56	0.003152	0.002534	0.002571	SCO2797	cellobiose transport permease; ABC transporter	19
-0.568	-0.421	-0.562	0.004083	0.010313	0.00262	SCO2228	alpha-glucosidase	7
-0.404	-0.446	-0.563	0.006189	0.002314	0.000698	SCO7139	aldehyde dehydrogenase	16
-0.739	-0.615	-0.563	8e-06	8e-06	1.3e-05	SCO7033	regulatory protein	5
-0.438	-0.51	-0.564	0.022256	0.007545	0.004752	SCO6923	hypothetical protein	16
-0.478	-0.612	-0.564	0.043631	0.010856	0.015724	SCO7274	hypothetical protein	16
-0.882	-0.764	-0.566	0.003402	0.004132	0.016558	SCO4730	50S ribosomal protein L17	14
-0.509	-0.782	-0.567	0.012502	0.000937	0.004882	SCO3875	hypothetical protein	16
-0.536	-0.54	-0.568	0.009602	0.005915	0.004689	SCO2475	LysR family transcriptional regulator	4
-0.416	-0.617	-0.568	0.001417	9.6e-05	0.000149	SCO5603	hypothetical protein	16
-0.473	-0.709	-0.568	0.004111	0.0003	0.000963	SCO3534	large ATP-binding protein	16
-0.341	-0.486	-0.57	0.00035	2.8e-05	1.3e-05	SCO4829	oxidoreductase	10
-0.422	-0.634	-0.57	0.003397	0.000236	0.00042	SCO3628	secreted protein	20
-0.744	-0.457	-0.571	0.001739	0.010979	0.003881	SCO7032	hypothetical protein	16
-0.768	-0.737	-0.573	0.004562	0.003404	0.011409	SCO3559	oxidoreductase	16
-0.919	-0.589	-0.574	0.00239	0.012023	0.013627	SCO5369	F0F1 ATP synthase subunit B	6
0.621	-0.504	-0.575	0.004305	0.007178	0.003869	SCO1231	UreD urease accessory protein	16
-0.577	-0.78	-0.575	0.044245	0.008563	0.031858	SCO6845	hypothetical protein	16
-0.656	-0.48	-0.58	0.003857	0.010232	0.004271	SCO0734	putative transcriptional repressor	4
-0.6	-0.418	-0.581	0.004004	0.013367	0.002826	SCO2645	Predicted permease	20
-0.384	-0.782	-0.581	0.042348	0.001061	0.004874	SCO4170	hypothetical protein	16
0.863	-0.437	-0.584	0.001057	0.016821	0.00449	SCO1245	adenosylmethionine--8-amino-7-oxononanoate transaminase	13
-1.472	-0.956	-0.584	0.000118	0.000602	0.007333	SCO5665	hypothetical protein	16
1.029	-0.508	-0.586	0.001406	0.023709	0.012852	SCO2388	3-oxoacyl-(acyl carrier protein) synthase III	11
-0.489	-0.825	-0.586	0.016651	0.000811	0.0047	SCO7347	DNA bindging transcriptinal regulator/repressor	4
0.978	-0.442	-0.588	8.7e-05	0.00282	0.000657	SCO1296	Bacterial protein of unknown function	16
-0.964	-0.966	-0.588	0.000314	0.000163	0.002275	SCO7585	merR family transcriptional regulator	4
-0.913	-0.646	-0.59	0.003758	0.011704	0.017604	SCO7039	ABC transporter ATP-binding protein	19
0.281	-0.418	-0.591	0.035509	0.004051	0.000693	SCO7056	GntR family transcriptional regulator	4
-0.664	-0.81	-0.592	5e-06	1e-06	4e-06	SCO4597	two-component system sensor kinase	21
-0.706	-0.852	-0.592	0.001586	0.000338	0.002275	SCO4651	lipoprotein	16
-0.668	-0.633	-0.594	0.002859	0.002196	0.003065	SCO4482	LysR family transcriptional regulator	4
-0.518	-0.481	-0.595	0.029853	0.02763	0.011262	SCO4618	hypothetical protein	16
-1.431	-0.9	-0.597	3e-06	1.1e-05	9.2e-05	SCO2939	hypothetical protein	16
-0.662	-0.82	-0.601	0.000508	8.8e-05	0.00048	SCO3437	hypothetical protein	16
-0.846	-0.929	-0.603	0.000269	8.4e-05	0.00086	SCO6217	hypothetical protein	16
-1.222	-0.788	-0.604	0.000258	0.001392	0.005331	SCO4338	putative maltose permease MalA	20
-1.13	-0.548	-0.607	0.001324	0.024293	0.015752	SCO5371	F0F1 ATP synthase subunit alpha	6
-0.49	-0.59	-0.608	0.000694	0.000137	0.000118	SCO2972	PrfB	14
-0.497	-0.48	-0.609	0.008932	0.006675	0.002084	SCO3104	Predicted RNA methylase	16
-0.225	-0.628	-0.609	0.023495	8.6e-05	0.000102	SCO6612	hydrolase	7
-0.502	-0.657	-0.609	0.005242	0.000802	0.001204	SCO4305	putative transcriptional regulator	4
-0.537	-0.907	-0.614	0.005275	0.000208	0.001643	SCO5102	mutT-like protein	23
-0.649	-0.632	-0.615	0.001939	0.001275	0.001467	SCO2587	gamma-glutamyl kinase	10
-1.548	-0.689	-0.615	0.000372	0.012007	0.019784	SCO1145	MarR family Transcriptional regulators	4
-0.682	-0.807	-0.615	0.004037	0.001008	0.004101	SCO6216	Putative Acyl-ACP thioesterase	16
-0.804	-0.898	-0.615	0.01985	0.007909	0.039746	SCO0128	hypothetical protein	16
-0.749	-0.627	-0.617	0.003095	0.004442	0.004857	SCO3243	myo-inositol phosphate synthase	11
-0.491	-0.456	-0.618	0.01956	0.017939	0.004477	SCO3250	integrase	23
-1.307	-0.556	-0.618	0.00027	0.011066	0.006782	SCO0874	putative membrane transporter	20
-0.353	-0.653	-0.619	0.025404	0.000871	0.001156	SCO4065	transposase	23
-0.646	-0.862	-0.619	0.023873	0.004274	0.019569	SCO7186	hypothetical protein	16
-0.614	-0.931	-0.619	0.004436	0.000307	0.002602	SCO3568	hypothetical protein	16
-0.577	-0.514	-0.62	0.043284	0.047474	0.023191	SCO0849	possible membrane protein	16
0.772	-0.521	-0.621	0.002551	0.010138	0.004516	SCO5291	hypothetical protein	16
-0.692	-0.682	-0.622	0.003123	0.001957	0.003162	SCO3928	thiamine biosynthesis protein ThiC	12
-0.79	-1.033	-0.623	0.004835	0.000738	0.009311	SCO6504	hypothetical protein	16
0.549	-0.489	-0.624	0.003344	0.003524	0.001017	SCO6486	ABC transport associated protein	20
-1.27	-0.779	-0.625	6.7e-05	0.000429	0.001378	SCO2876	acetyltransferase	16
-0.536	-0.683	-0.627	0.029659	0.00678	0.010196	SCO7382	hypothetical protein	16
-3.091	-1.99	-0.627	2.4e-05	0.0001	0.030587	SCO6811	hypothetical protein SCO6811	20
-0.62	-0.563	-0.631	0.025681	0.026224	0.016253	SCO3527	hypothetical protein	16
-1.309	-0.943	-0.631	1.2e-05	2.8e-05	0.000235	SCO7634	hypothetical protein	16
-1.233	-0.748	-0.633	0.000231	0.001683	0.003982	SCO1813	GntR family transcriptional regulator	4
-0.415	-0.637	-0.634	0.030789	0.002878	0.002991	SCO7520	hypothetical protein	16
-0.808	-0.987	-0.634	0.001506	0.000301	0.003035	SCO6281	FAD-binding protein	16
0.234	-0.665	-0.636	0.039532	0.000162	0.000208	SCO5312	hypothetical protein	16
-0.616	-1.312	-0.637	0.00389	4.2e-05	0.001958	SCO4480	TetR family transcriptional regulator	4
-0.628	-0.658	-0.638	0.014981	0.007766	0.009126	SCO4369	hypothetical protein	16
-0.712	-0.486	-0.639	0.001341	0.005279	0.001344	SCO0151	integral membrane protein	16
-0.701	-0.639	-0.639	0.005391	0.005198	0.005238	SCO7120	ubiquinol-cytochrome C reductase cytochrome B subunit	6
-0.902	-0.975	-0.639	0.000366	0.000126	0.00122	SCO4957	hypothetical protein	16
-0.361	-0.399	-0.64	0.004418	0.001606	0.000129	SCO7199	hypothetical protein	16
-0.743	-0.611	-0.64	0.001758	0.002726	0.002184	SCO6450	hypothetical protein	16
-0.614	-0.804	-0.64	0.016502	0.00296	0.009008	SCO5322	hypothetical protein	16
-1.273	-0.941	-0.64	0.002078	0.005467	0.030056	SCO2532	PhoH-like protein	16
-0.844	-1.03	-0.641	0.00141	0.000284	0.003314	SCO6500	gas vesicle synthesis-like protein	16
-0.463	-0.928	-0.643	0.007337	0.000118	0.000867	SCO3914	transcriptional regulator	4
-0.824	-1.055	-0.645	0.001355	0.000205	0.002742	SCO7208	hypothetical protein	16
-1.85	-1.127	-0.645	0.0001	0.000709	0.011479	SCO4802	hypothetical protein	16
0.823	-0.581	-0.647	0.002088	0.006845	0.004148	SCO3576	hypothetical protein	16
-1.621	-1.258	-0.648	0.00049	0.00103	0.0244	SCO4166	hypothetical protein	16
-0.395	-0.429	-0.652	0.027515	0.013217	0.001767	SCO6599	transcriptional regulator	4
-0.558	-0.404	-0.653	0.003706	0.010405	0.000978	SCO4989	IclR family transcriptional regulator	4
-0.582	-0.63	-0.653	0.000128	4.3e-05	3.5e-05	SCO4407	hypothetical protein	16
-0.827	-0.838	-0.654	0.001144	0.000602	0.002227	SCO4171	possible secreted protein	20
-0.581	-0.666	-0.656	0.012569	0.004191	0.004592	SCO6847	hypothetical protein	16
-0.44	-0.679	-0.658	0.008882	0.00061	0.000728	SCO4073	ragK sensor kinase - related to RamR	3
-1.057	-0.6	-0.659	1.1e-05	9e-05	5.5e-05	SCO7362	oxidoreductase	16
-0.5	-0.724	-0.659	0.032212	0.004093	0.006485	SCO3983	hypothetical protein Contains TTA encoded leucine	3
-0.883	-0.772	-0.659	0.000519	0.000589	0.001349	SCO4607	NADH dehydrogenase subunit NuoM2	6
-0.486	-0.793	-0.659	0.005368	0.000258	0.000693	SCO3297	hypothetical protein	16
-0.877	-0.916	-0.661	0.000524	0.00023	0.0013	SCO4782	hypothetical protein	16
-0.489	-0.972	-0.661	0.019374	0.000415	0.003104	SCO1544	hypothetical protein	16
-1.172	-0.969	-0.662	0.000966	0.001454	0.009501	SCO3313	hypothetical protein	16
0.962	-1.143	-0.662	0.000162	3.3e-05	0.000625	SCO0459	hypothetical protein	16
-0.394	-0.707	-0.663	0.007427	0.000224	0.000319	SCO4828	betaine aldehyde dehydrogenase	10
-0.567	-0.739	-0.663	0.002901	0.000425	0.000755	SCO3153	hypothetical protein	16
-0.507	-0.588	-0.665	0.000647	0.000158	8.3e-05	SCO5483	transcriptional regulator	4
-0.438	-0.83	-0.666	0.014148	0.000363	0.001165	SCO7169	hypothetical protein	16
0.259	-0.723	-0.668	0.038319	0.00017	0.000266	SCO2262	Oxidoreductase coenzyme F420-dependent	16
-0.386	-0.734	-0.668	0.021364	0.000603	0.000994	SCO3162	esterase	16
-0.389	-0.5	-0.669	0.000835	0.000117	2.6e-05	SCO4719	S5 ribosomal protein	14
-0.886	-0.823	-0.671	0.006094	0.005441	0.014003	SCO3699	transcriptional regulator	4
-0.97	-0.97	-0.671	0.017125	0.011141	0.049809	SCO5517	transcriptional regulator	4
1.225	-0.423	-0.673	1.4e-05	0.001617	0.000136	SCO1233	urease accessroy protein UreF	7
-0.855	-0.701	-0.674	0.003834	0.006053	0.007312	SCO0647	short chain oxidoreductase	16
-0.466	-0.776	-0.676	0.009963	0.000471	0.00098	SCO7202	hypothetical protein	16
0.497	-0.789	-0.676	0.005604	0.000315	0.000719	SCO2565	hypothetical protein	16
-0.321	-0.475	-0.678	0.021511	0.002223	0.000347	SCO6024	transferase	16
1.791	1.503	-0.684	8.7e-05	0.000108	0.006564	SCO0994	putative transport system permease protein	20
0.528	-0.672	-0.684	0.042445	0.010804	0.010027	SCO2172	hypothetical protein	16
-0.538	-0.832	-0.684	0.003112	0.000182	0.000526	SCO7173	transcriptional regulator	4
-0.963	-0.92	-0.684	0.000523	0.000368	0.001766	SCO7288	hypothetical protein	16
0.735	-0.455	-0.685	0.002413	0.014259	0.002017	SCO5492	Short chain dehydrogenase	16
0.525	-0.523	-0.685	0.00042	0.000232	5.5e-05	SCO5743	FAD-dependent thymidylate synthase	12
-0.571	-0.634	-0.687	0.008192	0.003052	0.002068	SCO2975	hypothetical protein	16
-0.823	-0.877	-0.687	5e-06	2e-06	6e-06	SCO5056	exodeoxyribonuclease VII large subunit	18
-0.504	-0.711	-0.69	0.004185	0.00042	0.000502	SCO6280	putative transcriptional regulator	4
0.641	-0.566	-0.691	0.020698	0.023589	0.009938	SCO0439	putative membrane protein	16
-0.399	-0.83	-0.691	0.044568	0.001017	0.002642	SCO3363	acetyltransferase	16
-0.783	-0.649	-0.692	0.008843	0.013238	0.010009	SCO4721	50S ribosomal protein L15	14
-0.388	-0.704	-0.693	0.018759	0.000635	0.0007	SCO4415	hypothetical protein	16
-1.249	-0.795	-0.693	0.000575	0.003327	0.006535	SCO5679	Aldehyde dehydrogenase	16
-0.672	-0.922	-0.697	0.001516	0.000161	0.000726	SCO1876	RNA polymerase sigma factor	4
-0.577	-0.6	-0.698	0.020202	0.011215	0.005589	SCO2535	hypothetical protein	16
-0.875	-0.697	-0.698	0.020461	0.034843	0.03489	SCO4180	iron uptake regulatory protein	5
-0.484	-0.679	-0.699	0.01132	0.001339	0.001163	SCO3122	nucleotidyltransferase	12
-0.866	-0.712	-0.7	0.004674	0.007324	0.008028	SCO1280	triacylglycerol biosynthesis	11
-0.649	-1.21	-0.7	0.008497	0.000212	0.003727	SCO3509	hypothetical protein	16
-0.506	-0.631	-0.701	0.005168	0.00102	0.000598	SCO5048	possible secreted protein	20
-0.539	-0.748	-0.701	0.011265	0.001401	0.001968	SCO0030	putative cell division protein FtsN	1
-0.569	-0.523	-0.703	0.001061	0.000933	0.000192	SCO3524	hypothetical protein	16
-0.439	-0.674	-0.703	0.002435	0.000142	0.000114	SCO1592	mutT domain	23
-1.286	-0.767	-0.703	0.003468	0.022893	0.032617	SCO3581	hypothetical protein	16
-0.445	-0.686	-0.704	0.019476	0.001577	0.0014	SCO0779	hypothetical protein	16
0.483	-0.934	-0.706	0.021625	0.000556	0.00242	SCO1921	aminotransferase	10
-0.498	-0.526	-0.707	0.010601	0.005231	0.001187	SCO4604	NADH dehydrogenase subunit NuoJ2	6
-0.885	-0.686	-0.707	0.021916	0.041578	0.037312	SCO3084	4-hydroxybenzoate 3-monooxygenase	13
-0.727	-0.739	-0.707	0.023817	0.01511	0.018389	SCO2694	hypothetical protein	16
-0.307	-0.602	-0.708	0.03765	0.001071	0.000468	SCO1939	6-phosphogluconolactonase	9
-0.763	-0.894	-0.71	0.001952	0.000482	0.001629	SCO2875	MerR family transcriptional regulator	4
-0.736	-1.286	-0.71	0.036366	0.001878	0.029455	SCO6480	hypothetical protein	16
-0.604	-0.691	-0.711	0.019006	0.006727	0.005941	SCO4081	putative transcriptional regulator	4
-0.487	-0.687	-0.713	0.013518	0.001596	0.001324	SCO2347	hypothetical protein	16
-0.318	-0.716	-0.713	0.005255	4.5e-05	4.6e-05	SCO6538	hypothetical protein	16
-0.551	-0.84	-0.714	0.019084	0.001634	0.003764	SCO2806	mutase	16
-0.724	-0.835	-0.716	0.000935	0.000242	0.000556	SCO0776	putative membrane transporter	20
-1.076	-0.84	-0.716	0.007242	0.014275	0.028015	SCO3600	hypothetical protein	16
-0.544	-0.954	-0.719	0.013291	0.000497	0.002215	SCO2683	single-strand DNA-binding protein	2
0.567	-0.676	-0.722	0.039281	0.01316	0.00985	SCO4372	hypothetical protein	16
-0.513	-0.79	-0.724	0.018198	0.001461	0.00231	SCO5426	6-phosphofructokinase	16
-1.076	-0.886	-0.724	6.4e-05	8.2e-05	0.000247	SCO2808	putative serine kinase	21
-1.862	-1.122	-0.725	8.6e-05	0.000622	0.005797	SCO1731	hypothetical protein	16
-0.468	-0.786	-0.726	0.000302	1.1e-05	1.6e-05	SCO5451	ABC transporter	19
-0.204	-0.714	-0.727	0.010209	1e-05	9e-06	SCO4429	FO synthase functions in F420 biosynthesis	16
-2.73	-1.109	-0.728	3.6e-05	0.001887	0.014313	SCO3956	ABC transporter ATP-binding protein	19
-0.337	-0.824	-0.729	0.041357	0.000392	0.000751	SCO7165	sugar-binding integral membrane transport protein	20
-0.988	-0.912	-0.731	0.003383	0.002984	0.008747	SCO2224	hypothetical protein	16
-0.719	-1.009	-0.731	0.032847	0.004926	0.021258	SCO5704	transcription elongation factor NusA	14
-0.597	-0.936	-0.733	0.020069	0.001514	0.005217	SCO1714	hypothetical protein	16
-0.854	-0.972	-0.733	0.000189	4.9e-05	0.000223	SCO6805	integral membrane efflux protein	16
-0.838	-1.038	-0.733	0.030987	0.008233	0.036646	SCO0080	hypothetical protein	16
0.594	-0.579	-0.735	0.000694	0.00044	0.00012	SCO7358	hypothetical protein	16
0.411	-0.635	-0.735	0.012464	0.000905	0.000423	SCO3823	quinone oxidoreductase	16
-0.501	-0.435	-0.737	0.009418	0.011427	0.000855	SCO4652	50S ribosomal protein L10	14
-0.443	-0.638	-0.737	0.0028	0.000239	0.000108	SCO1486	dihydroorotase	12
-1.156	-0.92	-0.738	3e-05	4.5e-05	0.000142	SCO4981	hypothetical protein	16
-0.937	-0.993	-0.739	0.021849	0.011341	0.038856	SCO5374	F0F1 ATP synthase subunit epsilon	6
-0.957	-0.623	-0.74	0.001012	0.005076	0.002174	SCO4143	mutT-like protein	23
-0.989	-1.27	-0.74	8.2e-05	1.1e-05	0.000182	SCO4587	hypothetical protein	16
-0.941	-1	-0.742	0.000753	0.000301	0.001444	SCO5493	hypothetical protein	16
-0.737	-0.592	-0.743	0.000267	0.000451	0.000131	SCO1167	helicase	2
0.711	-0.593	-0.743	0.002091	0.00304	0.000968	SCO1246	dithiobiotin synthetase	13
-0.534	-0.636	-0.746	0.011615	0.003154	0.001412	SCO2534	hypothetical protein CorC_HlyC; Transporter associated domain	20
-1.147	-0.727	-0.746	0.000272	0.001606	0.001415	SCO2873	hypothetical protein	16
-0.922	-0.822	-0.746	0.003291	0.003448	0.005552	SCO2442	GntR family transcriptional regulator	4
-0.658	-0.904	-0.746	0.011439	0.001503	0.004028	SCO7397	hypothetical protein	16
-0.663	-0.778	-0.749	0.013137	0.003905	0.004764	SCO1520	Holliday junction resolvase	23
-0.631	-1.085	-0.751	0.026684	0.001357	0.008447	SCO5379	hypothetical protein	16
-0.88	-0.457	-0.755	0.001793	0.023411	0.002277	SCO1519	Holliday junction DNA helicase RuvA	23
-0.599	-0.888	-0.756	0.024615	0.002614	0.005822	SCO4231	lipoprotein	16
-0.906	-0.936	-0.756	0.002325	0.001127	0.003404	SCO3283	cobalt-precorrin-6x reductase	13
-1.127	-0.973	-0.758	0.000112	0.000123	0.000486	SCO7694	TetR family transcriptional regulator	4
-0.569	-0.784	-0.76	0.000238	2.3e-05	2.7e-05	SCO4082	peptidase	7
-0.564	-0.83	-0.76	0.014286	0.001386	0.002201	SCO1022	hypothetical protein	16
-0.296	-0.62	-0.761	0.018629	0.000301	9.9e-05	SCO0429	oxidoreductase	16
0.743	-0.744	-0.761	0.007411	0.004605	0.004194	SCO1787	iron-siderophore uptake system transmembrane protein; ABC transporter	19
-0.684	-0.667	-0.762	0.02739	0.020819	0.011736	SCO3143	hypothetical protein	16
-0.579	-1.222	-0.763	0.044555	0.000947	0.009905	SCO5255	signal peptidase	20
-0.642	-0.723	-0.764	0.049862	0.022228	0.017759	SCO2615	valyl-tRNA synthetase	10
-0.852	-0.806	-0.765	5.5e-05	3.2e-05	4.3e-05	SCO4016	putative hydrolase	7
-1.022	-1.371	-0.766	0.00028	3.1e-05	0.000694	SCO6126	hypothetical protein	16
-0.597	-0.75	-0.771	0.004037	0.000734	0.000647	SCO5133	hypothetical protein	16
-0.854	-0.852	-0.771	7.6e-05	3.7e-05	6.2e-05	SCO1953	excinuclease ABC subunit C	18
-0.616	-0.882	-0.772	0.006981	0.00069	0.001395	SCO2986	hypothetical protein	16
-1.776	-0.956	-0.772	0.000714	0.009009	0.023155	SCO4268	hypothetical protein	16
-0.791	-0.72	-0.773	0.001225	0.001129	0.000789	SCO6511	hypothetical protein	16
-0.539	-1.027	-0.775	0.002068	3.8e-05	0.000169	SCO1820	hypothetical protein	16
-0.514	-0.545	-0.776	0.038034	0.020956	0.004249	SCO1847	cobalamin biosynthesis protein	13
-0.535	-0.603	-0.777	0.005969	0.002019	0.000548	SCO3388	TmrB-like protein	16
-0.487	-0.423	-0.778	0.021918	0.026974	0.001558	SCO1840	ABC transporter ATP binding protein	19
-1.585	-0.818	-0.778	6.5e-05	0.001019	0.001329	SCO7522	DNA ligase	2
-1.436	-0.724	-0.78	2.6e-05	0.000451	0.000306	SCO3522	transcriptional regulator	4
-0.8	-0.968	-0.781	0.023531	0.006664	0.017843	SCO1902	hypothetical protein	16
-1.18	-0.794	-0.783	0.00023	0.000977	0.001056	SCO6087	transport system integral membrane protein	20
0.48	-0.657	-0.784	0.047478	0.008979	0.003902	SCO2232	maltose operon transcriptional repressor	4
-0.543	-0.785	-0.785	0.002473	0.0002	0.000202	SCO4628	putative transcriptional regulator	4
-0.971	-0.856	-0.787	0.001115	0.001219	0.001886	SCO3037	putative oxidoreductase	16
0.924	-0.397	-0.788	0.000815	0.026719	0.001042	SCO0491	ABC transporter transmembrane protein	17
-0.568	-0.993	-0.788	0.037934	0.001988	0.006319	SCO2614	folylpolyglutamate synthase	13
-0.48	-0.701	-0.792	0.009767	0.000914	0.000488	SCO4806	possible secreted protein	20
-0.326	-0.864	-0.792	0.026565	0.000132	0.000215	SCO6018	hypothetical protein	16
0.865	-0.642	-0.795	0.00427	0.010752	0.003993	SCO5260	periplasmic binding protein	20
-0.803	-0.405	-0.796	0.001251	0.019693	0.000746	SCO6221	lipoprotein	16
-0.393	-0.887	-0.796	0.004258	3.5e-05	6.1e-05	SCO6075	hypothetical protein	7
-1.613	-0.696	-0.799	0.000669	0.022473	0.012513	SCO3602	transmembrane transport protein	20
-1.035	-0.899	-0.801	0.000489	0.00057	0.001052	SCO6263	hypothetical protein	16
-1.076	-1.21	-0.803	0.00019	5.2e-05	0.000481	SCO1681	gluconate dehydrogenase	16
-0.292	-0.626	-0.805	0.014609	0.00019	5e-05	SCO5547	Glutamyl-tRNA synthetase	10
-0.438	-0.588	-0.807	0.020805	0.003455	0.000685	SCO7495	hypothetical protein	16
1.199	-0.746	-0.81	0.004807	0.02571	0.018369	SCO3425	30S ribosomal protein S18	14
-0.579	-0.875	-0.813	4.2e-05	3e-06	4e-06	SCO6687	DNA-binding protein	16
-0.67	-0.739	-0.815	0.011101	0.004438	0.002753	SCO2054	histidinol dehydrogenase	10
-1.453	-0.924	-0.819	2.4e-05	0.000116	0.000227	SCO0939	hydrolase	7
-0.541	-0.962	-0.819	0.004411	0.000125	0.000307	SCO2852	hypothetical protein	16
-0.839	-1.912	-0.819	0.003924	3e-05	0.002653	SCO3403	GTP cyclohydrolase I	13
-0.311	-0.633	-0.821	0.038215	0.000916	0.00023	SCO6459	regulatory protein	5
-0.583	-0.725	-0.822	0.002086	0.000381	0.000194	SCO3227	aminotransferase	16
-0.971	-0.908	-0.822	0.000257	0.000192	0.000332	SCO4449	hydrolase	7
-0.684	-1.158	-0.823	0.011694	0.000515	0.003062	SCO6502	gas vesicle synthesis protein	16
-0.753	-0.888	-0.824	0.025973	0.008453	0.012054	SCO5928	hypothetical protein	16
-0.455	-0.837	-0.825	0.036127	0.001426	0.001544	SCO0156	hypothetical protein	16
1.214	-0.84	-0.826	0.00527	0.018016	0.019438	SCO5535	Carboxyl transferase . Propanoate metabolism	11
-0.54	-0.842	-0.827	0.00404	0.000233	0.000259	SCO3185	potassium/proton antiporter	20
2.051	-0.769	-0.829	0.000624	0.037442	0.028094	SCO0426	hypothetical protein	16
-1.688	-1.284	-0.83	0.000241	0.000539	0.005084	SCO5676	Ornithine/acetylornithine aminotransferase	10
-0.547	-0.863	-0.836	0.040648	0.003695	0.004377	SCO4212	hypothetical protein	16
0.853	-0.543	-0.838	0.000989	0.005552	0.000617	SCO4109	oxidoreductase	16
-0.499	-0.582	-0.838	0.005477	0.001536	0.000225	SCO2024	chitosanase	7
-0.568	-0.702	-0.838	0.001408	0.000263	0.0001	SCO6701	beta-ketoadipyl-CoA thiolase	16
-1.492	-0.75	-0.838	7.2e-05	0.001322	0.000742	SCO3670	heat shock protein GrpE	15
-0.597	-0.907	-0.838	0.014723	0.00121	0.001831	SCO3876	recombination protein F	23
0.633	-0.408	-0.841	0.004855	0.022539	0.000692	SCO2437	hypothetical protein	16
-0.595	-0.494	-0.841	0.004982	0.007461	0.000512	SCO1133	xanthine dehydrogenase YagS FAD-binding subunit	12
-0.914	-0.921	-0.844	0.000112	5.4e-05	8.9e-05	SCO1447	transcriptional regulator	4
-0.614	-0.887	-0.845	0.002115	0.000172	0.000226	SCO1067	putative membrane transporter	20
-0.985	-0.962	-0.852	0.000411	0.000253	0.000488	SCO1518	Holliday junction DNA helicase RuvB	23
-0.677	-1.056	-0.852	0.005834	0.000359	0.001121	SCO7100	oxidoreductase	16
-0.515	-0.83	-0.853	0.047171	0.004058	0.003571	SCO5926	hypothetical protein	16
-1.087	-0.882	-0.853	0.000311	0.000503	0.000615	SCO1342	hypothetical protein	16
-0.55	-0.896	-0.853	0.0001	5e-06	6e-06	SCO6259	sugar ABC transporter ATP-binding protein	19
-0.747	-0.778	-0.855	0.004228	0.002055	0.001271	SCO7603	LysR family transcriptional regulator	4
-0.714	-1.088	-0.855	0.019707	0.001703	0.005721	SCO5019	hypothetical protein	16
-0.572	-0.825	-0.856	0.007025	0.000671	0.000558	SCO5066	beta-lactamase	7
-1.559	-1.19	-0.856	5e-06	7e-06	3.6e-05	SCO3911	replicative DNA helicase	2
-0.823	-0.649	-0.857	0.006669	0.012638	0.003426	SCO3952	hypothetical protein	16
-0.593	-1.124	-0.857	0.02084	0.000592	0.002451	SCO1654	two-component response regulator	4
-1.348	-1.154	-0.857	0.000138	0.00016	0.000791	SCO4285	sugar kinase	16
-1.01	-0.989	-0.858	8.7e-05	4.7e-05	0.0001	SCO4434	LysR family transcriptional regulator	4
-0.444	-1.008	-0.858	0.027012	0.000319	0.00075	SCO2913	hypothetical protein	16
-0.669	-0.902	-0.859	0.004855	0.00063	0.00082	SCO0427	hydrolase	7
-0.508	-0.961	-0.86	0.006723	0.000149	0.000277	SCO2994	putative tetR-family transcriptional regulator	16
-0.57	-0.689	-0.863	0.010167	0.002538	0.000796	SCO0157	hypothetical protein	16
-0.421	-1.227	-0.866	0.000768	2e-06	9e-06	SCO2849	hypothetical protein	16
1.021	-0.735	-0.871	0.004945	0.014269	0.006587	SCO4199	hypothetical protein	16
1.21	-1.139	-0.871	0.011904	0.010052	0.031672	SCO5536	hypothetical protein	16
-1.383	-0.916	-0.874	9e-06	3.2e-05	4.1e-05	SCO5772	hypothetical protein	16
-1.588	-0.881	-0.882	0.000187	0.002168	0.00218	SCO3671	molecular chaperone DnaK	15
-1.252	-1.247	-0.882	0.003591	0.002159	0.011602	SCO6743	transcriptional accessory protein	4
-0.935	-0.588	-0.883	0.001459	0.008373	0.001123	SCO3732	DEAD-box RNA helicase	2
-0.947	-1.091	-0.883	0.022104	0.007817	0.020276	SCO4954	hypothetical protein	16
-0.725	-1	-0.885	4e-06	1e-06	1e-06	SCO1616	transcriptional regulator	4
0.584	-0.903	-0.888	0.003985	0.000242	0.000267	SCO0740	probable hydrolase	7
-0.636	-0.901	-0.89	0.008843	0.000955	0.001035	SCO7724	hypothetical protein	16
-2.081	-1.747	-0.891	0.000366	0.000497	0.014144	SCO6694	transcriptional regulator	4
-0.344	-0.866	-0.892	0.010294	5.2e-05	4.6e-05	SCO2141	small hydrophilic protein	16
0.681	-0.927	-0.892	0.039071	0.007072	0.008589	SCO3429	50S ribosomal protein L28; rpmB	14
-0.925	-0.87	-0.893	0.000181	0.000127	0.00011	SCO3912	beta-lactamase	7
-0.724	-0.917	-0.894	0.007341	0.001392	0.001591	SCO3389	two component system response regulator	5
-1.141	-1.113	-0.894	0.009976	0.007078	0.019213	SCO3582	putative phosphohydrolases	7
-1.148	-1.034	-0.899	2.2e-05	1.6e-05	3.2e-05	SCO3387	transcriptional regulator	4
-0.735	-0.871	-0.906	0.000432	9.4e-05	7.8e-05	SCO3242	putative transferase	16
-1.372	-1.293	-0.907	0.000259	0.000186	0.001229	SCO5236	nagB glucosamine-6-phosphate deaminase	5
-1.447	-1.373	-0.908	0.000931	0.000675	0.005591	SCO7807	hypothetical protein	16
0.318	-0.332	-0.909	0.004442	0.002182	1.1e-05	SCO3053	possible secreted esterase	16
1.002	-0.92	-0.911	0.005216	0.004897	0.005176	SCO1968	probable secreted hydrolase	11
0.569	-0.611	-0.912	0.009537	0.004306	0.000557	SCO1916	Tetrahydrodipicolinate N-succinyltransferase	10
0.505	-0.928	-0.912	0.034824	0.001371	0.001502	SCO2093	Carbonic anhydrases (CA)	10
1.195	-0.88	-0.913	0.00503	0.013093	0.011196	SCO1412	hypothetical protein	16
-0.494	-1.165	-0.916	0.011772	8.7e-05	0.000324	SCO6148	hypothetical protein	16
-0.907	-0.72	-0.917	0.000239	0.000427	0.000115	SCO2319	tetR family transcriptional regulator	4
-0.539	-0.854	-0.917	0.020886	0.001508	0.001052	SCO3907	ssDNA-binding protein (SSB)	5
-0.78	-0.764	-0.921	0.00028	0.000165	6.1e-05	SCO2468	DNA primase	2
-0.888	-0.787	-0.922	0.008196	0.009059	0.004349	SCO3719	small membrane protein	16
-0.972	-0.955	-0.922	2.2e-05	1e-05	1.3e-05	SCO2356	possible membrane protein	16
-0.937	-0.902	-0.923	0.009861	0.00744	0.006748	SCO6100	phosphoadenosine phosphosulfate reductase	12
-0.644	-1.095	-0.926	0.015026	0.000685	0.001656	SCO1873	acetyltransferase	16
-0.802	-0.516	-0.928	0.000463	0.00254	0.000114	SCO2755	acetyltransferase	16
-0.753	-0.88	-0.93	0.003885	0.001023	0.000774	SCO2109	thiazole synthase	13
-1.6	-1.269	-0.93	6.3e-05	9.7e-05	0.000528	SCO3874	DNA gyrase subunit B	2
-1.179	-0.756	-0.931	4e-06	1.5e-05	6e-06	SCO5184	ATP-dependent DNA helicase	2
-0.474	-0.824	-0.931	0.026771	0.001299	0.000693	SCO0670	glycerol-3-phosphate dehydrogenase	11
-0.619	-0.836	-0.931	0.000396	4.3e-05	2.4e-05	SCO0430	tetR family transcriptional regulator [Streptomyces coelicolor A3(2)]	4
-1.635	-1.042	-0.931	1.1e-05	4.8e-05	8.9e-05	SCO5781	putative secreted protein	16
-0.422	-0.683	-0.933	0.008233	0.000441	8.3e-05	SCO5977	amino acid permease	20
0.969	-0.786	-0.935	0.011599	0.018811	0.00876	SCO2628	amino acid permease	10
-0.908	-0.951	-0.936	0.000209	8.3e-05	9.3e-05	SCO5836	DNA topoisomerase IV subunit A	2
-1.372	-1.094	-0.937	2.8e-05	4.2e-05	9.5e-05	SCO2737	exodeoxyribonuclease V, homologous recombination	23
-1.441	-1.148	-0.937	6.8e-05	0.000105	0.000323	SCO5761	ATP-dependent DNA helicase	2
-0.536	-0.465	-0.939	0.036873	0.04455	0.001903	SCO6099	adenylylsulfate kinase	12
0.518	-0.798	-0.94	0.021511	0.001806	0.000788	SCO0493	ABC-transporter transmembrane protein	17
-0.724	-0.947	-0.942	0.032387	0.006734	0.006954	SCO2261	hypothetical protein	16
-1.144	-0.967	-0.949	0.01418	0.019377	0.021022	SCO2298	KHG/KDPG aldolase	9
-1.735	-1.442	-0.95	0.000172	0.000238	0.002164	SCO1380	putative DNA damage inducible protein	2
-0.308	-0.635	-0.952	0.005604	7.6e-05	9e-06	SCO3675	hypothetical protein	16
-0.638	-1.091	-0.956	0.00999	0.000409	0.000825	SCO4018	putative kinase inhibitor	5
-0.53	-0.778	-0.957	0.02248	0.00246	0.000853	SCO3118	hypothetical protein	16
-0.982	-1.027	-0.957	0.000463	0.000197	0.000294	SCO2214	reductase	16
-0.613	-1.044	-0.957	0.001324	4.4e-05	6.9e-05	SCO0483	putative secreted protein	20
-0.786	-1.127	-0.957	0.007972	0.000798	0.001874	SCO4215	GntR family regulatory protein	4
-1.121	-1.325	-0.958	0.020634	0.006352	0.026787	SCO0032	hypothetical protein	16
-1.004	-0.833	-0.96	0.031809	0.045415	0.02649	SCO5370	F0F1 ATP synthase subunit delta	6
-1.304	-1.03	-0.963	0.00098	0.001863	0.002655	SCO3199	transmembrane efflux protein	20
-0.403	-0.859	-0.964	0.000528	6e-06	4e-06	SCO3235	ABC transporter	19
-0.51	-0.939	-0.965	0.013828	0.000409	0.000356	SCO1483	carbamoyl phosphate synthase large subunit	10
-0.458	-1.083	-0.967	0.01903	0.000158	0.000297	SCO7286	oxidoreducatse	16
-0.673	-1.076	-0.969	0.000344	1.5e-05	2.6e-05	SCO1765	predicted nucleotidyltransferase	2
-1.919	-1.338	-0.972	2.4e-05	7.1e-05	0.000401	SCO1448	transport protein	20
-0.394	-0.698	-0.977	0.008497	0.000284	4.6e-05	SCO3229	4-hydroxyphenylpyruvic acid dioxygenase	10
0.342	-0.888	-0.98	0.000744	3e-06	2e-06	SCO3131	hypothetical protein	16
1.721	0.725	-0.981	0.000389	0.015914	0.003948	SCO0996	Metal binding protein TroA	16
-1.104	-1.063	-0.981	0.000162	0.0001	0.000154	SCO3418	ABC transporter ATP-binding protein	19
-0.486	-0.879	-0.982	0.000597	1.4e-05	8e-06	SCO3176	conjugal transfer protein	23
-1.198	-0.945	-0.985	0.000122	0.000219	0.000172	SCO4987	D-amino acid deaminase	16
-1.115	-2.057	-0.986	0.011797	0.000331	0.013239	SCO6499	gas vesicle synthesis protein	16
-1.61	-1.22	-0.99	3e-05	5.7e-05	0.000174	SCO2731	cation-transporting P-type ATPase	16
-1.708	-0.89	-0.994	0.001105	0.015386	0.009435	SCO0875	transcription regulator ArsR	4
-0.616	-1.107	-0.995	0.009197	0.000288	0.000509	SCO4940	TetR family transcriptional regulator	4
-0.814	-0.918	-0.998	0.009294	0.003265	0.002172	SCO2213	transcriptional regulatory protein GlnR	4
0.695	-1.051	-0.998	0.023951	0.002297	0.003016	SCO0543	secreted peptidase	20
-1.005	-1.109	-0.998	0.004863	0.001782	0.003097	SCO2065	hypothetical protein	16
0.727	-0.811	-0.999	0.010541	0.003957	0.001383	SCO0753	hypothetical protein	16
-1.195	-0.821	-1	0.001276	0.004942	0.00185	SCO3360	hypothetical protein	16
-0.508	-1.01	-1	0.039973	0.001097	0.00117	SCO7200	hypothetical protein	16
-0.773	-0.793	-1.01	0.000235	0.000104	2.9e-05	SCO4999	hypothetical protein	16
-1.011	-1.005	-1.012	0.003112	0.001875	0.001828	SCO5486	pyridoxal-phosphate-dependent aminotransferase	16
-0.954	-0.898	-1.014	0.004045	0.003259	0.001781	SCO4413	AraC family transcription regulator similar to S griseus AdpA	4
-1.219	-0.846	-1.019	0.0001	0.000357	0.000129	SCO3542	Putative thymidine monophosphate kinase	12
-0.792	-1.241	-1.021	0.00207	0.000107	0.000314	SCO7764	hypothetical protein	16
-0.34	-1.126	-1.022	0.037504	6.5e-05	0.000109	SCO2992	acetyltransferase	16
-1.145	-1.221	-1.022	3e-05	1e-05	2.5e-05	SCO2564	DNA-binding protein	16
-0.776	-1.225	-1.022	0.00404	0.000217	0.00058	SCO6177	hypothetical protein	16
-0.705	-1.036	-1.027	0.038301	0.004844	0.005096	SCO4364	hypothetical protein	16
-0.497	-1.089	-1.03	0.022207	0.000301	0.000408	SCO2613	hypothetical protein	16
0.43	-1.044	-1.032	0.000697	4e-06	4e-06	SCO4298	carboxylesterase	7
-0.763	-0.978	-1.036	0.001964	0.000304	0.000222	SCO3339	ABC transporter ATP-binding subunit	19
-0.804	-0.97	-1.037	0.028674	0.008469	0.006266	SCO0185	geranylgeranyl pyrophosphate synthase	17
-0.456	-1.022	-1.037	0.031684	0.000421	0.000392	SCO2793	ornA; oligoribonuclease regulated by A -factor	3
-1.22	-1.63	-1.038	0.018078	0.002969	0.023831	SCO4424	possible secreted protein	20
-0.913	-1.052	-1.044	0.002777	0.000769	0.000806	SCO2064	DNA polymerase III subunit alpha	2
1.04	-0.759	-1.046	0.004647	0.012604	0.002777	SCO5510	dehydrogenase	16
-0.92	-0.903	-1.046	0.040794	0.031127	0.017022	SCO3287	serine/arginine rich protein	16
-1.531	-1.189	-1.046	1.1e-05	1.7e-05	3.2e-05	SCO3541	DNA polymerase III subunit delta	2
1.572	-0.918	-1.047	0.001648	0.013194	0.00725	SCO2958	transcriptional regulator	4
-1.28	-0.921	-1.047	0.000423	0.001318	0.000683	SCO6446	hypothetical protein	16
-1.472	-1.356	-1.049	0.000123	9.5e-05	0.000387	SCO3434	DNA polymerase I	2
0.655	-1.22	-1.051	0.035869	0.001329	0.002876	SCO4198	DNA-binding protein	16
-0.65	-1.035	-1.052	0.04313	0.003818	0.003552	SCO5619	hypothetical protein	16
-0.672	-0.686	-1.056	0.018785	0.011201	0.001372	SCO7654	oxidoreductase	16
-0.464	-0.899	-1.057	0.024811	0.00066	0.000283	SCO3784	hypothetical protein	16
-1.561	-1.92	-1.058	0.002774	0.000544	0.010807	SCO1366	hypothetical protein	16
-0.512	-1.028	-1.06	0.033824	0.000824	0.000706	SCO7136	hypothetical protein	16
-0.801	-1.173	-1.062	0.001495	0.000109	0.000189	SCO3392	NADH dehydrogenase subunit NuoD2	6
-0.407	-0.628	-1.063	0.017125	0.001344	8.2e-05	SCO6435	hypothetical protein	16
0.552	-0.898	-1.064	0.006216	0.000309	0.000122	SCO7466	ATP/GTP-binding protein	16
2.077	1.578	-1.066	5.5e-05	0.000104	0.000862	SCO0992	cysteine synthase	10
1.254	-0.57	-1.068	2.3e-05	0.000613	2.2e-05	SCO0492	peptide synthetase	17
0.8	-0.92	-1.07	0.018903	0.006516	0.003172	SCO2390	3-oxoacyl-(ACP) synthase II	11
0.814	-0.972	-1.072	0.000466	9.7e-05	5.8e-05	SCO2383	possible secreted protein	20
-0.686	-0.902	-1.074	2.4e-05	3e-06	2e-06	SCO4850	TetR family transcriptional regulator	4
-0.896	-1.051	-1.075	0.000697	0.000162	0.000142	SCO0263	oxidoreductase	16
-2.222	-1.384	-1.082	0.000181	0.001158	0.004104	SCO4804	hypothetical protein	16
1.146	0.848	-1.085	0.001264	0.003385	0.000965	SCO0993	hypothetical protein	16
1.094	-1.036	-1.085	0.000175	0.000117	9.5e-05	SCO4244	hypothetical protein	16
-1.667	-1.308	-1.085	0.000232	0.000442	0.001188	SCO1653	hypothetical protein	16
-0.921	-1.227	-1.091	0.003964	0.000529	0.000992	SCO5860	SuhB protein probable extragenic suppressor protein	16
-0.938	-1.155	-1.093	0.000363	6.2e-05	8.5e-05	SCO4685	DEAD-box RNA helicase	2
-1.886	-1.239	-1.094	0.001915	0.008754	0.015436	SCO0558	hypothetical protein	16
-0.606	-1.232	-1.096	0.008589	0.000133	0.000256	SCO6318	hypothetical protein	16
-0.735	-1.317	-1.097	0.026078	0.001056	0.002752	SCO3402	possible secreted protein	20
-0.711	-0.756	-1.1	0.001634	0.000672	9.2e-05	SCO4739	lipoprotein	16
-0.769	-0.791	-1.102	0.029529	0.017981	0.003921	SCO3961	seryl-tRNA synthetase	10
-0.727	-1.35	-1.108	0.02063	0.00064	0.001819	SCO4556	Ubiquinone/menaquinone biosynthesis methyltransferase	16
-1.532	-1.381	-1.108	5.6e-05	4.3e-05	0.000138	SCO4287	hypothetical protein	16
-1.55	-1.469	-1.114	3.2e-05	2e-05	8.3e-05	SCO6953	hypothetical protein	16
-1.622	-1.296	-1.117	9e-06	1.1e-05	2.4e-05	SCO1392	hypothetical protein	16
-0.821	-1.42	-1.117	0.040125	0.002276	0.007433	SCO3002	hypothetical protein	16
-1.573	-1.217	-1.118	6.5e-05	0.000116	0.000186	SCO1821	molybdenum cofactor biosynthesis protein A	16
-0.896	-1.079	-1.119	0.000188	3.6e-05	2.9e-05	SCO6449	dehydrogenase	16
-0.49	-1.103	-1.119	0.044186	0.000663	0.000624	SCO2862	hypothetical protein	16
0.937	-1.166	-1.119	0.000601	0.0001	0.000126	SCO0490	esterase	17
1.624	-1.275	-1.119	0.005827	0.011264	0.020066	SCO0180	Usp: Universal stress protein family	15
-2.047	-1.362	-1.121	0.0001	0.000451	0.001254	SCO4801	hypothetical protein	16
0.99	-0.776	-1.123	0.006164	0.012023	0.002042	SCO4808	sucC	6
-1.755	-1.724	-1.123	5e-06	3e-06	2.1e-05	SCO3696	transcriptional regulator	4
-1.045	-1.21	-1.124	3.4e-05	7e-06	1.1e-05	SCO6693	hypothetical protein	16
0.461	-1.386	-1.129	0.027865	7.2e-05	0.000222	SCO0226	hypothetical protein	16
0.497	-1.377	-1.135	0.007594	2.3e-05	6.3e-05	SCO4254	hypothetical protein	16
-1.305	-1.48	-1.141	8.6e-05	2.2e-05	8.6e-05	SCO6320	transport integral membrane protein	20
1.465	-1.437	-1.143	0.005375	0.00363	0.01085	SCO0173	hypothetical protein	16
-1.61	-1.075	-1.152	0.008326	0.031086	0.02368	SCO2605	hypothetical protein	16
-0.752	-1.165	-1.16	0.012106	0.000869	0.000887	SCO3309	hypothetical protein	16
-1.556	-1.034	-1.17	7.1e-05	0.000302	0.000151	SCO3917	hypothetical protein	16
-0.827	-1.392	-1.173	0.040354	0.002623	0.006138	SCO1874	hypothetical protein	16
-0.662	-1.204	-1.177	0.002313	5.4e-05	6.2e-05	SCO3519	hypothetical protein	16
-1.235	-0.99	-1.183	0.000219	0.000368	0.000139	SCO4577	helicase DEAD-like	2
-1.179	-1.35	-1.184	0.018259	0.006366	0.011849	SCO3909	50S ribosomal protein L9 , rplI	14
-0.623	-0.732	-1.185	0.010455	0.003021	0.000245	SCO6778	transcriptional regulator	4
-1.33	-1.469	-1.186	0.001704	0.000579	0.001779	SCO3036	conserved hypothetical protein	16
-1.445	-1.147	-1.189	0.000792	0.001462	0.001219	SCO0646	TetR family transcriptional regulator	4
-1.696	-1.484	-1.189	0.000288	0.000316	0.001026	SCO3089	ABC transporter ATP-binding protein	19
-1.456	-1.643	-1.189	9.8e-05	2.6e-05	0.000141	SCO4583	polyprenyl diphosphate synthase	16
0.295	-1.218	-1.191	0.009344	4e-06	5e-06	SCO1453	putative oxidoreductase	16
-0.73	-1.436	-1.195	0.017444	0.00038	0.001011	SCO6779	hypothetical protein	16
-1.702	-1.571	-1.195	0.000225	0.000178	0.000774	SCO3367	TetR family transcriptional regulator	4
-1.248	-1.62	-1.195	0.004242	0.000662	0.003202	SCO4630	hypothetical protein	16
-0.614	-0.896	-1.197	0.001098	8.1e-05	1.8e-05	SCO6494	hypothetical protein	16
-0.946	-1.275	-1.197	0.007772	0.001067	0.001493	SCO3362	hypothetical protein	16
-0.496	-1.21	-1.199	0.010062	6.1e-05	6.4e-05	SCO4377	serine-threonine protein kinase	21
-1.051	-1.421	-1.201	0.000109	1.2e-05	2.7e-05	SCO6686	hypothetical protein	16
-0.781	-0.834	-1.202	0.004048	0.001728	0.000255	SCO5646	ABC-type solute binding lipoprotein	19
-0.603	-1.231	-1.202	0.039771	0.000947	0.001088	SCO7571	hypothetical protein	16
-0.63	-0.995	-1.203	0.000459	2.3e-05	8e-06	SCO1404	hypothetical protein	16
-1.295	-1.179	-1.203	0.000426	0.000387	0.00035	SCO1134	oxidoreductase, iron-sulfur binding subunit	12
-1.348	-1.261	-1.214	0.000568	0.000451	0.000556	SCO0795	hypothetical protein	16
-0.52	-1.186	-1.215	0.00999	8.7e-05	7.7e-05	SCO2206	arsC, arsenate reductase	16
-0.828	-1.573	-1.217	0.026563	0.000798	0.003027	SCO6403	hypothetical protein	16
0.812	-1.288	-1.218	0.001042	4.9e-05	6.7e-05	SCO4242	hypothetical protein	16
-1.56	-1.446	-1.218	3.5e-05	2.4e-05	5.7e-05	SCO3564	pH-dependent sodium/proton antiporter	20
-0.715	-1.146	-1.228	0.00301	0.000142	0.0001	SCO1193	TetR family transcriptional regulator	4
-2.55	-1.924	-1.228	0.00029	0.000691	0.006756	SCO3000	phosphatase	7
-0.593	-1.511	-1.239	0.015194	7.9e-05	0.000232	SCO1875	penicillin binding protein	16
-2.556	-1.332	-1.24	0.000254	0.004037	0.005735	SCO2352	hypothetical protein	16
-0.777	-0.85	-1.241	0.002604	0.000941	0.000124	SCO7615	DNA-binding protein	16
-0.749	-1.083	-1.242	0.005253	0.000479	0.000229	SCO3278	hypothetical protein	16
-1.45	-2.459	-1.242	0.001946	6.5e-05	0.002493	SCO5254	sodN, superoxide dismutase	15
-1.85	-1.598	-1.245	0.0001	0.000108	0.000429	SCO5566	ATP-dependent DNA helicase RecG	2
0.328	-0.739	-1.247	0.045221	0.000681	4.2e-05	SCO2136	hypothetical protein	16
-1.215	-1.512	-1.247	0.000991	0.00017	0.000489	SCO4186	hypothetical protein	16
-1.202	-1.126	-1.248	0.003696	0.003011	0.001807	SCO1631	helicase	2
-0.605	-1.223	-1.249	0.016328	0.000304	0.000274	SCO4559	electron transfer oxidoreductase	6
-0.817	-1.124	-1.253	0.002038	0.000214	0.000118	SCO0189	dehydrogenase	17
-1.233	-0.925	-1.259	0.008537	0.019856	0.004923	SCO5185	peptidase	7
-0.692	-1.028	-1.26	0.001674	0.000113	3.9e-05	SCO3165	hypothetical protein	16
-0.772	-1.095	-1.26	0.013246	0.00152	0.000736	SCO4145	ppk polyphosphate kinase	5
-0.886	-1.088	-1.261	0.000496	9e-05	4.1e-05	SCO0428	TetR family transcriptional regulator	4
-0.901	-1.215	-1.261	0.000434	4.7e-05	3.9e-05	SCO7094	flavohemoprotein	16
-0.553	-1.298	-1.262	0.008279	5.9e-05	6.9e-05	SCO4941	hypothetical protein	16
-0.549	-1.475	-1.263	0.002789	9e-06	2e-05	SCO4493	transcription regulator AsnC; contains a TTA leucine codon, possible target for bldA regulation	4
1.033	-1.09	-1.264	0.000709	0.000296	0.000129	SCO2241	glutamine synthetase	10
-1.059	-1.047	-1.266	6.2e-05	3e-05	1.1e-05	SCO1506	recombination factor protein RarA	23
-0.97	-1.154	-1.267	0.00051	0.000108	6.7e-05	SCO7271	ion channel subunit	20
-1.078	-1.069	-1.268	0.009352	0.006167	0.00269	SCO2315	hypothetical protein	16
-1.194	-1.42	-1.27	0.000165	3.3e-05	6.1e-05	SCO1680	gluconate permease	16
0.468	-0.984	-1.273	0.02848	0.000515	0.000128	SCO1663	cysteinyl-tRNA synthetase	14
-1.062	-1.434	-1.273	3.8e-05	4e-06	7e-06	SCO6273	type I polyketide synthase cpkC	17
-0.753	-1.024	-1.282	0.001459	0.00016	4.8e-05	SCO4624	hypothetical protein	16
-1.496	-1.703	-1.282	0.001011	0.000287	0.001269	SCO3686	hypothetical protein	16
-1.608	-1.118	-1.283	0.000375	0.001378	0.000678	SCO2863	helicase	2
-1.255	-0.825	-1.284	0.00028	0.00137	0.000129	SCO4988	carbohydrate kinase	16
-0.784	-1.074	-1.286	0.000429	4.4e-05	1.8e-05	SCO6298	hypothetical protein	16
-0.824	-1.359	-1.289	0.034812	0.002384	0.003147	SCO4483	hypothetical protein	16
-0.61	-0.773	-1.29	0.016113	0.003389	0.000235	SCO1852	cobyrinic acid a,c-diamide synthase	16
-1.348	-1.459	-1.292	0.001605	0.000605	0.001157	SCO0188	methylesterase	17
-1.288	-1.341	-1.298	0.000793	0.000352	0.000422	SCO4156	two-component systen response regulator	4
-0.812	-1.717	-1.299	0.011891	0.000159	0.000719	SCO3890	putative thioredoxin reductase	15
-1.297	-1.204	-1.3	8.7e-05	6.2e-05	4.2e-05	SCO2107	oxidoreductase	16
-3.084	-1.821	-1.301	1.1e-05	7.3e-05	0.000457	SCO5770	recombination regulator RecX	23
-1.569	-0.934	-1.303	5.3e-05	0.000374	6.2e-05	SCO3897	putative cell division protein ZipA	1
-1.526	-1.237	-1.308	0.0002	0.00032	0.000235	SCO3285	large glycine/alanine rich protein	16
-1.298	-1.022	-1.31	0.001232	0.002409	0.000677	SCO2845	GntR family transcriptional regulator	4
-1.843	-2.118	-1.31	0.000535	0.000138	0.001799	SCO5285	ATP-dependent protease	7
-3.107	-2.102	-1.311	8e-05	0.00031	0.003628	SCO5769	rec A recombinase A	23
-1.231	-1.242	-1.313	0.000687	0.000359	0.00027	SCO4313	regulatory protein	5
-1.75	-0.661	-1.315	0.000977	0.049982	0.00244	SCO6267	putative transcriptional regulator	4
1.327	-1.127	-1.32	0.0001	0.000118	5.3e-05	SCO1785	iron-siderophore uptake system ATP-binding component [Streptomyces coelicolor A3(2)]	20
-0.633	-1.271	-1.322	0.040354	0.001053	0.000866	SCO1935	transketolase	16
0.519	-0.949	-1.337	0.022539	0.000796	0.000126	SCO6199	possible secreted esterase	20
-1.171	-1.503	-1.342	0.000681	9.6e-05	0.000177	SCO7061	MarR family transcriptional regulator	4
-0.478	-1.453	-1.343	0.035904	9.7e-05	0.000147	SCO2781	Siderophore interacting protein	20
-0.838	-1.012	-1.345	0.009081	0.002247	0.000517	SCO1856	precorrin-6Y C5,15-methyltransferase	13
-0.931	-1.345	-1.345	0.000857	6.5e-05	6.5e-05	SCO0133	hypothetical protein	16
-1.191	-1.418	-1.347	0.011179	0.00303	0.003987	SCO4004	small membrane protein	16
-1.37	-1.36	-1.353	0.000826	0.000474	0.000493	SCO5657	aldehyde dehydrogenase	10
-1.248	-1.204	-1.354	6.2e-05	3.4e-05	1.9e-05	SCO4308	transcriptional regulator	4
-0.834	-1.361	-1.357	0.006197	0.000304	0.00031	SCO7157	integral membrane protein	16
-0.898	-1.165	-1.359	0.004284	0.000672	0.0003	SCO1409	hypothetical protein	16
-0.808	-1.612	-1.359	0.002518	3.7e-05	9.3e-05	SCO4919	flavoprotein disulfide reductase	16
-1.317	-0.989	-1.362	0.002533	0.006109	0.001235	SCO2212	hypothetical protein	16
-0.406	-1.51	-1.366	0.019147	1.5e-05	2.5e-05	SCO0769	aldo/keto reductase	16
-1.21	-1.014	-1.367	0.001621	0.002313	0.000495	SCO0869	Possible anti-sigma factor antagonist	4
-0.784	-1.322	-1.369	0.000254	9e-06	7e-06	SCO4288	phosphatase	7
-1.194	-1.457	-1.375	0.002088	0.000423	0.000583	SCO5859	ferrochelatase	16
-1.353	-1.643	-1.377	9e-05	1.6e-05	4.1e-05	SCO4223	AraC family transcription regulator	4
0.97	-1.312	-1.393	0.006675	0.000893	0.000661	SCO4994	hypothetical protein	16
0.518	-0.97	-1.394	0.001563	3.1e-05	5e-06	SCO6109	probable secreted hydrolase	7
-1.593	-1.401	-1.396	7e-06	6e-06	6e-06	SCO1767	DNA hydrolase; Bacterial mutT protein	7
-1.833	-1.63	-1.396	0.000274	0.000277	0.000633	SCO1343	uracil-DNA glycosylase	2
-1.052	-1.434	-1.398	0.000262	2.7e-05	3e-05	SCO4019	gntR family regulatory protein	4
-1.108	-1.397	-1.4	0.002784	0.000481	0.000483	SCO7646	hypothetical protein	16
-1.834	-1.674	-1.405	2.4e-05	1.7e-05	4.1e-05	SCO1567	transmembrane-transport protein	20
-1.527	-1.538	-1.407	8.2e-05	3.8e-05	6.1e-05	SCO5815	ATP-dependent DNA helicase	2
-1.411	-1.517	-1.412	0.000221	7.6e-05	0.000112	SCO2346	hydrolase	7
-1.063	-1.173	-1.413	0.009249	0.003606	0.001412	SCO3822	hypothetical protein	16
-1.201	-1.567	-1.413	0.003258	0.000477	0.000825	SCO3090	ABC transporter integral membrane protein	19
-1.766	-1.721	-1.413	0.001014	0.00065	0.001832	SCO6565	transcriptional regulator	4
-1.059	-1.266	-1.434	0.004206	0.001008	0.000533	SCO4543	whiJ	3
-0.488	-1.269	-1.436	0.006407	2.6e-05	1.4e-05	SCO3629	Adenylosuccinate synthetase	12
-1.035	-1.936	-1.436	0.005666	0.000129	0.000657	SCO2162	quinolinate synthetase	13
0.869	-1.988	-1.436	0.04405	0.000604	0.003269	SCO0761	hypothetical protein	16
-2.342	-2.004	-1.436	0.000247	0.000301	0.001731	SCO1046	metal transporter ATPase	16
-1.695	-1.836	-1.445	0.000393	0.000135	0.000505	SCO5567	DNA methylase	16
-1.819	-1.336	-1.446	8.9e-05	0.000228	0.000147	SCO0593	hypothetical protein	16
-0.658	-1.613	-1.446	0.032309	0.000273	0.000489	SCO0225	Bacterial regulatory protein, arsR family	5
-0.923	-1.587	-1.449	0.005721	0.000207	0.000343	SCO5918	hypothetical protein	16
-0.508	-0.795	-1.451	0.009374	0.000604	2.5e-05	SCO4762	GroEL1	15
-1.535	-1.714	-1.454	0.000219	6.1e-05	0.000147	SCO2354	hypothetical protein	16
-0.89	-1.287	-1.456	0.012429	0.001278	0.000678	SCO2189	acetyltransferase	16
-0.86	-1.658	-1.456	0.009411	0.000197	0.000406	SCO0029	hypothetical protein	16
1.064	-1.746	-1.463	0.001451	5.7e-05	0.000147	SCO4245	hypothetical protein	16
-1.167	-1.44	-1.472	0.006302	0.001346	0.001206	SCO4346	hypothetical protein Contains two TTA leucine codons, possible targets for bldA regulation	3
-1.029	-1.306	-1.478	0.002609	0.000431	0.000223	SCO3117	hypothetical protein	16
-0.563	-1.473	-1.482	0.007318	3e-05	2.8e-05	SCO4337	integral membrane efflux protein	20
-0.674	-1.602	-1.491	0.03078	0.000299	0.00044	SCO7608	hypothetical protein	16
-0.537	-1.372	-1.494	0.009582	4.5e-05	2.9e-05	SCO2498	efflux protein	16
-1.063	-1.473	-1.495	9.7e-05	9e-06	8e-06	SCO6122	hypothetical protein	16
-1.186	-0.545	-1.497	0.000872	0.021495	0.000136	SCO0729	hypothetical protein	16
2.265	-1.344	-1.498	0.000473	0.003934	0.0023	SCO1293	putative acetyltransferase	16
-2.383	-1.279	-1.502	0.000294	0.004051	0.001814	SCO0645	Zinc-containing dehydrogenase	16
-1.279	-2.476	-1.508	0.009557	0.000198	0.002735	SCO2905	hypothetical protein	12
-0.8	-1.46	-1.509	0.027379	0.001019	0.000867	SCO0447	MarR family regulatory protein	4
-2.766	-1.947	-1.514	3.6e-05	0.000104	0.000413	SCO2353	putative acetyltransferase	16
0.261	-1.407	-1.524	0.034388	5e-06	4e-06	SCO2859	Predicted transcriptional regulator	4
-1.699	-2.096	-1.528	0.000813	0.000142	0.000786	SCO4609	heat shock protein HtpX	15
-1.767	-1.854	-1.537	0.00022	8.7e-05	0.00024	SCO2105	transcriptional regulator	4
-0.851	-1.544	-1.539	0.027515	0.001064	0.001093	SCO4913	probable aldehyde dehydrogenase	16
-2.469	-1.801	-1.539	7.6e-05	0.000195	0.000463	SCO4611	hypothetical protein	16
1.25	-1.351	-1.54	0.002053	0.000782	0.000396	SCO3151	hypothetical protein	16
-1.509	-1.787	-1.54	0.000105	2.2e-05	4.7e-05	SCO7090	hypothetical protein	16
-1.44	-1.621	-1.542	0.00062	0.00018	0.000235	SCO7426	hypothetical protein	16
-0.996	-1.023	-1.543	0.003371	0.001723	0.000196	SCO3513	possible secreted protein	20
-1.617	-1.61	-1.561	0.000338	0.000182	0.000216	SCO4375	MarR family regulatory protein	4
-2.226	-2.02	-1.561	5.9e-05	4.5e-05	0.000174	SCO6262	helicase	2
-2.1	-1.499	-1.562	8.6e-05	0.000258	0.000205	SCO7693	oxidoreductase	16
-0.601	-1.942	-1.567	0.026972	4.7e-05	0.000147	SCO5919	hypothetical protein	16
-1.031	-1.55	-1.57	0.000463	2.9e-05	2.7e-05	SCO0031	cytochrome oxidase assembly factor	6
-2.419	-1.906	-1.571	0.000241	0.00045	0.001242	SCO3351	DNA repair protein RadA	2
-2.037	-1.802	-1.574	7e-06	6e-06	1.1e-05	SCO1292	putative secreted protein	20
-0.836	-1.876	-1.577	0.023631	0.000288	0.000723	SCO6329	hypothetical protein	16
-1.585	-1.709	-1.582	5.8e-05	1.8e-05	2.7e-05	SCO2847	oxidoreductase	16
-0.802	-1.418	-1.597	0.008365	0.000283	0.000144	SCO3399	hypothetical protein	16
-1.159	-1.569	-1.597	0.001599	0.000182	0.000163	SCO0186	phytoene dehydrogenase	17
-0.894	-1.74	-1.598	0.025354	0.000666	0.001047	SCO5616	putative transcriptional regulator	4
-1.136	-1.614	-1.6	0.030865	0.004297	0.004531	SCO1576	arginine repressor	10
-2.213	-1.837	-1.608	1.8e-05	2e-05	4e-05	SCO6342	hypothetical protein	16
-1.105	-1.652	-1.618	0.000423	2.7e-05	3e-05	SCO3802	putative bacteriophage holin	7
-1.161	-1.141	-1.625	0.008386	0.005724	0.000971	SCO5227	redoxin	16
1.416	-1.029	-1.637	0.000362	0.00103	8.8e-05	SCO0499	Methionyl-tRNA formyltransferase	17
1.393	-0.765	-1.644	0.000153	0.001864	3.2e-05	SCO1234	urease subunit alpha	7
-1.045	-1.596	-1.651	5e-05	3e-06	3e-06	SCO2470	deoxyguanosinetriphosphate triphosphohydrolase-like protein	12
-1.749	-1.718	-1.658	0.000191	0.000107	0.00013	SCO3390	two component sensor kinase	21
-1.754	-1.612	-1.66	7e-06	5e-06	4e-06	SCO1766	glycohydrolase	16
-2.885	-1.336	-1.661	8.7e-05	0.002513	0.000823	SCO3105	hypothetical protein	16
-1.792	-1.712	-1.662	2e-06	1e-06	1e-06	SCO7205	hydrolase	7
-1.629	-1.731	-1.69	2.5e-05	9e-06	1e-05	SCO5264	putative transcriptional regulator	4
-1.144	-1.717	-1.692	0.000681	4.3e-05	4.6e-05	SCO3632	putative transcriptional regulator	4
-1.694	-1.87	-1.693	2.2e-05	6e-06	9e-06	SCO1182	hypothetical protein	16
-0.861	-1.452	-1.696	0.013323	0.000616	0.000274	SCO2844	hypothetical protein	16
-1.188	-1.681	-1.709	0.006637	0.000693	0.00065	SCO1086	putative Transglutaminase	10
-0.998	-1.889	-1.714	6.4e-05	2e-06	2e-06	SCO1335	oxidoreductase	9
-4.173	-2.396	-1.719	5.9e-05	0.000511	0.002896	SCO3050	hypothetical protein	16
0.777	-2.08	-1.724	0.012076	4.6e-05	0.000126	SCO3091	cyclopropane-fatty-acyl-phospholipid synthase	11
-1.058	-1.581	-1.733	0.000694	4.4e-05	2.7e-05	SCO1405	HSP90 family protein	15
-1.479	-1.969	-1.734	0.001	0.000117	0.000238	SCO2910	cysteine synthase	10
-1.695	-1.87	-1.735	0.000331	0.000102	0.000151	SCO4030	hypothetical protein	16
-1.242	-1.932	-1.735	0.00746	0.000482	0.000856	SCO5333	hypothetical protein	16
-1.852	-2.176	-1.736	0.000182	4e-05	0.00013	SCO3701	putative thioredoxin reductases	15
-1.491	-1.62	-1.746	7.5e-05	2.3e-05	1.6e-05	SCO5920	DEAD-box RNA helicase	2
-2.049	-1.802	-1.756	1e-06	1e-06	1e-06	SCO4371	hypothetical protein	16
-3.461	-3.072	-1.756	0.000165	0.000159	0.003056	SCO1568	PqrA, TetR family transcriptional regulator	4
-1.761	-1.434	-1.762	0.000966	0.001563	0.000539	SCO3366	exporter	20
-2.483	-1.992	-1.763	5.9e-05	8.4e-05	0.000161	SCO1291	hypothetical protein	16
-1.685	-1.828	-1.769	0.000138	4.5e-05	5.4e-05	SCO1559	ABC_MetN_methionine_transporter	19
-2.316	-2.53	-1.777	4.1e-05	1.2e-05	7.5e-05	SCO6735	hypothetical protein	16
-1.995	-1.836	-1.78	0.001451	0.001278	0.001498	SCO3007	hypothetical protein	16
3.021	-1.506	-1.789	0.00029	0.005708	0.002472	SCO0218	nitrate reductase subunit delta NarJ2	10
-0.954	-1.353	-1.795	0.007975	0.000849	0.000186	SCO1522	glutamine amidotransferase subunit PdxT	10
-1.526	-1.687	-1.795	2.4e-05	7e-06	5e-06	SCO1812	integral membrane transporter	20
-1.923	-1.648	-1.802	0.000393	0.000482	0.000303	SCO3710	large integral membrane protein	16
-1.287	-2.186	-1.804	0.002778	9.5e-05	0.000275	SCO6478	hypothetical protein	16
-0.996	-1.2	-1.807	0.000955	0.000194	2.2e-05	SCO4761	co-chaperonin GroES	15
-0.939	-1.891	-1.81	0.006248	9.7e-05	0.000124	SCO2199	hypothetical protein	16
-1.77	-1.905	-1.821	0.000463	0.00017	0.000219	SCO2907	PTS transmembrane component	5
-0.491	-1.818	-1.829	0.002837	2e-06	2e-06	SCO2490	dehydrogenase	16
-2.047	-1.913	-1.839	0.000117	8.4e-05	0.000104	SCO2003	DNA polymerase I	2
-1.533	-2.397	-1.846	0.000364	1.8e-05	7.1e-05	SCO4610	hypothetical protein	16
-1.472	-1.737	-1.851	0.037509	0.013059	0.00985	SCO4289	possible secreted protein	20
-1.175	-1.955	-1.851	0.01279	0.000628	0.000848	SCO7528	hypothetical protein	16
0.857	-1.576	-1.859	0.004422	0.000106	4.5e-05	SCO0497	iron-siderophore permease transmembrane protein	17
-1.321	-1.848	-1.86	0.04101	0.006643	0.006497	SCO3712	hydrolase	7
-1.162	-1.74	-1.867	0.000155	1e-05	7e-06	SCO6272	Possible secreted FAD-binding protein	20
-2.777	-2.385	-1.869	3.7e-05	3.7e-05	0.000135	SCO1966	excinuclease ABC subunit B	18
-3.049	-2.42	-1.874	1e-06	1e-06	2e-06	SCO2730	putative TetR-family transcriptional regulator	4
-1.827	-1.995	-1.88	5.2e-05	1.5e-05	2e-05	SCO1144	ABC transporter ATP-binding protein	19
0.794	-1.387	-1.883	0.013007	0.000497	9.7e-05	SCO7464	hypothetical protein	16
-1.752	-2.099	-1.883	6.7e-05	1.2e-05	2.2e-05	SCO6274	type I polyketide synthase cpkb	17
-0.994	-1.4	-1.887	0.002289	0.000214	4.4e-05	SCO6220	hypothetical protein	16
-1.557	-1.854	-1.889	0.000232	4.7e-05	4.3e-05	SCO4286	solute-binding protein	16
-0.806	-2.826	-1.895	0.018903	2e-05	0.00016	SCO4471	possible secreted protein	20
-1.426	-1.847	-1.901	0.007975	0.001361	0.00118	SCO3401	hydroxymethyldihydropteridine pyrophosphokinase	13
-2.412	-1.61	-1.902	0	1e-06	1e-06	SCO6086	transport system integral membrane protein	20
0.785	-1.376	-1.903	0.003546	0.000105	2e-05	SCO2780	Secreted protein	20
-1.318	-1.94	-1.903	0.000248	1.7e-05	1.9e-05	SCO1183	hypothetical protein	16
-1.134	-2.425	-1.903	0.007003	8e-05	0.000301	SCO1969	DNA-methyltransferase	16
-1.448	-1.951	-1.913	0.00994	0.001424	0.001578	SCO3400	dihydroneopterin aldolase	13
-2.039	-2.08	-1.917	8.6e-05	3.8e-05	5.8e-05	SCO6341	exonuclease	18
-0.909	-2.125	-1.92	0.019438	0.000172	0.000303	SCO1570	Argininosuccinate lyase . Urea cycle and metabolism of amino groups	10
-1.55	-1.853	-1.922	0.00624	0.001569	0.001305	SCO3341	hypothetical protein	16
-3.472	-3.566	-1.928	0.000205	9e-05	0.002385	SCO2205	hypothetical protein	16
-0.922	-2.537	-1.931	0.021918	8.5e-05	0.000376	SCO6279	Diaminobutyrate-pyruvate aminotransferase	16
-0.744	-1.499	-1.937	0.032009	0.000747	0.000189	SCO3792	Methionyl-tRNA synthetase	10
-1.895	-2.074	-1.937	0.022785	0.010271	0.014107	SCO4165	hypothetical protein	16
-1.936	-2.092	-1.946	2.6e-05	8e-06	1.2e-05	SCO6275	type I polyketide synthase cpkA	17
-2.042	-2.147	-1.946	0.00157	0.000688	0.001168	SCO4498	proton transport protein	6
-1.455	-1.521	-1.952	8.1e-05	3.1e-05	9e-06	SCO7442	conjugal transfer protein TrbL	23
-1.573	-1.638	-1.966	8e-05	3.1e-05	1.2e-05	SCO3282	precorrin-8X methylmutase	13
-0.874	-1.817	-1.974	0.002459	2.9e-05	1.9e-05	SCO1971	hypothetical protein	16
-1.069	-2.341	-1.974	0.001385	1.3e-05	2.9e-05	SCO6278	Integral membrane transport protein	20
0.579	-1.9	-2.012	0.045149	9e-05	6.7e-05	SCO1947	Glyceraldehyde-3-phosphate dehydrogenase	8
-1.465	-1.85	-2.014	0.021637	0.004962	0.003288	SCO6101	hypothetical protein	16
-2.968	-2.11	-2.019	0.000367	0.001204	0.001514	SCO1044	possible secreted protein	20
-2.151	-2.513	-2.029	2.4e-05	5e-06	1.5e-05	SCO7507	dioxygenase	16
-1.805	-1.771	-2.03	0.000105	5.8e-05	2.8e-05	SCO1169	xylose isomerase	13
-1.497	-2.063	-2.034	0.005604	0.00066	0.000719	SCO5059	ppgK polyphosphate glucokinase	6
-1.489	-2.111	-2.035	0.006828	0.000707	0.000868	SCO1577	acetylornithine aminotransferase	10
-1.929	-2.293	-2.036	1.2e-05	3e-06	4e-06	SCO2848	hypothetical protein	16
-2.278	-1.492	-2.037	4e-05	0.000167	3.1e-05	SCO3106	lipoprotein	16
-1.201	-1.655	-2.049	0.005527	0.000648	0.000208	SCO2950	DNA-binding protein HU	16
-1.949	-2.248	-2.058	0.000213	5e-05	8.3e-05	SCO4852	hypothetical protein	16
-1.367	-2.104	-2.059	0.000314	1.7e-05	1.9e-05	SCO0155	tetR family transcriptional regulatory protein	4
1.981	-1.06	-2.077	0.000379	0.005191	0.000154	SCO1236	urease subunit gamma	7
-2.115	-1.483	-2.079	0.002197	0.007354	0.001392	SCO4164	thiosulfate sulfurtransferase	15
0.948	-1.848	-2.083	0.024077	0.000615	0.00033	SCO2489	TetR family transcriptional regulator	4
-1.077	-2.264	-2.087	0.019554	0.000313	0.000487	SCO3793	hypothetical protein	10
-1.215	-1.927	-2.096	0.000929	4.4e-05	2.8e-05	SCO0191	lycopene cyclase	17
-1.229	-1.783	-2.098	0.00246	0.000196	8.3e-05	SCO0192	oxidoreductase	16
-1.295	-2.06	-2.105	0.003777	0.000192	0.000169	SCO1713	hypothetical protein	16
-2.052	-2.587	-2.134	0.002708	0.000468	0.001286	SCO2911	hypothetical protein	16
-2.515	-2.024	-2.135	0.000368	0.000625	0.000481	SCO3661	clpB ATP-dependent protease ATP-binding subunit	7
-0.986	-1.723	-2.142	0.002483	7.2e-05	2.4e-05	SCO7016	LacI family transcriptional regulator	4
-2.702	-2.484	-2.142	0.001215	0.001064	0.002327	SCO4005	RNA polymerase sigma factor	4
-3.36	-2.551	-2.159	1.9e-05	3.2e-05	7.9e-05	SCO5494	NAD-dependent DNA ligase LigA	2
-1.58	-2.316	-2.179	0.011141	0.001038	0.001441	SCO4303	transcriptional regulator	4
-0.912	-1.309	-2.189	0.001417	0.000114	8e-06	SCO6219	Ser/Thr protein kinase	21
-3.013	-2.694	-2.192	0.000896	0.000894	0.002621	SCO1181	putative plasmid partition protein SopA	2
-1.78	-1.898	-2.2	0.000138	4.9e-05	2.3e-05	SCO7809	TetR family transcriptional regulator	4
-1.273	-2.244	-2.243	0.000541	1.5e-05	1.5e-05	SCO4945	Dehydrogenase. Glycerolipid metabolism	11
-1.541	-2.113	-2.275	3e-05	3e-06	2e-06	SCO4851	hypothetical protein	16
-1.126	-2.709	-2.282	0.003709	2.2e-05	5.2e-05	SCO6277	epoxide hydrolase	7
1.963	-1.445	-2.306	0.001158	0.00318	0.000283	SCO0498	peptide monooxygenase	17
-1.459	-2.261	-2.307	6.8e-05	4e-06	4e-06	SCO1557	lipoprotein	16
-2.722	-2.431	-2.307	6.3e-05	5.1e-05	6.7e-05	SCO3166	membrane transport protein	20
1.598	-2.364	-2.316	0.002693	0.000195	0.000221	SCO0922	succinate dehydrogenase/fumarate reductase iron-sulfur subunit	6
-2.863	-2.591	-2.328	0.000111	9.4e-05	0.000167	SCO5957	transport protein	20
-0.995	-2.785	-2.337	0.012339	3.8e-05	9.6e-05	SCO6276	Secreted monooxygenase	20
-2.535	-2.865	-2.347	0.001115	0.00033	0.000951	SCO6445	inositol monophosphatase	11
-2.148	-2.269	-2.35	0.000143	5.3e-05	4.5e-05	SCO7364	TetR family transcriptional regulator	4
-1.941	-2.236	-2.371	0.000105	2.6e-05	1.9e-05	SCO6268	histidine kinase	21
-2.215	-2.431	-2.402	4e-06	1e-06	1e-06	SCO7363	oxidoreductase	16
-2.092	-2.34	-2.408	2e-06	1e-06	1e-06	SCO7607	hydrolase	16
-1.871	-2.493	-2.408	0.000896	0.000104	0.000127	SCO7427	hypothetical protein	16
-1.372	-2.291	-2.412	0.000792	2.8e-05	2.2e-05	SCO0190	methyltransferase	17
-2.645	-2.282	-2.469	8.3e-05	8.7e-05	5.8e-05	SCO4054	integral membrane protein	16
-2.357	-2.49	-2.471	0.000112	4.3e-05	4.4e-05	SCO5265	hypothetical protein	16
-2.134	-2.503	-2.474	0.000128	2.8e-05	2.9e-05	SCO6120	hypothetical protein	16
-2.441	-2.432	-2.48	0.001247	0.000716	0.000659	SCO6102	nitrite/sulphite reductase	13
-2.271	-2.271	-2.483	2e-05	9e-06	6e-06	SCO4641	transmembrane efflux protein	20
-1.47	-2.432	-2.486	0.000107	5e-06	4e-06	SCO4020	two component system response regulator	4
0.783	-2.491	-2.51	0.00078	1e-06	2e-06	SCO4248	hypothetical protein	16
-1.374	-1.242	-2.542	0.000521	0.000492	1.1e-05	SCO0193	putative transcriptional regulator	4
-3.471	-3.017	-2.553	8e-06	7e-06	1.7e-05	SCO7756	hypothetical protein	16
-0.892	-2.405	-2.555	0.049262	0.000301	0.000216	SCO7468	flavin-binding monooxygenase	16
-2.977	-2.896	-2.558	8.6e-05	4.8e-05	9.5e-05	SCO0563	hypothetical protein	16
-1.164	-2.792	-2.573	0.003091	1.8e-05	2.7e-05	SCO1579	glutamate N-acetyltransferase	10
-1.687	-2.825	-2.576	0.000519	1.9e-05	2.9e-05	SCO1580	N-acetyl-gamma-glutamyl-phosphate reductase	10
-2.125	-3.294	-2.61	0.001651	9e-05	0.000322	SCO4336	marR-family protein	4
0.904	-2.647	-2.62	0.000241	1e-06	1e-06	SCO4246	hypothetical protein	16
-3.486	-2.954	-2.629	0.000379	0.00049	0.000917	SCO6084	DNA polymerase III subunit epsilon	2
1.369	-1.397	-2.646	0.000253	0.000116	5e-06	SCO1235	urease subunit beta	7
-2.406	-3.018	-2.649	9.2e-05	1.4e-05	2.8e-05	SCO4157	protease	7
-2.749	-2.825	-2.681	7.1e-05	2.9e-05	3.8e-05	SCO3711	small membrane protein	16
-1.25	-3.045	-2.701	0.005666	3.2e-05	6e-05	SCO6661	Glucose-6-phosphate 1-dehydrogenase	9
-0.868	-2.715	-2.739	0.006033	1e-05	9e-06	SCO7511	Glyceraldehyde 3-phosphate dehydrogenase	8
1.484	-2.743	-2.749	9.6e-05	3e-06	3e-06	SCO4247	Putative peptidoglycan binding domain	16
-0.75	-2.511	-2.752	0.020053	2.7e-05	1.7e-05	SCO3156	penicillin-binding protein	16
-2.108	-3.264	-2.78	0.00042	2.3e-05	5.2e-05	SCO1679	gluconokinase	9
-2.16	-2.781	-2.842	0.000644	9e-05	8.2e-05	SCO1406	hypothetical protein	16
-1.752	-3.136	-2.843	0.002401	6.1e-05	0.000104	SCO7428	flavohemoprotein	16
0.874	-2.46	-2.898	0.006343	1.7e-05	8e-06	SCO0774	cytochrome P450	15
1.25	-2.734	-2.921	0.007317	7.5e-05	5.4e-05	SCO3152	hypothetical protein	16
-2.473	-2.977	-2.928	6e-06	1e-06	2e-06	SCO4031	integral membrane transport protein	20
-3.217	-2.922	-2.954	0.000426	0.000392	0.000373	SCO3608	hypothetical protein	16
-2.275	-2.844	-2.962	6.2e-05	9e-06	7e-06	SCO1558	ABC transporter permease	19
-1.402	-2.833	-2.994	0.005349	8e-05	6e-05	SCO4955	ATP/GTP-binding protein	16
-1.685	-2.905	-2.994	0.000246	8e-06	7e-06	SCO4631	Type IV methyl-dependent restriction endonuclease ScoA3McrA	18
0.591	-3.128	-3.037	0.02248	4e-06	4e-06	SCO4256	hydrolytic protein	16
-2.52	-2.767	-3.044	6e-06	2e-06	1e-06	SCO4642	hypothetical protein	16
-3.975	-2.952	-3.112	0.000496	0.001319	0.001007	SCO3286	putative secreted protin	20
-4.333	-3.418	-3.121	5e-06	7e-06	1.1e-05	SCO3167	TetR family transcriptional regulator	4
1.11	-3.705	-3.223	0.011054	1.3e-05	2.7e-05	SCO2782	pyridoxal-dependent decarboxylase	17
-0.933	-3.335	-3.294	0.036033	4.2e-05	4.5e-05	SCO3311	Aminolevulinic acid dehydratase. Porphyrin and chlorophyll metabolism	16
0.612	-3.531	-3.327	0.031234	4e-06	4e-06	SCO0924	cytochrome B subunit	6
-0.981	-3.675	-3.351	0.001923	2e-06	2e-06	SCO3946	cytochrome oxidase subunit II, cydB	6
-2.41	-3.717	-3.627	0.000681	3.7e-05	4.2e-05	SCO6663	Transketolase. Biosynthesis of ansamycins	16
1.067	-3.679	-3.643	0.005714	6e-06	6e-06	SCO4261	Bacterial regulatory proteins, luxR family	5
-4.142	-4.338	-3.806	0.000389	0.000162	0.000332	SCO5656	transcriptional regulatory protein	4
-1.809	-4.089	-3.833	0.00154	1.2e-05	1.7e-05	SCO6662	Transaldolase	9
-3.626	-3.412	-3.874	2e-06	1e-06	1e-06	SCO1267	acyl carrier protein	17
0.864	-4.05	-3.958	0.03962	1.2e-05	1.4e-05	SCO0923	succinate dehydrogenase flavoprotein subunit	6
-4.066	-3.711	-4.018	0.00023	0.000192	0.000125	SCO5485	small hydrophobic membrane protein	16
-4.374	-3.96	-4.132	6.3e-05	4.9e-05	3.9e-05	SCO3607	secreted protein	20
-4.519	-4.525	-4.257	5e-06	3e-06	3e-06	SCO4640	TetR family transcriptional regulator	4
-1.856	-4.622	-4.257	0.002566	1.2e-05	1.9e-05	SCO3945	cytochrome oxidase subunit I, cydA	6
-3.986	-4.396	-4.266	7e-06	2e-06	3e-06	SCO5655	hypothetical protein	16
-2.554	-2.968	-4.49	9e-06	2e-06	1e-06	SCO7014	LacI family transcriptional regulator	4
-5.866	-5.632	-5.248	0	0	0	SCO3280	hypothetical protein	16
-4.336	-5.078	-5.436	2e-06	1e-06	1e-06	SCO4032	marR regulatory protein	4
-4.661	-5.234	-5.586	0.000232	6.4e-05	4.5e-05	SCO5484	small hydrophobic membrane protein	16

## Sheet: Uncharacterized genes
Uncharacterized genes up- or down- regulated in MII with respect to MI more than +/- 2 at least in one of the developmental phases analyzed
Functional categories: 1. cell division/septation; 2. DNA/RNA replication; 3. TTA BldA targets and Bld Whi proteins; 4. transcriptional regulators; 5. other regulatory proteins
6. Krebs cycle and energy metabolism; 7. catabolism, degradation; 8. glycolysis and glyconeogenesis; 9. pentose phosphate pathway; 10. amino acid metabolism; 11. lipid metabolism
12. nucleotide metabolism; 13. other anabolic enzymes; 14. translation, protein folding, RNA/protein processing; 15. stress/defense proteins; chaperons/homeostasis; 16. unkwnown
17. secondary metabolites synthesis; 18. nucleases/RM methylases; 19. ABC transporters; 20. transporters/secreted; 21. kinases/phosphatases; 22. DNA competence.
Green: Transcripts up-regulated in MII (log2 abundance greater than +2)
Gray: Transcripts up-regulated in MI (log2 abundance lower than -2)
Average log2 MII24h/MI12h	Average log2 MII48h/MI12h	Average log2 MII72h/MI12h	p.value. MII24h/MI12h	p.value. MII48h/MI12h	p.value. MII72h/MI12h	Gene	Description	Category
1.59	4.639	4.865	0.001309	3e-06	3e-06	SCO4440	hypothetical protein	16
4.277	4.539	4.739	2e-06	1e-06	1e-06	SCO0682	Hypothetical protein	16
1.777	3.927	4.67	8.2e-05	1e-06	1e-06	SCO1756	hypothetical protein	16
2.53	4.822	4.531	0.000392	7e-06	1e-05	SCO2492	hypothetical protein	16
0.891	4.444	4.319	0.00659	1e-06	2e-06	SCO0930	putative lipoprotein	16
3.809	4.383	4.229	1.1e-05	3e-06	3e-06	SCO0683	hypothetical protein	16
-1.183	-0.909	4.205	0.008991	0.018764	8e-06	SCO6165	putative dnaK suppressor	16
2.098	3.667	4.175	0.00021	6e-06	4e-06	SCO3328	hypothetical protein	16
4.252	4.406	4.14	6e-06	3e-06	3e-06	SCO4677	Histidine kinase-like ATPases antagonistic regulator of sigma(F).	21
0.782	4.311	4.113	0.032779	5e-06	6e-06	SCO6652	hypothetical protein	16
4.079	4.435	4.076	2e-06	1e-06	1e-06	SCO7251	hypothetical protein	16
2.791	3.394	3.969	6.7e-05	1.2e-05	6e-06	SCO1474	hypothetical protein	16
1.741	3.797	3.947	0.000334	4e-06	3e-06	SCO4793	probable NPL/P60 family secreted protein	20
2.011	3.765	3.933	0.0003	6e-06	5e-06	SCO1029	hypothetical protein	16
2.175	3.675	3.881	0.000244	8e-06	6e-06	SCO2819	hypothetical protein	16
0.559	4.029	3.864	0.04101	2e-06	2e-06	SCO0644	possible membrane protein	16
2.127	3.289	3.585	0.000892	4.7e-05	3e-05	SCO4335	hypothetical protein	16
2.411	3.822	3.546	0.00028	1.3e-05	2e-05	SCO5175	hypothetical protein	16
2.227	3.54	3.506	2.7e-05	2e-06	2e-06	SCO5174	transferase	16
2.74	3.109	3.481	0.000139	3.6e-05	2e-05	SCO3324	hypothetical protein	16
0.833	3.553	3.443	0.014512	6e-06	6e-06	SCO2805	putative sporulation protein	1
1.507	1.703	3.411	0.005474	0.001796	4.5e-05	SCO7453	putative secreted protein	20
-1.97	2.061	3.316	0.026698	0.015034	0.00152	SCO5191	hypothetical protein	16
0.826	2.788	3.305	0.030979	4.5e-05	1.9e-05	SCO5351	regulatory protein	5
2.714	3.426	3.292	5e-05	7e-06	8e-06	SCO0684	hypothetical protein	16
0.916	2.997	3.213	0.036627	6.7e-05	4.7e-05	SCO3134	two-component system response regulator	5
1.216	3.104	3.174	0.001491	6e-06	6e-06	SCO7253	hypothetical protein	16
1.461	3.106	3.173	0.000283	4e-06	3e-06	SCO5834	Hypothetical protein membrane spanning	16
2.614	3.114	3.168	3.2e-05	6e-06	6e-06	SCO2302	hypothetical protein	16
2.497	2.803	3.157	0.000153	4.2e-05	2.3e-05	SCO4173	hypothetical protein	16
2.595	3.342	3.038	3.8e-05	5e-06	8e-06	SCO5177	hypothetical protein	16
1.019	3.184	3.02	0.009537	1.6e-05	2.1e-05	SCO0944	Predicted transmembrane transcriptional regulator	4
2.73	3.369	3.003	0.000389	6.6e-05	0.000124	SCO1860	hypothetical protein	16
1.768	2.286	2.966	0.001461	0.000211	5.3e-05	SCO1835	hypothetical protein	16
1.909	2.416	2.873	0.00031	4.6e-05	1.9e-05	SCO1375	hypothetical protein	16
1.145	2.362	2.866	0.0048	6.3e-05	2.3e-05	SCO1432	hypothetical protein	16
3.453	3.105	2.84	2e-06	1e-06	2e-06	SCO1629	rarB homologue	5
1.819	2.694	2.812	0.000105	7e-06	6e-06	SCO4920	DeoR family transcriptional regulator	4
1.828	3.528	2.784	0.001653	2.9e-05	0.0001	SCO0932	Hypothetical protein	16
0.847	1.419	2.511	0.02826	0.001659	8.1e-05	SCO1673	hypothetical protein	16
1.732	1.512	2.497	0.000388	0.000429	2.9e-05	SCO5864	putative protease	7
1.908	2.717	2.489	7e-05	6e-06	8e-06	SCO5827	transmembrane transport protein	20
1.117	2.659	2.483	0.003048	1.8e-05	2.6e-05	SCO4411	calcium binding protein	16
1.593	2.301	2.475	8.6e-05	7e-06	5e-06	SCO3195	hypothetical protein	16
2.449	3.433	2.469	0.000592	5.2e-05	0.000316	SCO6795	hypothetical protein	16
2.167	2.869	2.458	0.000177	2.1e-05	4.6e-05	SCO5176	reductase	16
2.925	3.171	2.443	2.3e-05	7e-06	2.4e-05	SCO5249	nucleotide-binding protein	16
2.382	2.54	2.398	1.2e-05	4e-06	6e-06	SCO1174	aldehyde dehydrogenase	16
0.855	2.426	2.339	0.004489	1.2e-05	1.4e-05	SCO2404	sugar-binding receptor	16
2.038	2.234	2.303	2e-05	6e-06	5e-06	SCO4883	peptidase	7
1.073	2.317	2.298	0.000372	4e-06	4e-06	SCO5511	membrane associated phophodiesterase	7
1.508	1.922	2.277	0.001258	0.000194	8e-05	SCO5390	alkanal monooxygenase	16
2.213	3.039	2.172	0.00018	1.7e-05	0.000101	SCO6797	ATP/GTP binding protein	16
1.083	1.901	2.131	0.000128	4e-06	3e-06	SCO6079	putative signal transduction protein GarA	5
2.161	2.392	2.119	9.5e-05	2.8e-05	5.3e-05	SCO2035	Protein Disulfide Oxidoreductases	16
1.875	1.864	2.116	7e-06	4e-06	2e-06	SCO5444	Possible glycogen phosphorylase Carbohydrate transport and metabolism	20
1.164	1.839	2.113	9.8e-05	5e-06	3e-06	SCO5391	ATP/GTP-binding protein	16
0.962	2.075	2.079	0.001437	1.4e-05	1.4e-05	SCO1838	enoyl-CoA hydratase/isomerase	16
0.927	2.267	2.078	0.005788	3.2e-05	5.1e-05	SCO6211	uricase	12
1.162	3.924	2.075	0.001248	2e-06	3.1e-05	SCO1823	hypothetical protein	16
2.377	2.445	2.027	6.1e-05	2.4e-05	6.3e-05	SCO5029	possible secreted protein	20
1.192	2.421	2.018	0.000105	2e-06	4e-06	SCO5100	GntR family regulatory protein	4
1.925	2.342	2.014	0.003962	0.000853	0.001872	SCO5442	trehalose synthase	13
2.03	2.301	2.007	0.001015	0.000296	0.000617	SCO4239	small membrane protein	16
1.21	2.114	1.955	0.004185	0.000131	0.000202	SCO2908	hypothetical protein	16
0.916	2.186	1.946	0.002162	1.3e-05	2.3e-05	SCO6209	putative OHCU decarboxylase	16
2.764	2.646	1.874	2e-06	1e-06	5e-06	SCO2008	ABC-type branched-chain amino acid transport system	19
0.637	2.141	1.858	0.01417	1.7e-05	3.5e-05	SCO4581	hypothetical protein	16
2.027	1.792	1.763	1.1e-05	1e-05	1.1e-05	SCO1480	conserved hypothetical protein	14
1.778	2.138	1.722	0.002447	0.000535	0.001666	SCO5398	hypothetical protein	16
0.906	2.529	1.629	0.005167	1.4e-05	0.000143	SCO1822	transmembrane transport protein	20
-0.643	2.247	1.547	0.046926	6.8e-05	0.000519	SCO2927	4-hydroxyphenylpyruvate dioxygenase	10
2.054	1.123	1.423	1.4e-05	0.000136	3.9e-05	SCO2067	Thioredoxin_like; Protein Disulfide Oxidoreductases	16
1.317	2.386	1.413	0.001012	2.4e-05	0.000393	SCO6796	hypothetical protein	16
3.44	1.181	1.336	4.9e-05	0.005724	0.003169	SCO7471	phenylacetate-CoA oxygenase subunit PaaA	16
2.228	1.696	1.254	0.000104	0.000227	0.00113	SCO3662	hypothetical protein	16
0.415	3.094	1.22	0.044435	2e-06	0.000158	SCO5447	neutral zinc metalloprotease	7
0.618	2.047	1.198	0.036158	6.2e-05	0.001093	SCO7575	hydrolase	16
2.449	2.171	1.145	2.4e-05	2.1e-05	0.00062	SCO2010	ABC transporter Branched chain amino acid transport permease	19
2.062	1.49	1.083	0.00013	0.000377	0.002017	SCO2240	hypothetical protein	16
1.065	2.004	1.08	0.022054	0.000664	0.01408	SCO5230	hypothetical protein	16
2.531	1.089	0.908	1e-06	2.3e-05	5.9e-05	SCO6766	hypothetical protein	16
3.24	1.78	0.864	2.4e-05	0.000255	0.010036	SCO1105	hypothetical protein	16
3.223	0.78	0.69	3.6e-05	0.021999	0.035954	SCO7472	phenylacetate-CoA oxygenase subunit PaaB	16
-2.73	-1.109	-0.728	3.6e-05	0.001887	0.014313	SCO3956	ABC transporter ATP-binding protein	19
-2.081	-1.747	-0.891	0.000366	0.000497	0.014144	SCO6694	transcriptional regulator	4
-2.222	-1.384	-1.082	0.000181	0.001158	0.004104	SCO4804	hypothetical protein	16
-2.047	-1.362	-1.121	0.0001	0.000451	0.001254	SCO4801	hypothetical protein	16
-2.55	-1.924	-1.228	0.00029	0.000691	0.006756	SCO3000	phosphatase	7
-2.556	-1.332	-1.24	0.000254	0.004037	0.005735	SCO2352	hypothetical protein	16
-2.342	-2.004	-1.436	0.000247	0.000301	0.001731	SCO1046	metal transporter ATPase	16
2.265	-1.344	-1.498	0.000473	0.003934	0.0023	SCO1293	putative acetyltransferase	16
-2.226	-2.02	-1.561	5.9e-05	4.5e-05	0.000174	SCO6262	helicase	2
-2.419	-1.906	-1.571	0.000241	0.00045	0.001242	SCO3351	DNA repair protein RadA	2
-2.777	-2.385	-1.869	3.7e-05	3.7e-05	0.000135	SCO1966	excinuclease ABC subunit B	18
-3.049	-2.42	-1.874	1e-06	1e-06	2e-06	SCO2730	putative TetR-family transcriptional regulator	4
-2.412	-1.61	-1.902	0	1e-06	1e-06	SCO6086	transport system integral membrane protein	20
-2.039	-2.08	-1.917	8.6e-05	3.8e-05	5.8e-05	SCO6341	exonuclease	18
-3.472	-3.566	-1.928	0.000205	9e-05	0.002385	SCO2205	hypothetical protein	16
-1.465	-1.85	-2.014	0.021637	0.004962	0.003288	SCO6101	hypothetical protein	16
-1.929	-2.293	-2.036	1.2e-05	3e-06	4e-06	SCO2848	hypothetical protein	16
-1.201	-1.655	-2.049	0.005527	0.000648	0.000208	SCO2950	DNA-binding protein HU	16
-1.949	-2.248	-2.058	0.000213	5e-05	8.3e-05	SCO4852	hypothetical protein	16
-1.077	-2.264	-2.087	0.019554	0.000313	0.000487	SCO3793	hypothetical protein	10
-2.052	-2.587	-2.134	0.002708	0.000468	0.001286	SCO2911	hypothetical protein	16
-0.986	-1.723	-2.142	0.002483	7.2e-05	2.4e-05	SCO7016	LacI family transcriptional regulator	4
-2.702	-2.484	-2.142	0.001215	0.001064	0.002327	SCO4005	RNA polymerase sigma factor	4
-3.36	-2.551	-2.159	1.9e-05	3.2e-05	7.9e-05	SCO5494	NAD-dependent DNA ligase LigA	2
-1.459	-2.261	-2.307	6.8e-05	4e-06	4e-06	SCO1557	lipoprotein	16
-2.722	-2.431	-2.307	6.3e-05	5.1e-05	6.7e-05	SCO3166	membrane transport protein	20
-2.271	-2.271	-2.483	2e-05	9e-06	6e-06	SCO4641	transmembrane efflux protein	20
-1.47	-2.432	-2.486	0.000107	5e-06	4e-06	SCO4020	two component system response regulator	4
0.783	-2.491	-2.51	0.00078	1e-06	2e-06	SCO4248	hypothetical protein	16
-2.125	-3.294	-2.61	0.001651	9e-05	0.000322	SCO4336	marR-family protein	4
-2.473	-2.977	-2.928	6e-06	1e-06	2e-06	SCO4031	integral membrane transport protein	20
-2.275	-2.844	-2.962	6.2e-05	9e-06	7e-06	SCO1558	ABC transporter permease	19
-4.142	-4.338	-3.806	0.000389	0.000162	0.000332	SCO5656	transcriptional regulatory protein	4
-4.519	-4.525	-4.257	5e-06	3e-06	3e-06	SCO4640	TetR family transcriptional regulator	4
-3.986	-4.396	-4.266	7e-06	2e-06	3e-06	SCO5655	hypothetical protein	16
-2.554	-2.968	-4.49	9e-06	2e-06	1e-06	SCO7014	LacI family transcriptional regulator	4
-4.336	-5.078	-5.436	2e-06	1e-06	1e-06	SCO4032	marR regulatory protein	4
-4.661	-5.234	-5.586	0.000232	6.4e-05	4.5e-05	SCO5484	small hydrophobic membrane protein	16
