# Supplementary material for: Transcriptomic Analysis of Streptomyces coelicolor Differentiation in Solid Sporulating Cultures: First Compartmentalized and Second Multinucleated Mycelia Have Different and Distinctive Transcriptomes
Source: PLoS One. 2013 Mar 28;8(3):e60665. doi: 10.1371/journal.pone.0060665 (PMC3610822; doi:10.1371/journal.pone.0060665)
Supplement: Table S2 — Quantitative data of the expression of all Streptomyces coelicolor identified transcripts. All transcriptomic data are shown, also including genes from Table S1. Mg values refer to chromosomal DNA. P-values are indicated. (XLSX) [file pone.0060665.s005.xlsx]

## Sheet: Mg Values
Table S2. Quantitative data of the expression of all Streptomyces coelicolor identified transcripts.
All transcriptomic data are shown, including also genes from Table S1. Mg values are referred to chromosomal DNA.
P values are indicated
ProbeName	GeneName	Status	Mg.SI_16h_r1	Mg.SI_16h_r2	Mg.SI_16h_r3	Mg.SI_24h_r1	Mg.SI_24h_r2	Mg.SI_24h_r3	Mg.SI_48h_r1	Mg.SI_48h_r2	Mg.SI_48h_r3	Mg.SI_72h_r1	Mg.SI_72h_r2	Mg.SI_72h_r3	Mg.SI_16h	Mg.SI_24h	Mg.SI_48h	Mg.SI_72h	dt.SI_16h	dt.SI_24h	dt.SI_48h	dt.SI_72h	MII24h/MI	MII48h/MI	MII72h/MI	p.value MII24h/MI	p.value MII48h/MI	p.value MII72h/MI
EXP_AL645882_1_446_1_446_s_PSO-60-0213	NA	Plural	-3.7693	-3.5567	-3.3103	-3.7883	-3.8199	-3.9084	-4.9488	-4.4377	-3.7875	-4.6734	-4.3425	-4.0405	-3.5454	-3.8389	-4.3913	-4.3521	0.2297	0.0622	0.582	0.3166	-0.2935	-0.8459	-0.8067	0.494955	0.045743	0.054156
EXP_AL645882_1_446_1_446_s_PSO-60-0245	NA	Plural	-3.4269	-3.3694	-3.2639	-4.0298	-3.748	-3.611	-4.6573	-4.1632	-3.902	-4.1181	-4.7937	-3.82	-3.3534	-3.7963	-4.2408	-4.2439	0.0827	0.2135	0.3836	0.4989	-0.4429	-0.8874	-0.8905	0.277517	0.03235	0.032074
EXP_AL645882_1000159_1001091_1_933_s_RC-60-0741	SCO0951	Único	0.0832	0.1425	0.2876	-0.3834	0.1925	0.0566	0.066	0.0559	-0.144	-0.1263	-0.0965	-0.3502	0.1711	-0.0448	-0.0074	-0.191	0.1052	0.301	0.1185	0.1387	-0.2159	-0.1785	-0.3621	0.302262	0.35336	0.073623
EXP_AL645882_1001091_1001150_PSO	NA	Intergen	-2.9705	-3.2136	-3.2947	-2.8075	-3.3604	-3.262	-3.4464	-3.1733	-3.7789	-3.1584	-2.9704	-3.4805	-3.1596	-3.1433	-3.4662	-3.2031	0.1687	0.2949	0.3033	0.2579	0.0163	-0.3066	-0.0435	0.966201	0.313633	0.895741
EXP_AL645882_1001098_1002390_1_1293_s_RC-60-0501	SCO0952	Único	-2.6473	-2.5997	-2.6126	-3.2969	-2.6382	-2.4949	-1.6287	-1.5898	-1.1457	-1.9495	-1.8829	-1.7102	-2.6199	-2.81	-1.4547	-1.8475	0.0246	0.4277	0.2683	0.1235	-0.1901	1.1652	0.7724	0.525419	0.002173	0.015471
EXP_AL645882_100190_101566_1_1377_s_PSO-60-0981	SCO0122	Único	-0.6827	-0.4722	-0.4661	-0.9017	-0.9209	-0.8204	-0.5711	-0.6006	-0.5998	-0.6314	-0.7821	-0.8043	-0.5403	-0.881	-0.5905	-0.7392	0.1234	0.0534	0.0168	0.0941	-0.3407	-0.0502	-0.1989	0.005298	0.567426	0.036182
EXP_AL645882_1002390_1002624_1_235_s_PSO-60-0005	NA	Intergen	-4.5343	-4.1569	-4.347	-3.4014	-3.5771	-3.6106	-3.0303	-2.6068	-2.9435	-2.6644	-2.585	-3.2907	-4.3461	-3.5297	-2.8602	-2.8467	0.1887	0.1123	0.2237	0.3866	0.8164	1.4859	1.4994	0.024094	0.00089	0.000853
EXP_AL645882_1002624_1003673_1_1050_s_PSO-60-0141	SCO0953	Único	-0.7267	-0.623	-0.7646	-0.7045	-0.7017	-0.8309	-0.065	-0.1997	0.0318	-0.2508	-0.1122	-0.2801	-0.7048	-0.7457	-0.0776	-0.2144	0.0733	0.0738	0.1163	0.0897	-0.0409	0.6272	0.4904	0.703205	0.000211	0.000791
EXP_AL645882_1003673_1003996_1_324_s_PSO-60-0005	NA	Intergen	-0.8132	-0.7579	-0.4702	-0.6932	-0.4598	-0.3752	0.3189	0.15	-0.0088	0.3423	0.4324	0.3287	-0.6804	-0.5094	0.1534	0.3678	0.1842	0.1647	0.1638	0.0564	0.171	0.8338	1.0482	0.447598	0.002876	0.00089
EXP_AL645882_1003673_1003996_1_324_s_PSO-60-0261	NA	Intergen	-2.1383	-2.1552	-1.6438	-2.2885	-1.9788	-2.5038	-1.9705	-2.1521	-2.0508	-2.6677	-2.468	-2.4198	-1.9791	-2.257	-2.0578	-2.5185	0.2905	0.2639	0.091	0.1314	-0.2779	-0.0787	-0.5394	0.322403	0.769489	0.051614
EXP_AL645882_1003996_1004478_1_483_s_RC-60-0061	SCO0954	Único	-1.2439	-1.3149	-1.5356	0.5193	-0.027	-0.0645	2.0108	1.6404	1.9967	1.2625	1.565	1.909	-1.3648	0.1426	1.8826	1.5788	0.1521	0.3268	0.2099	0.3235	1.5074	3.2474	2.9436	0.001093	1.1e-05	1.8e-05
EXP_AL645882_1004473_1004539_1_67_s_PSO-60-0005	NA	Intergen	-2.8553	-2.6492	-3.3239	-2.674	-2.9597	-3.0825	-2.3305	-2.1915	-1.8991	-2.4281	-2.055	-1.8747	-2.9428	-2.9054	-2.1403	-2.1192	0.3458	0.2096	0.2202	0.2823	0.0374	0.8025	0.8236	0.924038	0.023406	0.02101
EXP_AL645882_1004534_1004710_1_177_s_RC-60-0041	SCO0955	Único	-2.1484	-2.155	-1.8631	1.9631	2.3215	1.9001	4.0153	3.8074	3.8309	4.0034	4.298	4.168	-2.0555	2.0616	3.8845	4.1565	0.1667	0.2273	0.1139	0.1477	4.1171	5.94	6.212	1e-06	0	0
EXP_AL645882_1004710_1005186_1_477_s_PSO-60-0069	NA	Intergen	-1.5644	-1.8167	-1.599	-2.1866	-1.0138	-1.6791	-0.5982	-1.1093	-1.0888	-1.0209	-0.818	-1.2403	-1.66	-1.6265	-0.9321	-1.0264	0.1368	0.5882	0.2894	0.2112	0.0335	0.7279	0.6336	0.945569	0.075777	0.114771
EXP_AL645882_1004710_1005186_1_477_s_PSO-60-0389	NA	Intergen	-0.9695	-0.9063	-1.0588	-0.4002	-0.5042	-0.1177	0.2647	-0.0726	0.1959	-0.1418	0.0629	0.4467	-0.9782	-0.3407	0.1293	0.1226	0.0767	0.2	0.1782	0.2988	0.6375	1.1075	1.1008	0.035482	0.001864	0.001945
EXP_AL645882_1005186_1005641_1_456_s_PSO-60-0261	SCO0956	Único	-0.115	-0.1064	-0.0589	-0.0425	-0.2294	0.1298	-0.1239	-0.1384	-0.1316	-0.2655	-0.2007	-0.2523	-0.0934	-0.0474	-0.1313	-0.2395	0.0302	0.1797	0.0072	0.0342	0.046	-0.0379	-0.1461	0.674473	0.706117	0.140049
EXP_AL645882_1005636_1005705_1_70_s_PSO-60-0005	NA	Intergen	1.1301	1.2333	1.3901	-0.7826	0.7108	0.3817	0.1233	0.0954	0.1233	0.3689	0.3617	-0.0566	1.2512	0.1033	0.114	0.2247	0.1309	0.7847	0.0161	0.2436	-1.1479	-1.1372	-1.0265	0.036203	0.026308	0.039162
EXP_AL645882_1005700_1007202_1_1503_s_RC-60-0001	SCO0957	Único	0.0865	0.0483	-0.2023	0.6111	0.1819	0.2332	0.2988	0.3433	0.229	0.0021	0.0274	0.117	-0.0225	0.3421	0.2904	0.0488	0.1569	0.2344	0.0576	0.0604	0.3646	0.3129	0.0713	0.045442	0.056983	0.649618
EXP_AL645882_1007202_1007306_1_105_s_PSO-60-0037	NA	Intergen	-2.2287	-2.1767	-2.1138	-1.0754	-1.4396	-2.1791	-1.4107	-1.5503	-1.9365	-1.7829	-1.5725	-2.4543	-2.1731	-1.5647	-1.6325	-1.9366	0.0575	0.5624	0.2723	0.4606	0.6084	0.5406	0.2365	0.194987	0.209923	0.584763
EXP_AL645882_1007306_1008646_1_1341_s_RC-60-0541	SCO0958	Único	0.7567	0.4762	0.3189	2.4898	1.6409	2.2625	0.2276	0.6325	0.619	0.3476	0.2184	0.3841	0.5173	2.1311	0.493	0.3167	0.2218	0.4395	0.2299	0.087	1.6138	-0.0243	-0.2006	0.000964	0.938843	0.487737
EXP_AL645882_1008646_1008835_1_190_s_PSO-60-0053	NA	Intergen	-5.555	-5.2198	-5.253	-2.5488	-3.2143	-2.7309	-4.7226	-4.1872	-4.7758	-4.1041	-4.1309	-5.1096	-5.3426	-2.8313	-4.5619	-4.4482	0.1847	0.3439	0.3255	0.5729	2.5113	0.7807	0.8944	0.000706	0.077502	0.04905
EXP_AL645882_1008835_1011153_1_2319_s_RC-60-0281	SCO0959	Único	-1.4804	-1.3895	-1.3071	-1.8987	-1.3402	-1.2332	-0.9216	-0.8933	-0.7683	-1.0204	-0.9864	-0.8921	-1.3923	-1.4907	-0.8611	-0.9663	0.0867	0.3574	0.0816	0.0664	-0.0984	0.5312	0.426	0.662972	0.020478	0.048295
EXP_AL645882_1011148_1011217_1_70_s_PSO-60-0005	NA	Intergen	-0.9359	-1.672	-2.1669	-1.9289	-1.2511	-1.1945	-2.2948	-2.5275	-2.6498	-2.2417	-2.0257	-2.2741	-1.5916	-1.4582	-2.4907	-2.1805	0.6194	0.4087	0.1803	0.135	0.1334	-0.8991	-0.5889	0.79103	0.050174	0.17241
EXP_AL645882_1011212_1013830_1_2619_s_RC-60-1381	SCO0960	Único	-1.3562	-1.3398	-1.3669	-1.8726	-1.4694	-1.2147	-1.5487	-1.3413	-1.2554	-1.5452	-1.4612	-1.3334	-1.3543	-1.5189	-1.3818	-1.4466	0.0136	0.3317	0.1508	0.1067	-0.1646	-0.0275	-0.0923	0.448992	0.898719	0.649102
EXP_AL645882_1013830_1014030_1_201_s_PSO-60-0053	NA	Intergen	-5.0282	-5.1588	-4.8942	-5.0605	-4.8544	-4.5623	-4.4412	-4.2302	-4.7635	-4.3472	-4.5458	-4.6956	-5.0271	-4.8257	-4.4783	-4.5296	0.1323	0.2503	0.2686	0.1748	0.2014	0.5488	0.4975	0.480231	0.049732	0.069892
EXP_AL645882_1014030_1015229_1_1200_s_RC-60-0241	SCO0961	Único	-1.5285	-1.5816	-1.6293	-1.3071	-1.374	-1.2179	-0.6342	-0.8249	-0.4603	-0.8378	-0.7914	-0.4393	-1.5798	-1.2997	-0.6398	-0.6895	0.0504	0.0783	0.1824	0.2179	0.2801	0.94	0.8903	0.110681	0.000369	0.0005
EXP_AL645882_1015229_1015300_1_72_s_PSO-60-0005	NA	Intergen	-3.0213	-2.9556	-2.7378	-3.3202	-3.0498	-2.7345	-2.47	-2.8023	-2.8722	-2.8436	-2.8427	-2.9241	-2.9049	-3.0348	-2.7148	-2.8702	0.1484	0.2931	0.2149	0.0467	-0.1299	0.1901	0.0347	0.6361	0.439463	0.896892
EXP_AL645882_1015300_1016463_1_1164_s_RC-60-1061	SCO0962	Único	-0.8448	-0.9707	-1.1018	-0.7391	-0.8109	-0.4319	0.2075	-0.0308	0.38	-0.2331	-0.1964	0.3574	-0.9724	-0.6606	0.1856	-0.024	0.1286	0.2013	0.2063	0.3308	0.3118	1.158	0.9484	0.232874	0.001154	0.003224
EXP_AL645882_101566_101656_1_91_s_PSO-60-0021	NA	Intergen	-0.7811	-0.5327	-0.3818	-0.587	-1.1145	-1.2659	-1.7434	-1.7226	-1.3252	-1.4004	-1.5227	-1.3261	-0.5652	-0.9891	-1.5971	-1.4164	0.2016	0.3564	0.2357	0.0993	-0.4239	-1.0319	-0.8512	0.176462	0.005003	0.012404
EXP_AL645882_1016448_1016516_1_69_s_PSO-60-0005	NA	Intergen	-3.2973	-3.3519	-1.9027	-3.1315	-2.3665	-2.7343	-1.7251	-1.8717	-2.0976	-1.9492	-1.9029	-2.8219	-2.8506	-2.7441	-1.8981	-2.2247	0.8214	0.3826	0.1876	0.5178	0.1065	0.9525	0.6259	0.878518	0.105892	0.27381
EXP_AL645882_1016501_1017394_1_894_s_RC-60-0541	SCO0963	Único	-0.4334	-0.3002	-0.098	-0.7459	-0.1917	0.1651	-0.5154	-0.2825	-0.172	-0.3245	-0.2464	-0.1558	-0.2772	-0.2575	-0.3233	-0.2422	0.1689	0.4591	0.1753	0.0844	0.0197	-0.0461	0.035	0.955261	0.875299	0.907982
EXP_AL645882_101656_103002_1_1347_s_RC-60-0981	SCO0123	Único	0.3825	0.4367	0.5546	-0.0974	0.1345	-0.0009	-0.0381	-0.0965	-0.0693	0.0779	-0.0189	-0.1155	0.4579	0.0121	-0.068	-0.0188	0.088	0.1165	0.0292	0.0967	-0.4458	-0.5259	-0.4767	0.002088	0.000504	0.000854
EXP_AL645882_1017394_1017707_1_314_s_PSO-60-0053	NA	Intergen	-3.7968	-3.7569	-3.4985	-2.6723	-3.32	-3.2236	-2.9896	-2.7939	-2.5734	-2.7634	-2.7641	-2.7191	-3.6841	-3.072	-2.7856	-2.7488	0.162	0.3495	0.2082	0.0258	0.6121	0.8985	0.9353	0.049687	0.006786	0.005671
EXP_AL645882_1017394_1017707_1_314_s_PSO-60-0229	NA	Intergen	-2.8878	-2.3885	-2.5795	-0.6604	-1.7121	-1.7058	-1.1535	-0.9738	-0.4685	-0.9127	-0.9281	-0.5685	-2.6186	-1.3594	-0.8653	-0.8031	0.2519	0.6054	0.3552	0.2033	1.2592	1.7533	1.8155	0.01931	0.002627	0.002235
EXP_AL645882_1017707_1018138_1_432_s_RC-60-0121	SCO0964	Único	-1.9077	-1.8307	-1.4101	-2.2376	-2.0193	-1.993	-1.678	-1.7359	-1.2821	-1.8444	-1.7357	-1.6484	-1.7162	-2.0833	-1.5653	-1.7429	0.2678	0.1343	0.247	0.0982	-0.3671	0.1509	-0.0267	0.117284	0.473834	0.907726
EXP_AL645882_1018128_1018189_1_62_s_PSO-60-0002	NA	Intergen	-3.7237	-3.2838	-2.434	-3.4587	-2.7834	-3.3727	-2.6829	-2.6245	-3.2431	-2.8085	-2.6043	-3.1386	-3.1471	-3.2049	-2.8502	-2.8505	0.6556	0.3676	0.3416	0.2696	-0.0578	0.2969	0.2966	0.922501	0.53497	0.533928
EXP_AL645882_1018179_1018838_1_660_s_RC-60-0021	SCO0965	Único	-1.6218	-1.5588	-1.4248	-2.0199	-1.6571	-1.7709	-1.5412	-1.3461	-1.309	-1.3571	-1.2604	-1.2689	-1.5351	-1.816	-1.3988	-1.2955	0.1006	0.1856	0.1248	0.0535	-0.2809	0.1363	0.2396	0.064495	0.299237	0.081432
EXP_AL645882_1018838_1018944_1_107_s_PSO-60-0037	NA	Intergen	-5.3231	-5.3264	-4.9802	-5.5107	-5.0699	-5.2963	-4.2875	-4.6086	-4.6262	-4.6788	-4.5335	-5.1604	-5.2099	-5.2923	-4.5074	-4.7909	0.1989	0.2204	0.1907	0.3281	-0.0824	0.7025	0.419	0.80747	0.027589	0.147963
EXP_AL645882_1018944_1019903_1_960_s_RC-60-0161	SCO0966	Único	-1.8478	-1.8162	-1.758	-2.1645	-2.1983	-1.8245	-2.1536	-1.6712	-1.8683	-2.1999	-2.0743	-1.9024	-1.8073	-2.0625	-1.8977	-2.0589	0.0456	0.2068	0.2426	0.1494	-0.2552	-0.0904	-0.2516	0.209698	0.635922	0.179967
EXP_AL645882_1019903_1019971_1_69_s_PSO-60-0005	NA	Intergen	1.7093	1.6172	2.3356	0.8819	0.571	-0.239	0.8045	-0.7347	-0.6304	1.0737	0.9359	0.0129	1.8873	0.4046	-0.1869	0.6742	0.3909	0.5787	0.8602	0.5768	-1.4827	-2.0742	-1.2131	0.056621	0.010166	0.082195
EXP_AL645882_1019971_1020594_1_624_s_RC-60-0341	SCO0967	Único	-0.9598	-1.0309	-0.9421	-0.8194	-0.9362	-0.942	-0.6993	-0.6459	-0.7908	-0.5768	-0.4998	-0.5308	-0.9776	-0.8992	-0.712	-0.5358	0.047	0.0692	0.0733	0.0387	0.0784	0.2656	0.4418	0.243622	0.002082	0.00014
EXP_AL645882_1020594_1020695_1_102_s_PSO-60-0021	NA	Intergen	-0.9894	-0.9086	-1.2993	-0.6909	-1.9637	-1.8665	-2.9135	-2.5333	-2.6054	-2.6947	-2.6756	-2.702	-1.0658	-1.5071	-2.684	-2.6908	0.2063	0.7085	0.2019	0.0137	-0.4413	-1.6182	-1.625	0.336274	0.00376	0.00372
EXP_AL645882_1020695_1021237_1_543_s_RC-60-0461	SCO0968	Único	-2.0398	-1.9374	-1.9991	-2.5073	-2.5641	-0.4828	-2.6835	-2.496	-2.3188	-2.5908	-2.5059	-2.3164	-1.9921	-1.8514	-2.4994	-2.471	0.0516	1.1856	0.1824	0.1405	0.1407	-0.5073	-0.4789	0.853565	0.423439	0.450671
EXP_AL645882_1021237_1021386_1_150_s_PSO-60-0037	NA	Intergen	-4.5968	-4.7126	-4.5944	-4.9705	-5.1186	-4.9606	-4.9085	-4.8668	-4.3358	-4.8536	-4.6965	-4.7509	-4.6346	-5.0165	-4.7037	-4.767	0.0676	0.0885	0.3193	0.0798	-0.3819	-0.0691	-0.1324	0.127405	0.767626	0.559955
EXP_AL645882_1021386_1022009_1_624_s_RC-60-0381	SCO0969	Único	-2.2107	-2.1091	-2.2494	-1.9273	-1.918	-1.6181	-2.0313	-1.9433	-1.9782	-1.8537	-1.7206	-1.663	-2.1897	-1.8211	-1.9843	-1.7458	0.0725	0.1759	0.0443	0.0978	0.3686	0.2054	0.4439	0.013439	0.084855	0.00358
EXP_AL645882_1022009_1022079_1_71_s_PSO-60-0005	NA	Intergen	-3.6549	-2.9839	-3.9387	-4.6346	-4.1361	-4.718	-4.3558	-4.0618	-4.0618	-4.2143	-3.7748	-4.3472	-3.5259	-4.4962	-4.1598	-4.1121	0.4903	0.3146	0.1698	0.2996	-0.9703	-0.6339	-0.5862	0.033866	0.104575	0.129389
EXP_AL645882_1022079_1022813_1_735_s_RC-60-0421	SCO0970	Único	-3.2278	-3.0258	-3.6269	-2.9256	-3.3711	-3.2747	-3.5685	-3.5513	-3.1177	-3.3901	-3.123	-2.953	-3.2935	-3.1905	-3.4125	-3.1554	0.3059	0.2344	0.2554	0.2204	0.103	-0.119	0.1381	0.739295	0.666191	0.611854
EXP_AL645882_1022813_1023053_1_241_s_PSO-60-0133	NA	Intergen	-5.5217	-5.2246	-5.9209	-5.5988	-5.88	-5.87	-5.8468	-5.9353	-5.4873	-5.7229	-5.7736	-5.2952	-5.5557	-5.783	-5.7565	-5.5972	0.3494	0.1595	0.2373	0.2628	-0.2273	-0.2008	-0.0415	0.495944	0.5127	0.900541
EXP_AL645882_1023053_1023964_1_912_s_PSO-60-0281	SCO0971	Único	0.4344	0.2881	0.3242	0.2007	-0.0102	0.1593	-0.05	-0.1093	-0.1131	0.0516	0.1685	0.3106	0.3489	0.1166	-0.0908	0.1769	0.0762	0.1118	0.0354	0.1297	-0.2323	-0.4397	-0.172	0.048387	0.001865	0.096634
EXP_AL645882_1023964_1024039_1_76_s_PSO-60-0005	NA	Intergen	-0.5753	-0.7281	-0.9083	-0.8853	-1.9742	-1.6671	-1.0058	-1.4157	-1.2554	-1.2196	-1.2497	-0.8205	-0.7373	-1.5088	-1.2257	-1.0966	0.1667	0.5614	0.2065	0.2396	-0.7715	-0.4884	-0.3593	0.071822	0.194333	0.33514
EXP_AL645882_1024039_1024383_s_PSO-60-263	SCO0972	Único	-0.3153	-0.3806	-0.6318	-0.4171	-1.2511	-1.1805	-0.7345	-1.0189	-0.698	-1.0846	-0.978	-0.7703	-0.4426	-0.9496	-0.8172	-0.9443	0.1671	0.4625	0.1757	0.1598	-0.507	-0.3746	-0.5017	0.113205	0.194333	0.091443
EXP_AL645882_1024383_1024508_1_126_s_PSO-60-0005	NA	Intergen	2.2302	2.6035	2.3961	1.1272	2.0131	1.5261	2.2405	1.972	2.0937	2.5066	2.7042	2.5225	2.4099	1.5554	2.1021	2.5778	0.187	0.4437	0.1344	0.1098	-0.8545	-0.3078	0.1679	0.021929	0.30267	0.578299
EXP_AL645882_1024508_1025767_s_PSO-60-0031	SCO0973	Único	1.626	1.8176	1.3784	0.7043	1.375	1.0523	1.4128	1.2352	0.934	1.4424	1.6147	1.4532	1.6073	1.0439	1.194	1.5034	0.2202	0.3355	0.242	0.0965	-0.5634	-0.4133	-0.1039	0.054355	0.109314	0.685635
EXP_AL645882_1025757_1027076_1_1320_s_RC-60-0741	SCO0974	Único	-0.841	-0.9989	-0.8961	0.8475	0.7145	0.3289	1.9225	1.981	2.0842	1.1528	1.2314	1.3252	-0.912	0.6303	1.9959	1.2365	0.0801	0.2693	0.0818	0.0863	1.5423	2.9079	2.1485	6.3e-05	2e-06	6e-06
EXP_AL645882_1027076_1027393_1_318_s_PSO-60-0037	NA	Intergen	-1.6465	-1.4277	-1.4482	-1.3261	-1.126	-1.4186	-0.6311	-0.8072	-1.021	-0.8614	-0.7505	-0.7301	-1.5075	-1.2902	-0.8198	-0.7807	0.1208	0.1496	0.1953	0.0707	0.2173	0.6877	0.7268	0.314916	0.006165	0.0048
EXP_AL645882_1027076_1027393_1_318_s_PSO-60-0245	NA	Intergen	-2.063	-1.9291	-2.2803	-1.314	-1.6884	-2.3639	-1.1411	-1.5921	-1.4505	-1.9723	-1.8353	-1.8165	-2.0908	-1.7888	-1.3945	-1.8747	0.1773	0.5321	0.2306	0.085	0.302	0.6963	0.2161	0.424069	0.059302	0.536257
EXP_AL645882_1027393_1028832_1_1440_s_PSO-60-0321	SCO0975	Único	-0.3074	-0.3861	-0.5669	0.7327	0.6702	0.6005	0.3964	0.3634	0.153	0.2843	0.2869	0.3278	-0.4201	0.6678	0.3043	0.2996	0.133	0.0661	0.1321	0.0244	1.0879	0.7244	0.7197	4.5e-05	0.000172	0.000177
EXP_AL645882_1028822_1029955_1_1134_s_RC-60-0081	SCO0976	Único	0.7444	0.7578	0.8038	1.1296	1.0063	1.0568	1.1751	1.1315	1.289	1.157	1.1189	1.2453	0.7687	1.0642	1.1985	1.1737	0.0311	0.062	0.0813	0.0648	0.2955	0.4298	0.405	0.00282	0.000227	0.000316
EXP_AL645882_1029940_1030006_1_67_s_PSO-60-0005	NA	Intergen	-3.4152	-2.9945	-2.8421	-2.8327	-2.8636	-3.0916	-2.7717	-2.8405	-3.178	-2.9609	-2.9138	-2.955	-3.084	-2.9293	-2.93	-2.9432	0.2969	0.1414	0.2174	0.0257	0.1547	0.154	0.1408	0.568609	0.53497	0.57006
EXP_AL645882_1029991_1030341_1_351_s_RC-60-0061	SCO0977	Único	0.2911	0.1997	-0.014	0.6155	0.3765	0.6217	0.4603	0.5117	0.3484	0.2413	0.2684	0.3341	0.1589	0.5379	0.4401	0.2813	0.1566	0.1398	0.0835	0.0477	0.379	0.2812	0.1224	0.015162	0.03471	0.311778
EXP_AL645882_103002_103628_1_627_s_PSO-60-0165	NA	Intergen	0.4448	0.5252	0.2788	0.3142	0.7624	1.6521	0.2878	0.4945	0.6958	0.2806	0.3329	0.5725	0.4163	0.9096	0.4927	0.3953	0.1257	0.681	0.204	0.1557	0.4933	0.0764	-0.021	0.267572	0.860561	0.962909
EXP_AL645882_103002_103628_1_627_s_PSO-60-0309	NA	Intergen	-0.5241	-0.5128	-0.6494	-0.1301	-0.5744	-0.3598	-0.2294	-0.2714	0.7216	-0.4068	-0.3358	0.2653	-0.5621	-0.3548	0.0736	-0.1591	0.0758	0.2222	0.5616	0.3692	0.2073	0.6357	0.403	0.638955	0.117511	0.308674
EXP_AL645882_103002_103628_1_627_s_PSO-60-0533	NA	Intergen	-2.3045	-2.3205	-0.3785	-2.97	-0.2966	-1.7989	-0.9367	-0.7508	-1.8365	-0.5765	-0.2681	-1.8309	-1.6678	-1.6885	-1.1747	-0.8918	1.1166	1.3401	0.5806	0.8277	-0.0207	0.4931	0.776	0.986609	0.652552	0.467077
EXP_AL645882_1030331_1030397_1_67_s_PSO-60-0005	NA	Intergen	-2.043	-1.8201	-2.0505	-1.4654	-2.432	-2.5402	-2.3746	-2.6677	-2.5579	-2.8684	-2.9011	-2.7162	-1.9712	-2.1459	-2.5334	-2.8286	0.1309	0.5918	0.1481	0.0987	-0.1747	-0.5622	-0.8574	0.663605	0.123516	0.030478
EXP_AL645882_1030387_1030806_1_420_s_RC-60-0021	SCO0978	Único	-0.0417	-0.1521	-0.2823	0.4101	0.3941	0.2696	0.6659	0.6013	0.5132	0.2317	0.5296	0.5126	-0.1587	0.3579	0.5934	0.4247	0.1204	0.0769	0.0767	0.1673	0.5166	0.7521	0.5834	0.003867	0.000321	0.001228
EXP_AL645882_1030806_1031136_1_331_s_PSO-60-0037	NA	Intergen	0.8762	1.1485	1.4843	0.6476	0.4742	-0.017	-0.7304	-0.5005	-0.5679	-0.1126	-0.0967	-0.8275	1.1697	0.3683	-0.5996	-0.3456	0.3046	0.3447	0.1182	0.4174	-0.8014	-1.7693	-1.5153	0.054451	0.001005	0.002269
EXP_AL645882_1030806_1031136_1_331_s_PSO-60-0261	NA	Intergen	-4.4554	-4.4421	-4.8536	-3.394	-4.0577	-4.0692	-4.1033	-4.3789	-4.3056	-4.5604	-4.3988	-4.0958	-4.5837	-3.8403	-4.2626	-4.3517	0.2338	0.3865	0.1428	0.2359	0.7434	0.3211	0.232	0.041821	0.295438	0.451122
EXP_AL645882_1031136_1031372_1_237_s_RC-60-0041	SCO0979	Único	-3.7505	-3.8483	-3.6071	-3.8561	-3.9615	-3.4089	-3.8873	-3.2487	-3.5299	-3.2735	-3.0941	-3.3157	-3.7353	-3.7422	-3.5553	-3.2278	0.1213	0.2934	0.32	0.1177	-0.0069	0.18	0.5075	0.981665	0.462035	0.052359
EXP_AL645882_1031372_1031600_1_229_s_PSO-60-0005	NA	Intergen	-0.7306	-0.5264	-0.7064	-0.4003	-0.6344	-0.2754	-0.5184	-0.3778	0.398	-0.2421	-0.252	0.0619	-0.6544	-0.4367	-0.166	-0.144	0.1115	0.1822	0.4935	0.1785	0.2177	0.4884	0.5104	0.542975	0.140378	0.124922
EXP_AL645882_1031600_1031956_1_357_s_PSO-60-0241	SCO0980	Único	-1.2715	-1.2041	-1.2281	-0.5783	-1.4542	-1.5914	-1.9014	-1.4353	-1.8947	-1.6765	-1.6245	-1.7751	-1.2346	-1.208	-1.7438	-1.692	0.0342	0.5496	0.2672	0.0765	0.0266	-0.5092	-0.4574	0.947934	0.123842	0.162009
EXP_AL645882_1031936_1031996_1_61_s_PSO-60-0002	NA	Intergen	0.1998	0.2876	0.2453	-0.2851	-0.7608	-0.8072	-1.2873	-1.1341	-1.2125	-1.1353	-1.0927	-0.8867	0.2442	-0.6177	-1.2113	-1.0382	0.0439	0.2889	0.0766	0.133	-0.8619	-1.4555	-1.2824	0.005216	0.000206	0.000413
EXP_AL645882_1031976_1033445_1_1470_s_RC-60-0821	SCO0981	Único	-0.8566	-0.7789	-0.9403	-0.5072	-0.8808	-0.4657	-0.4602	-0.5357	-0.2209	-1.0293	-0.9869	-0.8463	-0.8586	-0.6179	-0.4056	-0.9542	0.0807	0.2286	0.1643	0.0958	0.2407	0.453	-0.0956	0.174978	0.016082	0.557683
EXP_AL645882_1033445_1033827_1_383_s_PSO-60-0165	NA	Intergen	2.1223	2.1212	1.6314	1.7751	1.133	1.7255	-0.3369	-0.2284	0.0141	-0.2626	-0.1947	-0.3795	1.9583	1.5446	-0.1837	-0.2789	0.2831	0.3573	0.1797	0.0935	-0.4137	-2.142	-2.2372	0.196971	0.000125	0.0001
EXP_AL645882_1033445_1033827_1_383_s_PSO-60-0245	NA	Intergen	-5.8076	-5.7074	-5.6482	-5.9248	-5.7602	-5.7748	-5.4018	-5.4935	-5.4944	-6.155	-6.1577	-6.431	-5.7211	-5.82	-5.4632	-6.2479	0.0806	0.0911	0.0532	0.1585	-0.0989	0.2579	-0.5268	0.602036	0.139312	0.010681
EXP_AL645882_1033827_1035107_1_1281_s_PSO-60-1201	SCO0982	Único	-2.2853	-2.1324	-2.0149	-2.4968	-1.8268	-1.7674	-1.9863	-1.8682	-1.9596	-2.1221	-2.0204	-2.0772	-2.1442	-2.0304	-1.9381	-2.0732	0.1356	0.4051	0.0619	0.051	0.1138	0.2061	0.071	0.656632	0.364756	0.764731
EXP_AL645882_1035107_1035208_1_102_s_PSO-60-0037	NA	Intergen	-0.1425	-0.0681	-0.0856	-0.2198	-0.6205	-0.5386	-0.5017	-0.7995	-0.626	-0.4702	-0.5859	-0.3451	-0.0987	-0.4596	-0.6424	-0.4671	0.0389	0.2117	0.1495	0.1204	-0.3609	-0.5437	-0.3684	0.109244	0.018765	0.079908
EXP_AL645882_1035208_1036800_1_1593_s_PSO-60-0821	SCO0983	Único	-2.0586	-2.1775	-2.3147	-1.5362	-1.9442	-1.8263	-2.1973	-2.2638	-2.1437	-2.3158	-2.3254	-2.092	-2.1836	-1.7689	-2.2016	-2.2444	0.1282	0.21	0.0602	0.1321	0.4147	-0.018	-0.0608	0.024854	0.911915	0.691153
EXP_AL645882_103628_104989_1_1362_s_PSO-60-0081	SCO0124	Único	-0.6644	-0.5123	-0.3138	-1.3332	-0.7368	-0.4856	0.1855	0.2088	0.1535	0.0634	-0.0113	0.0817	-0.4969	-0.8519	0.1826	0.0446	0.1758	0.4354	0.0278	0.0493	-0.355	0.6795	0.5415	0.190636	0.017736	0.043777
EXP_AL645882_1036797_1037666_1_870_s_PSO-60-0041	SCO0984	Único	-0.0833	0.0835	-0.41	-0.4507	-0.5116	-0.3682	-0.4025	-0.46	-0.3214	-0.5682	-0.5145	-0.3673	-0.1366	-0.4435	-0.3946	-0.4833	0.251	0.072	0.0696	0.104	-0.3069	-0.258	-0.3467	0.077109	0.100041	0.037179
EXP_AL645882_1037666_1038243_1_578_s_PSO-60-0085	NA	Intergen	-1.3377	-1.078	-1.9988	-0.5825	-1.3141	-1.0997	-2.0258	-1.6482	-1.6558	-1.994	-1.8251	-1.7924	-1.4715	-0.9988	-1.7766	-1.8705	0.4748	0.3761	0.2158	0.1082	0.4727	-0.3051	-0.399	0.236787	0.405428	0.276786
EXP_AL645882_1037666_1038243_1_578_s_PSO-60-0341	NA	Intergen	1.4484	2.2408	2.2164	1.783	2.4235	2.1429	2.5292	2.7461	2.8868	3.3228	3.4109	3.1306	1.9686	2.1165	2.7207	3.2881	0.4506	0.321	0.1802	0.1433	0.1479	0.7521	1.3195	0.703156	0.042116	0.003609
EXP_AL645882_1037666_1038243_1_578_s_PSO-60-0469	NA	Intergen	0.7916	0.958	1.7894	0.1195	0.4077	-0.0484	0.2812	0.364	0.0613	0.9133	0.9479	0.3895	1.1797	0.1596	0.2355	0.7502	0.5346	0.2307	0.1564	0.3129	-1.0201	-0.9442	-0.4295	0.028276	0.026673	0.258878
EXP_AL645882_1038243_1040561_1_2319_s_PSO-60-1501	SCO0985	Único	-0.4132	-0.4194	-0.6224	-0.0362	-0.1947	-0.1097	-0.7042	-0.5195	-0.4079	-0.9893	-0.8424	-0.7573	-0.485	-0.1136	-0.5439	-0.863	0.119	0.0793	0.1497	0.1174	0.3714	-0.0589	-0.378	0.018767	0.645959	0.01149
EXP_AL645882_1040561_1040764_1_204_s_PSO-60-0101	NA	Intergen	-2.8425	-2.4395	-2.7297	-2.2132	-2.3939	-2.5742	-3.0377	-2.9172	-3.0533	-3.4039	-3.3458	-3.5477	-2.6706	-2.3938	-3.0027	-3.4325	0.2079	0.1805	0.0745	0.1039	0.2768	-0.3321	-0.7619	0.220841	0.117682	0.004646
EXP_AL645882_1040764_1041465_1_702_s_PSO-60-0541	SCO0986	Único	-0.4237	-0.2301	-0.1098	-0.4845	-0.4107	-0.5568	3.548	2.8286	2.8463	2.0734	2.131	2.2877	-0.2545	-0.484	3.0743	2.164	0.1584	0.0731	0.4103	0.1109	-0.2295	3.3288	2.4185	0.380505	5e-06	2.4e-05
EXP_AL645882_10410_10554_1_145_s_PSO-60-0069	NA	Plural	-0.5806	-0.6805	-0.6055	-1.1399	-0.4479	-0.1174	-0.5421	-0.588	-0.516	-0.6119	-0.4764	-0.4145	-0.6222	-0.5684	-0.5487	-0.5009	0.052	0.5218	0.0364	0.1009	0.0538	0.0735	0.1213	0.888091	0.82089	0.703177
EXP_AL645882_1041465_1041692_1_228_s_PSO-60-0165	NA	Intergen	-0.3493	0.14	0.5475	-1.0448	-0.1875	0.2136	2.8979	2.4787	2.4831	1.4678	1.5517	1.6215	0.1127	-0.3396	2.6199	1.547	0.449	0.6428	0.2407	0.0769	-0.4523	2.5072	1.4343	0.356486	0.000556	0.009257
EXP_AL645882_1041692_1043245_1_1554_s_PSO-60-0461	SCO0987	Único	-0.764	-0.6237	-0.8672	-1.4483	-0.838	-1.2063	1.6426	1.4716	1.1948	0.2422	0.3548	0.4344	-0.7516	-1.1642	1.4363	0.3438	0.1222	0.3073	0.2259	0.0966	-0.4126	2.1879	1.0954	0.091491	2.3e-05	0.000899
EXP_AL645882_1043230_1043292_1_63_s_PSO-60-0002	NA	Intergen	-2.2136	-1.9798	-3.1988	-3.2773	-3.3432	-3.9732	0.2259	-0.1637	-0.0822	-1.5594	-1.3231	-0.9947	-2.4641	-3.5312	-0.0067	-1.2924	0.647	0.3842	0.2055	0.2836	-1.0671	2.4574	1.1717	0.046698	0.000638	0.023094
EXP_AL645882_1043277_1043969_1_693_s_PSO-60-0241	SCO0988	Único	-0.142	-0.0944	-0.2491	1.593	1.227	0.9633	1.9366	1.9036	2.0098	1.6932	1.4682	1.576	-0.1618	1.2611	1.95	1.5791	0.0792	0.3162	0.0544	0.1125	1.4229	2.1118	1.7409	0.000179	1.2e-05	3.1e-05
EXP_AL645882_1043949_1044010_1_62_s_PSO-60-0002	NA	Intergen	-0.3065	0.3448	-0.1192	2.3648	2.4214	2.0939	3.1917	3.4904	3.0907	3.1698	2.7442	2.5521	-0.027	2.2934	3.2576	2.822	0.3353	0.175	0.2078	0.3161	2.3204	3.2846	2.849	0.000219	1.8e-05	3.7e-05
EXP_AL645882_1043990_1044394_1_405_s_RC-60-0061	SCO0989	Único	-0.2623	-0.0745	-0.2223	0.2595	0.0771	-0.2762	-0.0534	-0.1234	-0.0213	-0.5024	-0.5498	-0.6217	-0.1864	0.0201	-0.066	-0.5579	0.0989	0.2723	0.0522	0.0601	0.2065	0.1204	-0.3715	0.22966	0.444858	0.032871
EXP_AL645882_1044394_1044679_1_286_s_PSO-60-0053	NA	Intergen	-2.3415	-2.1544	-2.0737	-1.4283	-1.7594	-1.2748	-0.7802	-0.7901	-0.2984	-1.1175	-1.2517	-1.2093	-2.1899	-1.4875	-0.6229	-1.1928	0.1374	0.2477	0.2811	0.0686	0.7024	1.567	0.9971	0.023534	0.000295	0.00312
EXP_AL645882_1044679_1045668_1_990_s_RC-60-0861	SCO0990	Único	-0.59	-0.8302	-0.7108	0.7836	0.376	0.1185	0.4389	0.3421	0.3272	-0.4443	-0.4453	-0.2369	-0.7103	0.426	0.3694	-0.3755	0.1201	0.3354	0.0606	0.1201	1.1363	1.0797	0.3348	0.00088	0.000635	0.104048
EXP_AL645882_1045668_1046251_1_584_s_PSO-60-0053	NA	Intergen	0.638	0.9126	1.1057	2.8673	3.1882	3.072	3.2152	3.9898	3.2225	2.8516	2.836	2.5375	0.8854	3.0425	3.4759	2.7417	0.235	0.1625	0.4451	0.177	2.1571	2.5905	1.8563	0.000374	7.3e-05	0.000454
EXP_AL645882_1045668_1046251_1_584_s_PSO-60-0229	NA	Intergen	1.2238	1.8613	1.8169	2.9506	3.1714	3.1469	3.3089	3.7815	3.3992	3.402	3.3475	2.9415	1.634	3.0896	3.4965	3.2303	0.3559	0.121	0.2509	0.2516	1.4556	1.8625	1.5963	0.002032	0.000318	0.000723
EXP_AL645882_1045668_1046251_1_584_s_PSO-60-0469	NA	Intergen	-4.189	-4.0084	-4.5269	-2.6616	-3.2092	-3.4363	-2.8824	-2.7056	-2.6958	-3.4834	-3.3276	-3.1075	-4.2414	-3.1024	-2.7613	-3.3062	0.2632	0.3982	0.105	0.1889	1.139	1.4801	0.9352	0.006826	0.001123	0.01088
EXP_AL645882_1046251_1047114_1_864_s_PSO-60-0041	SCO0991	Único	-0.2759	-0.2533	-0.464	1.6909	1.104	1.0474	0.9759	1.4076	1.11	-0.6802	-0.5603	-0.6671	-0.3311	1.2808	1.1645	-0.6359	0.1157	0.3563	0.2209	0.0658	1.6119	1.4956	-0.3048	0.000305	0.000242	0.189306
EXP_AL645882_1047111_1048133_1_1023_s_PSO-60-0421	SCO0992	Único	-0.4277	-0.5906	-0.9807	1.6137	1.2604	1.3589	0.7408	1.1014	0.8917	-1.661	-1.8557	-1.6805	-0.6663	1.411	0.9113	-1.7324	0.2842	0.1823	0.1811	0.1073	2.0773	1.5776	-1.0661	5.5e-05	0.000104	0.000862
EXP_AL645882_1048130_1049368_1_1239_s_PSO-60-1121	SCO0993	Único	0.0252	0.2414	0.2705	1.4191	1.3317	1.2233	0.8594	1.4032	0.8175	-0.746	-0.8547	-1.118	0.179	1.3247	1.0267	-0.9062	0.134	0.0981	0.3268	0.1913	1.1457	0.8477	-1.0852	0.001264	0.003385	0.000965
EXP_AL645882_1049361_1050626_1_1266_s_PSO-60-0621	SCO0994	Único	-0.4996	-0.3775	-0.587	1.5048	1.2629	1.1418	0.7369	1.3529	0.956	-1.1662	-1.2309	-1.1193	-0.488	1.3032	1.0153	-1.1721	0.1052	0.1848	0.3123	0.0561	1.7912	1.5033	-0.6841	8.7e-05	0.000108	0.006564
EXP_AL645882_104989_105057_1_69_s_PSO-60-0005	NA	Intergen	-2.4481	-2.0422	-2.115	-2.7707	-3.6598	-2.9209	-1.5116	-1.5034	-1.4995	-1.7665	-2.0253	-2.3075	-2.2018	-3.1171	-1.5048	-2.0331	0.2164	0.4759	0.0062	0.2706	-0.9153	0.697	0.1687	0.026597	0.052638	0.621135
EXP_AL645882_105057_106640_1_1584_s_PSO-60-0141	SCO0125	Único	-1.1985	-1.111	-1.2157	-1.3891	-1.2536	-1.2935	-0.8554	-0.7548	-0.7391	-0.7405	-0.925	-0.8605	-1.1751	-1.3121	-0.7831	-0.842	0.0562	0.0696	0.0631	0.0937	-0.137	0.392	0.3331	0.106304	0.000792	0.001859
EXP_AL645882_1050595_1051344_1_750_s_PSO-60-0521	SCO0995	Único	-1.259	-1.1718	-1.7403	1.427	0.8904	0.9881	-0.0903	0.3812	0.291	-1.814	-1.746	-1.5954	-1.3904	1.1018	0.194	-1.7184	0.3061	0.2858	0.2502	0.1119	2.4922	1.5844	-0.328	6.7e-05	0.000357	0.212554
EXP_AL645882_1051344_1051613_1_270_s_PSO-60-0149	NA	Intergen	1.0389	1.444	1.683	1.5631	1.9417	1.6914	1.168	1.765	0.9284	0.5579	0.589	-0.1486	1.3887	1.7321	1.2872	0.3328	0.3256	0.1926	0.4308	0.4172	0.3434	-0.1015	-1.0559	0.423832	0.805306	0.019726
EXP_AL645882_1051613_1052656_s_PSO-60-104	SCO0996	Único	-0.4636	-0.5475	-1.1428	1.1695	0.9958	0.8424	-0.1501	0.3033	-0.1309	-1.59	-1.8145	-1.6926	-0.718	1.0026	0.0074	-1.699	0.3703	0.1636	0.2564	0.1124	1.7206	0.7254	-0.981	0.000389	0.015914	0.003948
EXP_AL645882_1052653_1053768_1_1116_s_PSO-60-0361	SCO0997	Único	-0.5249	-0.4556	-0.9036	0.7792	0.2389	0.0987	-0.6787	-0.3159	-0.6691	-1.4796	-1.6397	-1.7543	-0.628	0.3722	-0.5546	-1.6245	0.2412	0.3593	0.2067	0.138	1.0002	0.0734	-0.9965	0.006124	0.787289	0.003908
EXP_AL645882_1053765_1054583_1_819_s_PSO-60-0281	SCO0998	Único	-0.6217	-0.5751	-1.1094	0.8645	0.5826	0.3136	-0.8323	-0.5383	-0.5299	-1.2657	-1.5279	-1.4403	-0.7687	0.5869	-0.6335	-1.4113	0.2959	0.2755	0.1722	0.1335	1.3556	0.1352	-0.6426	0.000931	0.580497	0.019927
EXP_AL645882_1054583_1054754_1_172_s_PSO-60-0101	NA	Intergen	-1.1124	-1.0967	-1.8195	0.6625	0.2317	-0.2777	-1.531	-1.4886	-1.3312	-1.7935	-2.0356	-2.5162	-1.3429	0.2055	-1.4503	-2.1151	0.4128	0.4706	0.1053	0.3679	1.5484	-0.1074	-0.7722	0.006248	0.799951	0.071275
EXP_AL645882_1054754_1055401_1_648_s_RC-60-0101	SCO0999	Único	2.1078	1.7128	1.775	3.0977	3.4719	3.292	1.446	1.9425	1.4668	1.6456	1.4381	0.8846	1.8652	3.2872	1.6184	1.3228	0.2124	0.1871	0.2808	0.3934	1.422	-0.2468	-0.5424	0.001987	0.40077	0.07797
EXP_AL645882_10554_11000_1_447_s_RC-60-0181	NA	Plural	-1.561	-1.4101	-1.6689	-2.5727	-1.9034	-1.9487	-2.2344	-2.487	-2.3312	-1.9728	-1.8339	-2.3497	-1.5467	-2.1416	-2.3509	-2.0521	0.13	0.374	0.1274	0.2669	-0.5949	-0.8042	-0.5054	0.07447	0.017117	0.093863
EXP_AL645882_10554_11000_1_447_s_RC-60-0361	NA	Plural	-0.1738	0.0275	0.1436	0.0626	-0.626	-0.6794	-1.6898	-1.0727	-1.0637	-1.0165	-0.9637	-1.3839	-0.0009	-0.4143	-1.2754	-1.1214	0.1606	0.4138	0.3589	0.2289	-0.4134	-1.2745	-1.1205	0.275439	0.004735	0.00876
EXP_AL645882_1055401_1055883_1_483_s_PSO-60-0165	NA	Intergen	1.1433	1.1703	0.9468	0.5297	0.495	0.9685	1.0717	1.0597	1.653	0.9768	0.9183	1.1602	1.0868	0.6644	1.2614	1.0184	0.122	0.264	0.3391	0.1262	-0.4224	0.1746	-0.0684	0.165877	0.532207	0.81523
EXP_AL645882_1055401_1055883_1_483_s_PSO-60-0357	NA	Intergen	-2.2604	-2.5758	-3.0739	0.5077	-0.3331	-0.5907	-2.0861	-2.1282	-2.0736	-1.9242	-1.9742	-1.9536	-2.6367	-0.1387	-2.096	-1.9507	0.4101	0.5744	0.0286	0.0252	2.498	0.5407	0.686	0.000494	0.174562	0.092967
EXP_AL645882_1055883_1056995_1_1113_s_RC-60-0201	SCO1000	Único	-1.7251	-1.7086	-2.2821	-0.8104	-1.7147	-1.5048	-2.3023	-2.1021	-2.2099	-2.3005	-2.3342	-2.3267	-1.9053	-1.3433	-2.2048	-2.3204	0.3264	0.4733	0.1002	0.0177	0.562	-0.2995	-0.4151	0.102668	0.327546	0.178535
EXP_AL645882_1056995_1057387_1_393_s_PSO-60-0021	NA	Intergen	-4.0799	-3.9389	-4.3319	-2.5451	-2.6295	-2.8286	-3.7938	-3.7834	-3.8027	-3.8103	-3.8948	-3.7681	-4.1169	-2.6677	-3.7933	-3.8244	0.199	0.1455	0.0097	0.0645	1.4492	0.3236	0.2925	0.000187	0.096621	0.12802
EXP_AL645882_1056995_1057387_1_393_s_PSO-60-0261	NA	Intergen	-4.3031	-4.5288	-4.8165	-2.6448	-2.8019	-2.8547	-4.37	-4.1281	-4.2877	-4.313	-4.1591	-4.1463	-4.5495	-2.7672	-4.2619	-4.2061	0.2573	0.1092	0.123	0.0928	1.7823	0.2876	0.3434	0.000123	0.182647	0.116793
EXP_AL645882_1057387_1057749_1_363_s_PSO-60-0281	SCO1001	Único	-1.8577	-2.1122	-1.8909	-0.8774	-1.5101	-1.7451	-2.4577	-2.3561	-2.5429	-2.2317	-2.12	-2.4455	-1.9536	-1.3775	-2.4523	-2.2658	0.1384	0.4488	0.0935	0.1654	0.5761	-0.4987	-0.3122	0.061223	0.073663	0.240687
EXP_AL645882_1057749_1057892_1_144_s_PSO-60-0069	NA	Intergen	-4.068	-3.7304	-3.9385	-2.6802	-3.1537	-3.221	-4.1586	-3.9218	-2.2428	-4.1129	-4.1587	-3.5474	-3.9123	-3.0183	-3.4411	-3.9397	0.1703	0.2947	1.0445	0.3405	0.894	0.4712	-0.0274	0.185953	0.445124	0.96787
EXP_AL645882_1057892_1058278_1_387_s_RC-60-0061	SCO1002	Único	-1.0169	-1.576	-1.8418	-1.4478	-2.0632	-1.856	-2.3549	-2.4615	-2.1626	-2.4193	-2.3291	-2.0041	-1.4782	-1.789	-2.3263	-2.2508	0.4211	0.3132	0.1515	0.2184	-0.3108	-0.8481	-0.7726	0.353675	0.01749	0.02591
EXP_AL645882_1058278_1058377_1_100_s_PSO-60-0021	NA	Intergen	-4.3276	-4.6178	-4.6085	-2.7153	-3.1412	-3.3121	-4.4016	-4.2241	-4.6211	-4.1018	-4.1528	-4.0813	-4.518	-3.0562	-4.4156	-4.112	0.1649	0.3074	0.1989	0.0368	1.4618	0.1024	0.406	0.000759	0.690487	0.113201
EXP_AL645882_1058377_1058961_1_585_s_PSO-60-0521	SCO1003	Único	-0.1767	-0.369	-0.2937	0.5493	-0.0712	-0.3531	0.0452	0.0497	0.2606	-0.124	-0.0163	0.1466	-0.2798	0.0417	0.1185	0.0021	0.0969	0.4616	0.1231	0.1362	0.3215	0.3983	0.2819	0.265512	0.140516	0.287978
EXP_AL645882_1058961_1059073_1_113_s_PSO-60-0037	NA	Intergen	-1.662	-2.038	-1.9185	-0.7884	-1.8986	-1.5033	-1.5175	-1.906	-1.5841	-1.9732	-1.9179	-1.6543	-1.8729	-1.3968	-1.6692	-1.8485	0.1921	0.5627	0.2078	0.1704	0.4761	0.2037	0.0244	0.233784	0.585015	0.952019
EXP_AL645882_1059073_1059873_1_801_s_RC-60-0361	SCO1004	Único	-2.1601	-2.0732	-2.3281	-1.5952	-2.2575	-1.9882	-1.6153	-1.6422	-1.359	-1.8808	-1.7744	-1.4972	-2.1871	-1.947	-1.5388	-1.7175	0.1296	0.3331	0.1563	0.198	0.2401	0.6483	0.4696	0.334906	0.015522	0.055026
EXP_AL645882_1059873_1060181_1_309_s_PSO-60-0037	NA	Plural	-2.5888	-2.671	-1.6104	-2.8985	-1.1913	-1.5596	-1.4099	-1.1837	-2.4716	-1.0408	-0.9744	-1.9614	-2.2901	-1.8831	-1.6884	-1.3255	0.5901	0.8984	0.6876	0.5517	0.407	0.6017	0.9646	0.620932	0.416688	0.195471
EXP_AL645882_1059873_1060181_1_309_s_PSO-60-0229	NA	Intergen	-4.1887	-3.9998	-3.9342	-3.0408	-3.5329	-3.4697	-3.6095	-3.4667	-3.648	-3.2577	-3.3656	-3.6431	-4.0409	-3.3478	-3.5747	-3.4221	0.1321	0.2677	0.0955	0.1988	0.6931	0.4662	0.6188	0.019541	0.061738	0.021174
EXP_AL645882_1060181_1061398_1_1218_s_PSO-60-0121	NA	Plural	-1.2194	-1.1268	-1.0033	-1.2326	-0.6693	-0.0754	-0.8948	-0.7994	-0.5157	-0.7886	-0.792	-0.9633	-1.1165	-0.6591	-0.7366	-0.848	0.1084	0.5787	0.1972	0.0999	0.4574	0.3799	0.2685	0.237531	0.284819	0.450671
EXP_AL645882_1060181_1061398_1_1218_s_PSO-60-0321	NA	Plural	-2.6372	-2.7335	-2.5701	-1.6807	-2.6271	-2.2264	-1.7285	-2.0775	-1.6952	-2.2943	-2.2526	-1.8791	-2.6469	-2.178	-1.8337	-2.142	0.0822	0.475	0.2117	0.2286	0.4689	0.8132	0.5049	0.192389	0.027136	0.132029
EXP_AL645882_1060181_1061398_1_1218_s_PSO-60-0661	NA	Plural	-3.235	-3.1691	-2.7553	-1.8793	-2.7543	-2.0766	-1.9404	-2.1207	-2.3301	-2.4818	-2.4896	-2.2956	-3.0531	-2.2367	-2.1304	-2.4223	0.26	0.4589	0.195	0.1098	0.8164	0.9227	0.6308	0.037822	0.015916	0.068617
EXP_AL645882_1060181_1061398_1_1218_s_PSO-60-0881	NA	Plural	-2.6083	-2.6011	-3.0534	-1.4816	-2.4405	-1.8712	-1.7389	-1.8954	-1.5769	-2.1262	-2.0137	-1.6468	-2.7543	-1.9311	-1.737	-1.9289	0.2591	0.4822	0.1593	0.2507	0.8232	1.0173	0.8254	0.047383	0.014158	0.033757
EXP_AL645882_1060181_1061398_1_1218_s_PSO-60-1021	NA	Plural	-3.0941	-3.2995	-3.6602	-1.9844	-2.8299	-2.2654	-2.0722	-2.1959	-2.585	-2.3649	-2.3447	-2.1458	-3.3513	-2.3599	-2.2844	-2.2851	0.2866	0.4306	0.2676	0.1211	0.9914	1.0669	1.0662	0.020059	0.009535	0.009642
EXP_AL645882_1060181_1061398_1_1218_s_PSO-60-1141	NA	Plural	-4.3718	-4.525	-4.7305	-2.873	-3.8375	-3.0874	-3.1178	-2.9067	-3.2684	-3.0391	-3.0038	-2.9434	-4.5425	-3.266	-3.0976	-2.9954	0.18	0.5065	0.1817	0.0484	1.2765	1.4449	1.5471	0.00553	0.001801	0.001279
EXP_AL645882_1061398_1061457_PSO	NA	Plural	-3.571	-3.5258	-3.5124	-2.5128	-3.2401	-2.9957	-2.6961	-2.5622	-2.8012	-2.7186	-2.6113	-2.4344	-3.5364	-2.9162	-2.6865	-2.5881	0.0307	0.3701	0.1198	0.1435	0.6202	0.8499	0.9483	0.04101	0.007306	0.004422
EXP_AL645882_1061415_1061552_1_138_s_RC-60-0021	SCO1006	Único	-2.5098	-2.1537	-2.478	-1.3169	-2.1637	-1.09	-1.9423	-1.9309	-1.4869	-1.9432	-1.7191	-1.2797	-2.3805	-1.5235	-1.7867	-1.6473	0.1971	0.5659	0.2597	0.3375	0.857	0.5938	0.7332	0.056259	0.131255	0.070806
EXP_AL645882_1061552_1061871_1_320_s_PSO-60-0133	NA	Intergen	1.3795	1.4714	1.72	0.8801	0.8077	0.4772	-0.429	-0.0721	-0.4257	0.38	0.0986	-0.3741	1.5236	0.7217	-0.309	0.0348	0.1762	0.2148	0.2051	0.3811	-0.8019	-1.8326	-1.4888	0.028931	0.000339	0.001017
EXP_AL645882_1061552_1061871_1_320_s_PSO-60-0229	NA	Intergen	-3.4145	-3.1874	-3.8169	-3.5337	-3.6111	-3.5143	-3.7662	-3.6623	-3.7165	-3.6987	-3.5714	-3.6407	-3.4729	-3.553	-3.715	-3.6369	0.3188	0.0512	0.052	0.0637	-0.0801	-0.2421	-0.164	0.752695	0.26955	0.455026
EXP_AL645882_1061871_1063013_1_1143_s_RC-60-0261	SCO1007	Único	-2.3342	-2.2597	-2.2241	-2.23	-2.523	-2.3511	-2.5091	-2.3861	-2.282	-2.3332	-2.1859	-2.0211	-2.2727	-2.368	-2.3924	-2.18	0.0562	0.1473	0.1137	0.1561	-0.0953	-0.1197	0.0927	0.506642	0.358723	0.479396
EXP_AL645882_1063013_1063185_1_173_s_PSO-60-0069	NA	Intergen	-1.6246	-1.384	-0.993	-1.4204	-0.8921	-0.8566	0.133	0.1051	0.4292	-0.3679	-0.1496	0.4448	-1.3339	-1.0564	0.2224	-0.0242	0.3188	0.3158	0.1796	0.4206	0.2775	1.5563	1.3097	0.483113	0.002065	0.004972
EXP_AL645882_1063185_1063520_1_336_s_PSO-60-0261	SCO1008	Único	-0.7325	-0.8704	-1.5283	-0.0824	-0.9233	-0.6786	-0.5179	-0.8622	-0.6453	-0.4911	-0.2595	-0.0187	-1.0437	-0.5614	-0.6751	-0.2564	0.4253	0.4326	0.1741	0.2362	0.4823	0.3686	0.7873	0.211531	0.295898	0.04068
EXP_AL645882_1063520_1063579_PSO	NA	Intergen	-0.4516	-0.2244	-0.747	-0.1973	-0.9004	-0.7563	-0.6992	-1.0017	-0.7728	-0.6026	-0.4616	-0.0886	-0.4743	-0.618	-0.8246	-0.3842	0.262	0.3714	0.1578	0.2656	-0.1437	-0.3503	0.0901	0.689332	0.26955	0.785555
EXP_AL645882_1063535_1064155_1_621_s_RC-60-0001	SCO1009	Único	-3.285	-3.2045	-3.3166	-3.0403	-3.4912	-3.3409	-3.3366	-3.3799	-3.3425	-3.2142	-3.1012	-3.0746	-3.2687	-3.2908	-3.353	-3.13	0.0578	0.2296	0.0235	0.0741	-0.0221	-0.0843	0.1387	0.891073	0.522205	0.28825
EXP_AL645882_1064155_1064858_1_704_s_PSO-60-0181	NA	Intergen	-1.9514	-1.9612	-2.3923	-3.0783	-2.849	-2.0359	-2.4799	-2.2768	-1.8427	-2.0825	-1.7314	-1.3827	-2.1016	-2.6544	-2.1998	-1.7322	0.2518	0.5478	0.3255	0.3499	-0.5528	-0.0982	0.3694	0.23233	0.82495	0.383449
EXP_AL645882_1064155_1064858_1_704_s_PSO-60-0421	NA	Intergen	-4.2861	-2.7599	-4.7422	-4.0399	-4.3209	-4.472	-4.3715	-4.4564	-4.5133	-4.2953	-3.9859	-3.8818	-3.9294	-4.2776	-4.4471	-4.0543	1.0382	0.2193	0.0714	0.2151	-0.3482	-0.5177	-0.1249	0.590105	0.374788	0.839998
EXP_AL645882_1064155_1064858_1_704_s_PSO-60-0549	NA	Intergen	-4.3276	-4.311	-4.8659	-3.7748	-4.3636	-4.3121	-4.5807	-4.4475	-3.5699	-4.1404	-4.0251	-4.1533	-4.5015	-4.1502	-4.1993	-4.1063	0.3157	0.3261	0.5492	0.0705	0.3513	0.3022	0.3952	0.41687	0.447675	0.320429
EXP_AL645882_1064858_1066294_1_1437_s_PSO-60-0821	SCO1010	Único	-2.5231	-2.4375	-2.3401	-2.387	-2.1735	-2.4734	-1.1883	-1.0635	-1.087	-1.0287	-1.3306	-1.1096	-2.4336	-2.3446	-1.113	-1.1563	0.0915	0.1543	0.0663	0.1563	0.089	1.3206	1.2773	0.531431	2.2e-05	2.6e-05
EXP_AL645882_1066284_1066347_1_64_s_PSO-60-0005	NA	Intergen	0.7582	0.7875	0.9632	0.4269	0.748	0.9113	0.3176	0.2077	0.2267	0.4057	0.3338	0.0934	0.8363	0.6954	0.2507	0.2777	0.1109	0.2465	0.0587	0.1636	-0.1409	-0.5856	-0.5586	0.550041	0.017939	0.021913
EXP_AL645882_1066337_1068241_1_1905_s_RC-60-0801	SCO1011	Único	-0.7328	-0.5938	-0.6595	-0.8215	-0.7467	-0.5273	-0.7334	-0.6909	-0.4106	-0.6238	-0.6979	-0.4941	-0.662	-0.6985	-0.6116	-0.6053	0.0695	0.1529	0.1754	0.1031	-0.0365	0.0504	0.0567	0.824663	0.72451	0.688411
EXP_AL645882_106637_112885_1_6249_s_PSO-60-4761	SCO0126	Único	-0.5064	-0.4072	-0.2868	-1.0074	-0.5199	-0.4196	-0.1494	-0.1919	-0.0277	-0.1049	-0.2824	-0.1576	-0.4001	-0.649	-0.123	-0.1816	0.1099	0.3144	0.0852	0.0912	-0.2489	0.2771	0.2185	0.221661	0.144141	0.242062
EXP_AL645882_1068236_1068303_1_68_s_PSO-60-0005	NA	Intergen	-3.1378	-3.1158	-3.2619	-1.9205	-2.3468	-2.7712	-3.1259	-3.0485	-3.0532	-2.9077	-3.1065	-3.4256	-3.1719	-2.3462	-3.0759	-3.1466	0.0788	0.4254	0.0434	0.2613	0.8257	0.096	0.0253	0.024474	0.755403	0.9379
EXP_AL645882_1068298_1069098_1_801_s_RC-60-0261	SCO1012	Único	-0.5123	-0.4606	-0.7706	1.0116	0.3269	0.7121	-0.7929	-0.691	-0.6948	-0.6941	-1.0146	-1.0584	-0.5812	0.6835	-0.7262	-0.9224	0.1661	0.3432	0.0578	0.1989	1.2647	-0.145	-0.3412	0.00099	0.527277	0.140434
EXP_AL645882_1069093_1069159_1_67_s_PSO-60-0005	NA	Intergen	-2.758	-2.8661	-1.8566	-1.7285	-1.433	-1.8434	-2.5128	-2.2	-2.8564	-1.9932	-1.9991	-2.6504	-2.4936	-1.6683	-2.5231	-2.2142	0.5543	0.2117	0.3283	0.3777	0.8253	-0.0295	0.2794	0.088777	0.94913	0.515223
EXP_AL645882_1069154_1069633_1_480_s_RC-60-0101	SCO1013	Único	0.1319	-0.0897	0.0787	1.9705	1.8741	1.9792	-0.2695	-0.1094	-0.3157	0.0727	-0.0862	-0.493	0.0403	1.9413	-0.2315	-0.1688	0.1157	0.0584	0.1083	0.2918	1.901	-0.2718	-0.2091	3.6e-05	0.1318	0.237544
EXP_AL645882_1069633_1069702_1_70_s_PSO-60-0005	NA	Intergen	-0.93	-1.1711	-1.4601	-0.3448	-0.9231	-0.8486	-1.6819	-0.9621	-0.7648	-1.5022	-1.6565	-1.0648	-1.187	-0.7055	-1.1363	-1.4078	0.2654	0.3146	0.4827	0.3069	0.4815	0.0507	-0.2208	0.259686	0.90535	0.577232
EXP_AL645882_1069702_1071315_1_1614_s_RC-60-0681	SCO1014	Único	-0.4989	-0.4493	-0.5293	0.1192	-0.3891	-0.2059	0.3003	0.3213	0.5256	-0.0067	0.053	0.3792	-0.4925	-0.1586	0.3824	0.1418	0.0404	0.2574	0.1244	0.2077	0.3339	0.8749	0.6343	0.110076	0.001343	0.006705
EXP_AL645882_1071312_1071656_1_345_s_RC-60-0121	SCO1015	Único	0.0544	0.1087	-0.0294	-1.3061	-0.1443	0.4701	-0.5414	-0.361	-0.0907	-0.2958	-0.2168	-0.0271	0.0446	-0.3268	-0.331	-0.1799	0.0695	0.902	0.2268	0.1381	-0.3714	-0.3756	-0.2245	0.493179	0.447185	0.656208
EXP_AL645882_1071656_1071720_1_65_s_PSO-60-0005	NA	Intergen	-1.4986	-1.1762	-1.4496	-0.8733	-1.5769	-1.5591	-1.3537	-1.4893	-1.1361	-1.5581	-1.0773	-0.6978	-1.3748	-1.3364	-1.3264	-1.1111	0.1738	0.4011	0.1782	0.4312	0.0384	0.0484	0.2637	0.932107	0.901013	0.464949
EXP_AL645882_1071720_1072544_1_825_s_RC-60-0741	SCO1016	Único	0.0564	0.0342	0.1087	0.1755	0.2553	0.4395	0.4267	0.4867	0.6354	0.4606	0.4973	0.6381	0.0664	0.2901	0.5163	0.532	0.0383	0.1354	0.1075	0.0937	0.2237	0.4499	0.4656	0.064933	0.002137	0.001814
EXP_AL645882_1072544_1072677_1_134_s_PSO-60-0037	NA	Intergen	-2.2641	-3.1929	-2.492	-2.9383	-2.326	-3.1082	-2.877	-2.7836	-2.5073	-2.5701	-2.7454	-2.6511	-2.6497	-2.7908	-2.7226	-2.6556	0.4841	0.4114	0.1922	0.0877	-0.1411	-0.0729	-0.0059	0.744517	0.854725	0.988935
EXP_AL645882_1072677_1073219_1_543_s_RC-60-0461	SCO1017	Único	0.5628	0.5401	0.841	0.9006	0.7495	0.4582	1.4944	1.3084	1.1671	1.4398	1.4814	1.3581	0.6479	0.7028	1.3233	1.4264	0.1676	0.2249	0.1642	0.0628	0.0549	0.6754	0.7785	0.787962	0.00347	0.001702
EXP_AL645882_1073219_1073299_1_81_s_PSO-60-0021	NA	Intergen	-3.901	-3.9212	-3.0427	-2.5069	-2.5555	-3.4658	-2.3301	-2.5868	-2.6136	-2.5857	-2.5107	-2.633	-3.6217	-2.8427	-2.5102	-2.5765	0.5015	0.5401	0.1565	0.0617	0.779	1.1115	1.0452	0.098267	0.020142	0.02607
EXP_AL645882_1073299_1074141_1_843_s_RC-60-0781	SCO1018	Único	0.728	0.6912	0.7511	1.0013	0.6668	0.6196	0.6971	0.7221	0.6878	0.6107	0.5556	0.5587	0.7234	0.7626	0.7024	0.575	0.0302	0.2081	0.0177	0.031	0.0392	-0.021	-0.1484	0.764483	0.859643	0.187563
EXP_AL645882_1074142_1075377_1_1236_s_PSO-60-1141	SCO1019	Único	-0.3214	-0.4284	-0.2215	0.183	-0.1188	-0.2618	0.0871	-0.0309	-0.0011	-0.0006	0.091	0.2339	-0.3238	-0.0659	0.0184	0.1081	0.1035	0.2271	0.0614	0.1182	0.2579	0.3422	0.4319	0.119112	0.035636	0.013679
EXP_AL645882_1075357_1075417_1_61_s_PSO-60-0002	NA	Intergen	-0.8195	-0.7641	-0.9055	-0.4501	-0.9315	-0.9952	-1.0866	-1.1137	-1.0335	-0.944	-1.0853	-0.7871	-0.8297	-0.7923	-1.0779	-0.9388	0.0713	0.2981	0.0408	0.1492	0.0374	-0.2482	-0.1091	0.892237	0.267115	0.631758
EXP_AL645882_1075397_1076719_1_1323_s_RC-60-0261	SCO1020	Único	0.5748	0.3202	0.2912	1.0096	0.7126	0.7452	0.4979	0.2646	0.3547	0.2777	0.4265	0.4297	0.3954	0.8225	0.3724	0.3779	0.156	0.1629	0.1177	0.0869	0.4271	-0.023	-0.0175	0.017413	0.878267	0.910181
EXP_AL645882_1076719_1077009_1_291_s_PSO-60-0197	NA	Intergen	-4.1655	-4.1402	-4.3398	-3.9065	-4.0248	-4.0128	-4.3648	-4.5719	-4.4694	-4.8213	-4.78	-4.1987	-4.2151	-3.9814	-4.4687	-4.6	0.1087	0.0651	0.1035	0.3481	0.2337	-0.2536	-0.3849	0.372721	0.292676	0.119579
EXP_AL645882_1076719_1077009_1_291_s_PSO-60-0229	NA	Intergen	-3.8718	-3.8845	-4.1611	-3.6103	-3.9866	-4.3446	-4.6166	-4.6847	-4.2865	-4.8984	-4.9484	-4.6407	-3.9725	-3.9805	-4.5293	-4.8292	0.1635	0.3672	0.213	0.1651	-0.008	-0.5568	-0.8567	0.981665	0.065505	0.012154
EXP_AL645882_1077009_1077458_1_450_s_PSO-60-0121	SCO1021	Único	2.5329	2.3057	2.6978	3.2608	3.291	3.0603	2.5052	2.7396	2.6769	2.6702	2.5168	2.3226	2.5121	3.204	2.6405	2.5032	0.1969	0.1254	0.1213	0.1742	0.6919	0.1284	-0.0089	0.004048	0.437675	0.960723
EXP_AL645882_1077448_1077511_1_64_s_PSO-60-0005	NA	Intergen	1.2259	1.4881	1.3433	1.6585	2.0593	1.5013	1.7336	2.2656	1.3015	2.1846	2.074	1.48	1.3524	1.7397	1.7669	1.9129	0.1313	0.2877	0.4829	0.3789	0.3873	0.4145	0.5605	0.355092	0.281872	0.151725
EXP_AL645882_1077501_1078328_1_828_s_PSO-60-0481	SCO1022	Único	1.1965	1.2075	1.2436	0.9796	0.6052	0.3693	0.401	0.5024	0.2548	0.5264	0.4468	0.3943	1.2159	0.6514	0.3861	0.4558	0.0247	0.3078	0.1245	0.0665	-0.5645	-0.8298	-0.7601	0.014286	0.001386	0.002201
EXP_AL645882_1078328_1078574_1_247_s_PSO-60-0117	NA	Intergen	-1.5846	-1.4322	-2.2261	-1.6316	-2.6277	-2.4672	-1.6991	-1.6277	-1.3509	-1.6611	-1.4165	-0.9549	-1.7476	-2.2422	-1.5592	-1.3442	0.4213	0.5348	0.1839	0.3586	-0.4946	0.1884	0.4034	0.295985	0.673885	0.35341
EXP_AL645882_1078574_1079182_s_PSO-60-486	SCO1023	Único	2.2482	2.0644	2.5851	2.1811	2.3814	2.2122	2.4526	2.6235	2.2883	3.3855	3.6737	3.5163	2.2993	2.2582	2.4548	3.5252	0.2641	0.1078	0.1676	0.1443	-0.0411	0.1555	1.2259	0.856874	0.411017	0.000244
EXP_AL645882_1079172_1079238_1_67_s_PSO-60-0005	NA	Intergen	1.3399	1.1614	1.6844	0.7932	1.0717	0.5619	1.3248	1.1458	0.4539	2.1993	2.4548	1.8873	1.3952	0.8089	0.9749	2.1805	0.2658	0.2553	0.4599	0.2842	-0.5863	-0.4203	0.7853	0.14855	0.253749	0.047383
EXP_AL645882_1079228_1081729_1_2502_s_PSO-60-1661	SCO1024	Único	0.2901	0.1576	0.1704	0.8143	0.3653	0.3436	0.9725	0.8711	0.8429	0.8407	0.9405	1.0603	0.206	0.5077	0.8955	0.9472	0.0731	0.2657	0.0682	0.11	0.3017	0.6895	0.7412	0.094362	0.002038	0.001424
EXP_AL645882_1081724_1081785_1_62_s_PSO-60-0002	NA	Intergen	-0.0694	4.5137	0.2917	0.4695	0.6125	0.0833	1.2145	1.2047	1.3017	1.6795	1.7531	1.5828	1.5787	0.3884	1.2403	1.6718	2.5482	0.2737	0.0534	0.0854	-1.1903	-0.3384	0.0931	0.417771	0.810446	0.949778
EXP_AL645882_1081780_1084137_1_2358_s_RC-60-1461	SCO1025	Único	-0.1198	-0.003	0.0785	-0.2488	-0.1236	0.1894	0.3179	0.2445	0.5313	0.1769	0.1756	0.389	-0.0148	-0.061	0.3645	0.2471	0.0997	0.2257	0.149	0.1228	-0.0462	0.3793	0.2619	0.813083	0.035495	0.119678
EXP_AL645882_1084137_1084395_1_259_s_PSO-60-0069	NA	Intergen	0.0401	0.3357	0.5828	-0.3005	0.4895	0.2899	0.1248	0.2262	0.2267	0.3748	0.4865	0.7243	0.3196	0.1596	0.1926	0.5286	0.2717	0.4108	0.0587	0.1785	-0.16	-0.127	0.209	0.639974	0.687886	0.496424
EXP_AL645882_1084395_1085219_1_825_s_PSO-60-0761	SCO1026	Único	0.3472	0.3043	0.2087	0.9551	1.0088	0.751	0.7335	0.8259	0.6628	0.9773	1.0034	1.0875	0.2867	0.9049	0.7407	1.0227	0.0709	0.136	0.0818	0.0576	0.6182	0.454	0.736	0.00046	0.001291	9.9e-05
EXP_AL645882_1085219_1085351_1_133_s_PSO-60-0069	NA	Intergen	-0.9495	-0.6394	-1.1368	-0.2208	-0.3857	-0.9963	-0.8049	-0.567	-0.4593	-0.4199	-0.3987	-0.1261	-0.9086	-0.5343	-0.6104	-0.3149	0.2512	0.4086	0.1769	0.1639	0.3743	0.2982	0.5937	0.268376	0.336917	0.070114
EXP_AL645882_1085351_1085824_1_474_s_PSO-60-0361	SCO1027	Único	-0.4677	-0.4399	0.0869	-0.6981	0.0671	0.1129	0.3333	0.4037	0.5202	0.179	0.2548	0.4423	-0.2736	-0.1727	0.419	0.292	0.3125	0.4556	0.0944	0.1356	0.1009	0.6926	0.5656	0.775021	0.036585	0.074831
EXP_AL645882_1085809_1085874_1_66_s_PSO-60-0005	NA	Intergen	3.1876	3.5518	2.4892	0.6006	1.4699	2.9275	2.1122	2.4593	3.4483	2.8356	2.8111	3.7777	3.0762	1.666	2.6733	3.1415	0.54	1.1758	0.6933	0.5511	-1.4102	-0.4029	0.0653	0.127771	0.637093	0.942872
EXP_AL645882_1085859_1086983_1_1125_s_RC-60-0721	SCO1028	Único	0.4641	0.3493	0.5465	-0.1821	0.0199	0.301	0.1561	-0.0264	0.2069	0.1676	0.1789	0.211	0.4533	0.0463	0.1122	0.1858	0.0991	0.2426	0.1227	0.0225	-0.407	-0.3411	-0.2675	0.028705	0.039719	0.090645
EXP_AL645882_1086983_1087360_1_378_s_PSO-60-0133	NA	Intergen	-2.1423	-2.5173	-1.9715	-2.7153	-2.1913	-2.2674	-2.2544	-2.1572	-2.219	-1.9421	-1.7411	-2.0943	-2.2104	-2.3913	-2.2102	-1.9258	0.2792	0.2831	0.0492	0.1771	-0.1809	0.0002	0.2846	0.534201	0.999553	0.283339
EXP_AL645882_1086983_1087360_1_378_s_PSO-60-0293	NA	Intergen	-2.1636	-2.2841	-1.2007	-2.4685	-0.6204	-2.0999	-1.1394	-1.0861	-2.2594	-1.1004	-0.945	-2.893	-1.8828	-1.7296	-1.495	-1.6461	0.5938	0.9781	0.6626	1.0826	0.1532	0.3878	0.2367	0.891025	0.677419	0.803044
EXP_AL645882_1087360_1087587_1_228_s_PSO-60-0121	SCO1029	Único	-0.8888	-1.4204	-1.6213	1.0591	0.4568	0.5873	2.616	2.3751	2.3745	2.4029	2.7204	2.7455	-1.3102	0.7011	2.4552	2.6229	0.3785	0.3169	0.1393	0.191	2.0113	3.7654	3.9331	0.0003	6e-06	5e-06
EXP_AL645882_1087587_1087803_1_217_s_PSO-60-0037	NA	Intergen	-2.2832	-2.5581	-2.9564	-0.2211	-1.2115	-0.8701	0.9369	0.751	0.7883	0.8819	1.1919	1.5779	-2.5993	-0.7675	0.8254	1.2172	0.3385	0.5031	0.0984	0.3487	1.8318	3.4247	3.8165	0.00242	4.9e-05	2.8e-05
EXP_AL645882_1087803_1088321_1_519_s_PSO-60-0041	SCO1030	Único	-1.3968	-1.5367	-1.7069	-0.25	-0.6061	-0.3452	0.3779	0.4822	0.4332	0.4029	0.5928	0.982	-1.5468	-0.4004	0.4311	0.6592	0.1553	0.1843	0.0522	0.2952	1.1464	1.9779	2.206	0.000885	2.7e-05	1.5e-05
EXP_AL645882_1088321_1088547_1_227_s_PSO-60-0053	NA	Intergen	1.393	1.6825	2.0795	1.6505	1.3772	1.2562	1.5047	1.955	1.5655	2.0386	2.2005	2.1466	1.7183	1.428	1.6751	2.1285	0.3447	0.202	0.2443	0.0824	-0.2903	-0.0432	0.4102	0.343368	0.885932	0.151892
EXP_AL645882_1088547_1091114_1_2568_s_RC-60-1621	SCO1031	Único	-0.3114	-0.0183	0.082	-0.8327	-0.0442	-0.0178	0.3001	0.2718	0.2567	0.3341	0.3504	0.2406	-0.0825	-0.2982	0.2762	0.3084	0.2044	0.463	0.0221	0.0592	-0.2157	0.3587	0.3909	0.460572	0.184247	0.149746
EXP_AL645882_1091111_1091860_1_750_s_RC-60-0561	SCO1032	Único	-1.7112	-1.7389	-1.8327	-2.8219	-2.1308	-2.253	-1.915	-1.8603	-1.8321	-1.7854	-1.5202	-1.3318	-1.7609	-2.4019	-1.8691	-1.5458	0.0636	0.3688	0.0421	0.2279	-0.641	-0.1082	0.2151	0.024557	0.64823	0.350519
EXP_AL645882_1091857_1092141_1_285_s_RC-60-0221	SCO1033	Único	-3.4831	-3.2503	-2.6614	-3.5312	-3.2853	-3.2216	-3.6412	-3.3298	-3.2453	-3.3441	-2.949	-2.9294	-3.1316	-3.346	-3.4054	-3.0742	0.4235	0.1635	0.2085	0.2339	-0.2144	-0.2738	0.0574	0.499408	0.342983	0.851934
EXP_AL645882_1092141_1092244_1_104_s_PSO-60-0005	NA	Intergen	-0.5566	-0.3275	-0.4458	-0.0674	-1.2966	-1.3676	-1.4912	-1.4608	-1.3591	-1.6172	-1.5238	-1.406	-0.4433	-0.9105	-1.437	-1.5157	0.1146	0.7311	0.0692	0.1059	-0.4672	-0.9937	-1.0724	0.300456	0.030933	0.022847
EXP_AL645882_1092244_1092897_1_654_s_PSO-60-0221	SCO1034	Único	-0.5147	-0.4779	-0.4937	-0.7866	-0.8852	-0.8246	-0.8677	-0.8116	-0.6996	-0.4503	-0.2829	-0.1635	-0.4954	-0.8321	-0.793	-0.2989	0.0185	0.0497	0.0856	0.144	-0.3367	-0.2976	0.1965	0.00756	0.008457	0.047593
EXP_AL645882_1092897_1092956_PSO	NA	Intergen	-1.7963	-2.0734	-2.3876	-2.1318	-2.6629	-2.6733	-2.306	-2.6393	-2.6037	-2.7392	-2.6414	-2.5869	-2.0858	-2.4893	-2.5163	-2.6558	0.2959	0.3097	0.183	0.0772	-0.4035	-0.4305	-0.57	0.188984	0.132657	0.056689
EXP_AL645882_1092908_1093495_1_588_s_PSO-60-0501	SCO1035	Único	-0.3186	-0.3957	-0.3	-0.402	-0.9603	-0.9477	-0.8999	-1.06	-0.6485	-0.9025	-0.8658	-0.6995	-0.3381	-0.77	-0.8694	-0.8226	0.0507	0.3187	0.2074	0.1082	-0.4319	-0.5313	-0.4845	0.071864	0.024354	0.035189
EXP_AL645882_1093492_1094400_1_909_s_PSO-60-0481	SCO1036	Único	0.0823	0.0376	0.1084	-0.3642	0.1131	0.1004	0.6646	0.6848	0.6568	0.5176	0.7294	0.6039	0.0761	-0.0502	0.6688	0.617	0.0358	0.272	0.0145	0.1065	-0.1263	0.5927	0.5409	0.454026	0.003732	0.005843
EXP_AL645882_1094400_1094465_1_66_s_PSO-60-0005	NA	Intergen	-1.4738	-1.638	-1.2947	-1.4178	-1.8165	-2.0635	-1.6347	-1.9182	-1.8359	-2.1702	-1.922	-2.1009	-1.4688	-1.7659	-1.7963	-2.0644	0.1717	0.3258	0.1458	0.128	-0.2971	-0.3275	-0.5956	0.284409	0.202371	0.034277
EXP_AL645882_1094465_1094866_1_402_s_PSO-60-0001	SCO1037	Único	-1.3107	-1.2148	-1.3017	-1.258	-1.4669	-1.3022	-1.3786	-1.3076	-1.1132	-1.3838	-1.3688	-1.3008	-1.2757	-1.3424	-1.2665	-1.3511	0.053	0.1101	0.1374	0.0442	-0.0667	0.0092	-0.0754	0.540931	0.931676	0.447847
EXP_AL645882_1094856_1094921_1_66_s_PSO-60-0005	NA	Intergen	-1.1363	-1.1625	-1.6115	0.1787	-0.8592	-0.6262	-1.9525	-1.9337	-1.9076	-2.1215	-2.3227	-2.2651	-1.3034	-0.4356	-1.9313	-2.2364	0.2671	0.5446	0.0225	0.1036	0.8678	-0.6279	-0.933	0.037809	0.084081	0.019784
EXP_AL645882_1094911_1095258_1_348_s_PSO-60-0101	SCO1038	Único	0.3886	0.4262	0.3991	0.5055	0.4331	0.4211	-0.0223	0.1011	0.1499	0.0758	0.125	0.3196	0.4046	0.4533	0.0762	0.1735	0.0194	0.0457	0.0888	0.1289	0.0487	-0.3284	-0.2311	0.610467	0.003835	0.019434
EXP_AL645882_1095238_1095300_1_63_s_PSO-60-0002	NA	Intergen	0.567	0.3176	0.3513	0.1024	-0.0895	-0.596	-1.2192	-0.948	-0.292	-1.3081	-1.1274	-0.7288	0.4119	-0.1944	-0.8197	-1.0548	0.1353	0.3608	0.4767	0.2964	-0.6063	-1.2316	-1.4667	0.149013	0.008384	0.003694
EXP_AL645882_1095280_1096518_1_1239_s_RC-60-0921	SCO1039	Único	0.1426	0.0737	0.1261	1.0733	0.5866	0.5405	0.5048	0.5596	0.5318	0.303	0.4074	0.5012	0.1141	0.7335	0.5321	0.4039	0.036	0.2952	0.0274	0.0991	0.6194	0.418	0.2898	0.006659	0.024721	0.090921
EXP_AL645882_1096503_1096571_1_69_s_PSO-60-0005	NA	Intergen	-1.4695	-2.1833	-1.8924	-1.5868	-2.2162	-2.4855	-2.6961	-2.9156	-3.086	-2.9898	-2.7769	-2.8739	-1.8484	-2.0961	-2.8992	-2.8802	0.359	0.4612	0.1955	0.1066	-0.2477	-1.0508	-1.0318	0.523545	0.012406	0.013561
EXP_AL645882_1096556_1097206_1_651_s_RC-60-0261	SCO1040	Único	-0.51	-0.3711	-0.2021	-0.8569	-0.5234	-0.1953	0.5953	0.6156	0.9851	0.4974	0.5347	0.7232	-0.3611	-0.5252	0.732	0.5851	0.1542	0.3308	0.2195	0.121	-0.1641	1.0931	0.9462	0.519561	0.001319	0.002787
EXP_AL645882_1097206_1097282_1_77_s_PSO-60-0005	NA	Intergen	-0.6645	-0.4905	-0.5228	-1.1826	-1.1865	-0.7001	-1.1442	-0.9684	-0.7409	-1.2552	-1.3789	-0.9238	-0.5593	-1.0231	-0.9512	-1.186	0.0925	0.2797	0.2022	0.2353	-0.4638	-0.3919	-0.6267	0.111801	0.139748	0.030387
EXP_AL645882_1097282_1098505_1_1224_s_PSO-60-0201	SCO1041	Único	0.1655	0.1703	-0.0037	0.1813	-0.1609	-0.2423	-0.623	-0.4708	-0.4621	-0.327	-0.3996	-0.3941	0.1107	-0.074	-0.5187	-0.3735	0.0991	0.2248	0.0905	0.0404	-0.1847	-0.6294	-0.4842	0.22333	0.001606	0.005968
EXP_AL645882_1098505_1098616_1_112_s_PSO-60-0037	NA	Intergen	-0.3642	-0.1758	-0.4263	-0.18	-0.8301	-0.6234	-1.2122	-0.9357	-0.877	-1.0863	-1.1546	-1.0029	-0.3221	-0.5445	-1.0083	-1.0813	0.1305	0.3322	0.179	0.0759	-0.2224	-0.6862	-0.7592	0.414893	0.017885	0.011561
EXP_AL645882_1098616_1098966_1_351_s_RC-60-0281	SCO1042	Único	0.0673	0.1321	0.2553	-0.4354	0.0164	-0.021	0.6642	0.6551	0.4288	0.4362	0.2267	0.0314	0.1515	-0.1466	0.5827	0.2314	0.0955	0.2507	0.1333	0.2025	-0.2981	0.4312	0.0799	0.153712	0.03758	0.680109
EXP_AL645882_1098966_1099030_1_65_s_PSO-60-0005	NA	Intergen	1.6122	1.4862	2.2143	0.7125	0.8493	-0.009	0.2862	-0.4071	-0.4612	0.9515	0.6087	-0.0089	1.7709	0.5176	-0.194	0.5171	0.3891	0.4612	0.4168	0.4867	-1.2533	-1.9649	-1.2538	0.031599	0.002691	0.021769
EXP_AL645882_1099030_1099809_1_780_s_PSO-60-0121	SCO1043	Único	-0.3219	-0.3732	-0.101	-0.2404	-0.1726	-0.3129	-0.1791	-0.0678	-0.0655	-0.1265	-0.053	-0.0344	-0.2653	-0.242	-0.1041	-0.0713	0.1446	0.0702	0.0649	0.0487	0.0233	0.1612	0.194	0.835201	0.098637	0.05434
EXP_AL645882_1099789_1099851_1_63_s_PSO-60-0002	NA	Intergen	0.5031	0.4296	1.3908	0.0074	1.3339	0.2577	-0.2545	0.1215	-0.9567	0.5624	0.6462	-0.2204	0.7745	0.533	-0.3632	0.3294	0.535	0.7048	0.5473	0.478	-0.2415	-1.1377	-0.4451	0.732349	0.076906	0.469968
EXP_AL645882_1099831_1100772_1_942_s_RC-60-0441	SCO1044	Único	2.3764	2.3594	1.6323	-1.4917	-0.4804	-0.5636	0.2799	0.046	-0.2871	0.3414	0.2779	-0.3078	2.1227	-0.8452	0.0129	0.1038	0.4248	0.5614	0.285	0.3579	-2.9679	-2.1098	-2.0189	0.000367	0.001204	0.001514
EXP_AL645882_11000_11059_PSO	NA	Plural	-2.7026	-2.5306	-2.0445	-2.33	-2.6944	-2.1606	-2.1493	-2.2179	-2.0631	-2.3856	-2.2885	-2.351	-2.4259	-2.395	-2.1434	-2.3417	0.3413	0.2728	0.0776	0.0492	0.0309	0.2825	0.0842	0.927426	0.2931	0.763489
EXP_AL645882_1100772_1100965_1_194_s_PSO-60-0005	NA	Intergen	3.0292	2.8798	2.6354	-3.05	-3.1925	-3.6351	-3.1465	-2.9836	-2.4934	-0.9841	0.2758	0.0531	2.8481	-3.2925	-2.8745	-0.2184	0.1988	0.3051	0.3399	0.6724	-6.1406	-5.7226	-3.0665	1.2e-05	8e-06	0.000204
EXP_AL645882_1100965_1101198_1_234_s_PSO-60-0041	SCO1045	Único	3.2825	3.2926	3.0066	-0.7814	0.6096	1.6963	1.7413	1.7243	1.7365	1.8668	2.0564	2.2151	3.1939	0.5082	1.734	2.0461	0.1623	1.242	0.0087	0.1744	-2.6857	-1.4599	-1.1478	0.004678	0.042388	0.09477
EXP_AL645882_11010_11360_1_351_s_RC-60-0021	NA	Plural	-0.9259	-0.6362	-0.7866	-1.5669	-1.7775	-1.6436	-2.5686	-2.1263	-2.2248	-2.4719	-2.2746	-2.082	-0.7829	-1.6627	-2.3065	-2.2762	0.1449	0.1066	0.2322	0.1949	-0.8798	-1.5236	-1.4933	0.0058	0.000201	0.000226
EXP_AL645882_11010_11360_1_351_s_RC-60-0241	NA	Plural	0.7687	1.2124	1.5135	0.9284	0.197	-0.3154	-1.2169	-0.6177	-1.0174	-0.2899	-0.5594	-1.1309	1.1648	0.27	-0.9507	-0.66	0.3747	0.6251	0.3051	0.4295	-0.8948	-2.1155	-1.8248	0.104133	0.002038	0.004374
EXP_AL645882_1101198_1101284_1_87_s_PSO-60-0021	NA	Intergen	3.2969	3.3315	3.0405	-2.2221	-1.5882	-1.9575	-0.928	-1.0169	-1.635	0.5232	1.5528	1.5322	3.2229	-1.9226	-1.1933	1.2027	0.159	0.3184	0.3851	0.5886	-5.1455	-4.4162	-2.0202	2.4e-05	2.3e-05	0.001407
EXP_AL645882_1101284_1103545_1_2262_s_PSO-60-0241	SCO1046	Único	1.5659	1.6224	1.7041	-1.2629	-0.2415	-0.6278	-0.2314	-0.2289	-0.6585	0.1607	0.4176	0.0071	1.6308	-0.7107	-0.3729	0.1952	0.0694	0.5157	0.2473	0.2074	-2.3415	-2.0037	-1.4356	0.000247	0.000301	0.001731
EXP_AL645882_1101284_1103545_1_2262_s_PSO-60-0961	NA	Plural	1.1494	1.3144	0.8954	-1.3288	0.2721	0.0101	0.5017	0.3443	-0.0625	0.2395	0.0958	-0.3648	1.1197	-0.3489	0.2612	-0.0099	0.2111	0.8587	0.2912	0.3157	-1.4686	-0.8585	-1.1296	0.025223	0.115854	0.048422
EXP_AL645882_1103545_1103835_1_291_s_PSO-60-0133	NA	Intergen	-0.4814	-0.2735	-0.3106	-0.7004	-0.8559	-0.1459	-0.594	-0.4649	0.1019	-0.4262	-0.4426	0.047	-0.3552	-0.5674	-0.319	-0.2739	0.1109	0.3732	0.3702	0.278	-0.2122	0.0362	0.0813	0.576021	0.922775	0.823016
EXP_AL645882_1103835_1104527_1_693_s_PSO-60-0141	SCO1047	Único	-0.2811	-0.1763	0.3028	-1.4107	-0.5286	-0.7108	-0.2007	-0.1982	-0.1374	0.1442	0.1028	0.0859	-0.0515	-0.8833	-0.1788	0.111	0.3113	0.4657	0.0359	0.03	-0.8318	-0.1273	0.1625	0.022985	0.674538	0.584598
EXP_AL645882_1104500_1104952_1_453_s_RC-60-0301	SCO1048	Único	-0.7938	-0.9554	-0.8929	0.3751	0.1075	0.0067	1.4746	0.9735	1.1147	1.1505	0.6251	0.7958	-0.8807	0.1631	1.1876	0.8571	0.0815	0.1904	0.2584	0.268	1.0438	2.0683	1.7378	0.00238	3.6e-05	9.2e-05
EXP_AL645882_1104952_1105031_1_80_s_PSO-60-0021	NA	Intergen	-4.1099	-3.852	-3.3099	-3.507	-3.2602	-3.5515	-2.3917	-2.5692	-2.9347	-2.6114	-2.8662	-3.15	-3.7573	-3.4395	-2.6318	-2.8759	0.4083	0.1569	0.2769	0.2694	0.3178	1.1255	0.8814	0.380435	0.006879	0.020729
EXP_AL645882_1105031_1106194_1_1164_s_RC-60-0341	SCO1049	Único	-0.9814	-0.8548	-0.9209	-1.7829	-1.1122	-0.665	-1.1394	-0.9412	-0.7025	-0.9935	-0.9527	-0.7626	-0.919	-1.1867	-0.9277	-0.9029	0.0633	0.5627	0.2188	0.1232	-0.2677	-0.0087	0.0161	0.450358	0.978908	0.964198
EXP_AL645882_1106194_1106404_1_211_s_PSO-60-0037	NA	Intergen	0.272	0.6721	0.3964	-0.9693	0.3844	0.5935	0.7286	0.8007	1.2869	0.503	0.4484	0.974	0.4469	0.0029	0.9387	0.6418	0.2048	0.8484	0.3037	0.289	-0.444	0.4918	0.1949	0.436988	0.347677	0.717573
EXP_AL645882_1106404_1107006_1_603_s_PSO-60-0081	SCO1050	Único	-1.344	-1.2547	-1.53	-0.9546	-1.1236	-1.0163	-0.6658	-0.8755	-0.4876	0.2174	-0.2504	0.0761	-1.3762	-1.0315	-0.6763	0.0144	0.1405	0.0855	0.1942	0.2399	0.3447	0.6999	1.3906	0.095712	0.003825	0.000104
EXP_AL645882_1107006_1107065_PSO	NA	Intergen	-2.2579	-2.2459	-2.0122	-1.163	-1.9344	-1.7839	-1.6652	-1.7589	-1.6592	-0.0653	-0.5847	-0.2887	-2.172	-1.6271	-1.6944	-0.3129	0.1385	0.4089	0.0559	0.2606	0.5449	0.4776	1.8591	0.103025	0.117122	0.000297
EXP_AL645882_1107018_1108091_1_1074_s_PSO-60-0901	SCO1051	Único	-0.7821	-0.5984	-0.4456	-0.8592	-0.5256	-0.606	-0.6891	-0.5813	-0.5595	-0.3713	-0.4544	-0.3542	-0.6087	-0.6636	-0.6099	-0.3933	0.1685	0.1741	0.0694	0.0536	-0.0549	-0.0012	0.2154	0.722864	0.99267	0.119747
EXP_AL645882_1108091_1108150_PSO	NA	Intergen	-1.0745	-1.0109	-1.1639	-0.782	-1.6761	-1.6324	-2.176	-1.9815	-1.535	-1.8962	-1.8238	-1.4941	-1.0831	-1.3635	-1.8975	-1.738	0.0769	0.5041	0.3286	0.2143	-0.2804	-0.8144	-0.6549	0.480036	0.039355	0.083426
EXP_AL645882_1108110_1108778_1_669_s_RC-60-0281	SCO1052	Único	-0.5842	-0.4873	-0.568	-1.2871	-0.8312	-0.6016	-0.5465	-0.5362	-0.1509	-0.4636	-0.4215	0.0902	-0.5465	-0.9066	-0.4112	-0.2649	0.0519	0.3489	0.2255	0.3083	-0.3601	0.1353	0.2816	0.226084	0.628018	0.30155
EXP_AL645882_1108778_1109004_1_227_s_PSO-60-0085	NA	Intergen	0.8108	0.9007	0.7137	0.3814	0.6054	0.5989	0.5694	0.4048	0.3858	0.6746	0.6511	0.5911	0.8084	0.5286	0.4533	0.6389	0.0935	0.1275	0.101	0.0431	-0.2798	-0.3551	-0.1695	0.130153	0.047609	0.308557
EXP_AL645882_1109004_1109432_1_429_s_RC-60-0021	SCO1053	Único	-0.2722	-0.3658	-0.0926	-0.6033	-0.5732	-0.7915	-0.1773	-0.4847	-0.3387	-0.3624	-0.3443	-0.3112	-0.2435	-0.656	-0.3335	-0.3393	0.1388	0.1183	0.1538	0.0259	-0.4125	-0.09	-0.0958	0.012414	0.475897	0.447398
EXP_AL645882_1109432_1109491_PSO	NA	Intergen	-0.2882	-0.6831	-1.04	1.1756	0.5173	0.3791	-0.8373	-0.7111	-0.7387	-1.1223	-1.5532	-1.3081	-0.6705	0.6907	-0.7624	-1.3279	0.3761	0.4256	0.0663	0.2161	1.3612	-0.0919	-0.6574	0.005412	0.799123	0.071536
EXP_AL645882_1109450_1110652_1_1203_s_PSO-60-1001	SCO1054	Único	-0.0735	-0.2674	-0.2154	0.5962	0.2207	0.3292	-0.5576	-0.3437	-0.44	-0.4529	-0.4573	-0.4948	-0.1854	0.382	-0.4471	-0.4683	0.1004	0.1933	0.1071	0.023	0.5674	-0.2617	-0.2829	0.00305	0.055196	0.041711
EXP_AL645882_1110652_1110755_1_104_s_PSO-60-0037	NA	Intergen	-1.6232	-1.4293	-1.7722	-0.0561	-1.0192	-0.5621	-1.8544	-1.7613	-1.3482	-1.7868	-2.0609	-1.829	-1.6083	-0.5458	-1.6547	-1.8923	0.1719	0.4818	0.2694	0.1476	1.0625	-0.0464	-0.284	0.015225	0.899509	0.402776
EXP_AL645882_1110755_1113025_1_2271_s_RC-60-0461	SCO1055	Único	-0.432	-0.3729	-0.4059	-1.1671	-0.6449	-0.4757	-0.8739	-0.82	-0.6672	-0.9577	-0.8882	-0.8293	-0.4036	-0.7626	-0.787	-0.8918	0.0296	0.3604	0.1072	0.0643	-0.359	-0.3834	-0.4882	0.110242	0.069478	0.029073
EXP_AL645882_1113025_1113337_1_313_s_PSO-60-0085	NA	Intergen	-0.2382	0.5043	0.7059	-0.9704	-1.1833	-0.9529	-1.9256	-1.4261	-1.3966	-1.665	-1.4279	-1.4061	0.324	-1.0355	-1.5828	-1.4997	0.4972	0.1283	0.2973	0.1436	-1.3595	-1.9068	-1.8237	0.005412	0.00058	0.000739
EXP_AL645882_1113025_1113337_1_313_s_PSO-60-0229	NA	Intergen	-2.6719	-2.6352	-2.6364	-2.5777	-3.1039	-3.1197	-4.2237	-3.8308	-3.3044	-3.5551	-3.7214	-3.4403	-2.6478	-2.9338	-3.7863	-3.5723	0.0208	0.3085	0.4613	0.1413	-0.286	-1.1385	-0.9245	0.423482	0.006091	0.015817
EXP_AL645882_1113337_1114596_1_1260_s_PSO-60-1201	SCO1056	Único	-1.036	-0.909	-0.755	-1.4732	-0.7044	-0.5131	-0.9252	-0.802	-0.6978	-0.7374	-0.6736	-0.8727	-0.9	-0.8969	-0.8083	-0.7613	0.1407	0.5082	0.1138	0.1017	0.0031	0.0917	0.1387	0.992978	0.759289	0.636434
EXP_AL645882_1114596_1114655_PSO	NA	Intergen	-3.3106	-3.288	-3.2623	-2.9136	-3.5147	-3.3655	-3.5634	-4.2708	-4.0227	-4.5673	-4.5103	-4.4842	-3.287	-3.2646	-3.9523	-4.5206	0.0242	0.313	0.3589	0.0425	0.0224	-0.6653	-1.2336	0.949748	0.033507	0.002
EXP_AL645882_1114608_1115573_1_966_s_PSO-60-0901	SCO1057	Único	-2.7296	-2.5952	-2.7172	-2.7065	-3.0089	-2.9964	-3.0676	-3.1017	-3.0339	-3.327	-3.2461	-3.3158	-2.6807	-2.9039	-3.0677	-3.2963	0.0743	0.1711	0.0339	0.0438	-0.2232	-0.387	-0.6156	0.059323	0.003946	0.000359
EXP_AL645882_1115579_1116406_1_828_s_PSO-60-0501	SCO1058	Único	-2.1232	-2.0949	-2.118	-2.3048	-2.2116	-1.5829	-2.3577	-2.1053	-2.1624	-2.4025	-2.2298	-2.2364	-2.112	-2.0331	-2.2085	-2.2896	0.0151	0.3927	0.1323	0.0979	0.0789	-0.0965	-0.1776	0.761828	0.674538	0.426987
EXP_AL645882_1116396_1116457_1_62_s_PSO-60-0002	NA	Intergen	-2.5164	-2.2645	-2.8579	-2.0181	-2.8334	-2.7906	-2.8724	-3.2023	-2.8926	-2.7459	-2.7867	-2.593	-2.5463	-2.5474	-2.9891	-2.7086	0.2978	0.4588	0.1849	0.1021	-0.0011	-0.4428	-0.1623	0.997936	0.189967	0.634293
EXP_AL645882_1116447_1117826_1_1380_s_PSO-60-0141	SCO1059	Único	-1.1798	-1.1462	-0.8914	-1.0919	-1.3858	-1.1701	-1.1264	-0.9965	-0.8502	-1.0573	-1.0553	-1.0489	-1.0725	-1.2159	-0.991	-1.0539	0.1577	0.1522	0.1382	0.0044	-0.1434	0.0815	0.0186	0.331224	0.554101	0.900004
EXP_AL645882_1117816_1117880_1_65_s_PSO-60-0005	NA	Intergen	1.6753	1.7408	2.4357	0.97	1.3913	1.1845	1.078	1.2001	0.6959	1.6531	1.4613	0.9632	1.9506	1.1819	0.9913	1.3592	0.4214	0.2107	0.263	0.3561	-0.7687	-0.9593	-0.5914	0.066728	0.020918	0.113628
EXP_AL645882_1117870_1119111_1_1242_s_RC-60-0401	SCO1060	Único	0.1292	0.1832	0.1563	-0.0747	0.2561	0.5767	0.4031	0.486	0.6716	0.4945	0.5462	0.8218	0.1562	0.2527	0.5202	0.6208	0.027	0.3257	0.1375	0.1759	0.0965	0.364	0.4646	0.681003	0.091029	0.040018
EXP_AL645882_1119106_1119172_1_67_s_PSO-60-0005	NA	Intergen	-2.5348	-2.2025	-2.304	-1.9008	-2.3928	-2.2246	-2.8342	-2.2373	-2.6705	-2.3828	-2.3595	-3.1566	-2.3471	-2.1727	-2.5807	-2.6329	0.1703	0.2501	0.3084	0.4536	0.1744	-0.2336	-0.2858	0.662019	0.512929	0.41953
EXP_AL645882_1119167_1120834_1_1668_s_RC-60-1261	SCO1061	Único	-2.0707	-2.0886	-1.8624	-2.229	-1.936	-1.8137	-1.242	-1.1962	-0.9213	-1.6454	-1.6661	-1.523	-2.0072	-1.9929	-1.1198	-1.6115	0.1258	0.2134	0.1735	0.0773	0.0143	0.8874	0.3957	0.94466	0.000626	0.029743
EXP_AL645882_1120834_1120925_1_92_s_PSO-60-0021	NA	Intergen	1.6049	2.2268	2.6469	0.2889	0.6545	0.7303	-0.2936	0.8368	0.4947	0.8965	0.8793	0.1013	2.1595	0.5579	0.346	0.6257	0.5243	0.236	0.5797	0.4542	-1.6016	-1.8135	-1.5338	0.014595	0.005275	0.011608
EXP_AL645882_1120925_1123006_1_2082_s_RC-60-1001	SCO1062	Único	-0.5973	-0.5284	-0.6044	-1.2423	-0.7171	-0.4746	-0.8219	-0.7779	-0.7135	-0.9788	-0.8701	-0.8343	-0.5767	-0.8114	-0.7711	-0.8944	0.042	0.3924	0.0545	0.0752	-0.2347	-0.1944	-0.3177	0.309678	0.359494	0.141747
EXP_AL645882_1123_1252_1_130_s_PSO-60-0037	NA	Plural	-4.2252	-4.6358	-4.9437	-4.8435	-5.5597	-4.7869	-6.1272	-5.6858	-5.7882	-5.7404	-5.8639	-5.139	-4.6016	-5.0634	-5.8671	-5.5811	0.3604	0.4307	0.231	0.3878	-0.4618	-1.2655	-0.9795	0.288591	0.009377	0.02844
EXP_AL645882_1123006_1123067_1_62_s_PSO-60-0002	NA	Intergen	-0.4329	0.4948	0.6441	-1.3861	-0.125	0.1463	0.0933	0.2648	0.2801	-0.0743	0.1639	0.1868	0.2353	-0.4549	0.2127	0.0921	0.5835	0.8177	0.1037	0.1446	-0.6902	-0.0226	-0.1432	0.250344	0.969385	0.804276
EXP_AL645882_1123067_1123960_1_894_s_RC-60-0521	SCO1063	Único	-2.346	-2.4698	-2.5166	-2.8712	-2.4919	-2.3852	-2.4544	-2.415	-2.193	-2.5562	-2.5526	-2.364	-2.4441	-2.5828	-2.3541	-2.4909	0.0881	0.2554	0.1409	0.1099	-0.1387	0.09	-0.0468	0.455009	0.603394	0.792279
EXP_AL645882_1123960_1124019_PSO	NA	Intergen	-1.7126	-1.9527	-2.1834	-1.9712	-2.0258	-2.3524	-2.615	-2.5951	-2.6027	-2.0706	-2.0126	-2.1554	-1.9495	-2.1164	-2.6043	-2.0796	0.2354	0.2061	0.01	0.0718	-0.1669	-0.6548	-0.1301	0.477096	0.010922	0.546961
EXP_AL645882_1123963_1124898_1_936_s_RC-60-0181	SCO1064	Único	-3.1945	-3.1128	-2.804	-3.566	-3.2369	-3.4016	-3.2379	-3.2178	-3.12	-3.3192	-3.3113	-3.3955	-3.0371	-3.4015	-3.1919	-3.342	0.206	0.1645	0.0631	0.0465	-0.3644	-0.1548	-0.3049	0.035702	0.282853	0.049127
EXP_AL645882_1124895_1126256_1_1362_s_RC-60-0821	SCO1065	Único	-0.4527	-0.3801	-0.4574	-1.3021	-0.7787	-0.4941	-0.9341	-0.7712	-0.5653	-0.5587	-0.7035	-0.6803	-0.43	-0.8583	-0.7568	-0.6475	0.0433	0.4098	0.1848	0.0778	-0.4283	-0.3268	-0.2175	0.11145	0.178716	0.364548
EXP_AL645882_1126256_1126535_1_280_s_PSO-60-0117	NA	Intergen	-1.5687	-1.4313	-1.1295	-2.6245	-1.1267	-0.9346	-0.8158	-0.4893	-0.4613	-0.964	-0.7912	-0.93	-1.3765	-1.5619	-0.5888	-0.8951	0.2247	0.9252	0.1971	0.0916	-0.1854	0.7877	0.4814	0.764047	0.143252	0.361817
EXP_AL645882_1126535_1127557_1_1023_s_PSO-60-0881	SCO1066	Único	-1.827	-1.9602	-2.1869	-2.1994	-2.632	-2.5016	-2.0711	-2.2093	-2.0665	-2.4897	-2.5547	-2.2884	-1.9914	-2.4443	-2.1156	-2.4443	0.1819	0.2219	0.0811	0.1389	-0.4529	-0.1242	-0.4529	0.030827	0.47257	0.021258
EXP_AL645882_1127557_1127704_1_148_s_PSO-60-0021	NA	Intergen	-1.6047	-1.5655	-1.5392	-2.3552	-2.3802	-2.2884	-1.8418	-1.7471	-1.7566	-1.9517	-1.6445	-1.8051	-1.5698	-2.3412	-1.7818	-1.8004	0.033	0.0475	0.0521	0.1536	-0.7714	-0.212	-0.2306	0.002049	0.189986	0.155591
EXP_AL645882_1127704_1128876_1_1173_s_PSO-60-0221	SCO1067	Único	-0.1938	-0.3392	-0.4047	-0.8099	-1.075	-0.8953	-1.1384	-1.3664	-1.0936	-1.1034	-1.1036	-1.2658	-0.3126	-0.9267	-1.1995	-1.1576	0.1079	0.1353	0.1463	0.0937	-0.6141	-0.8869	-0.845	0.002115	0.000172	0.000226
EXP_AL645882_112875_112942_1_68_s_PSO-60-0005	NA	Intergen	-0.8418	-0.8357	-1.486	-0.7462	-1.8402	-2.0179	-1.4501	-1.5353	-1.6986	-1.3046	-1.8085	-2.1532	-1.0545	-1.5348	-1.5613	-1.7555	0.3737	0.6887	0.1263	0.4268	-0.4803	-0.5068	-0.701	0.367472	0.300722	0.158146
EXP_AL645882_1128876_1128954_1_79_s_PSO-60-0005	NA	Intergen	-1.447	-1.4083	-1.6172	-1.8917	-2.3925	-2.3834	-3.5112	-3.217	-3.1243	-3.1665	-3.1022	-3.2147	-1.4908	-2.2225	-3.2841	-3.1611	0.1111	0.2865	0.202	0.0564	-0.7317	-1.7933	-1.6703	0.015744	0.000101	0.000147
EXP_AL645882_1128954_1129694_1_741_s_PSO-60-0061	SCO1068	Único	-0.392	-0.3156	-0.3715	-0.2999	-0.4304	-0.2702	0.5024	0.5398	0.6919	0.464	0.5903	0.9446	-0.3597	-0.3335	0.578	0.6663	0.0396	0.0852	0.1003	0.2492	0.0262	0.9377	1.026	0.886504	0.00029	0.000174
EXP_AL645882_112932_119654_1_6723_s_PSO-60-0421	SCO0127	Único	-0.6745	-0.5618	-0.4925	-1.0507	-0.7312	-0.6088	-0.5684	-0.4458	-0.3604	-0.3942	-0.4188	-0.4344	-0.5763	-0.7969	-0.4582	-0.4158	0.0918	0.2281	0.1046	0.0203	-0.2206	0.1181	0.1605	0.154349	0.400804	0.254106
EXP_AL645882_1129674_1129736_1_63_s_PSO-60-0002	NA	Intergen	1.7192	1.8322	2.3727	1.1511	0.8225	0.6621	1.1159	1.3939	0.7745	1.2106	1.3168	0.7046	1.9747	0.8786	1.0948	1.0774	0.3493	0.2493	0.3103	0.3272	-1.0961	-0.8799	-0.8973	0.015534	0.026132	0.02417
EXP_AL645882_1129716_1130195_1_480_s_RC-60-0021	SCO1069	Único	-0.4053	-0.2671	-0.2763	-0.14	-0.4972	-0.5118	-0.1304	-0.1308	0.0814	-0.0432	-0.0207	0.1255	-0.3162	-0.383	-0.0599	0.0205	0.0773	0.2106	0.1224	0.0916	-0.0668	0.2563	0.3367	0.677662	0.083903	0.032472
EXP_AL645882_1130195_1130429_1_235_s_PSO-60-0005	NA	Intergen	0.5242	0.7026	0.2211	0.9613	0.5146	0.6998	-0.1757	-0.1903	-0.0317	0	-0.0222	-0.4037	0.4827	0.7253	-0.1326	-0.142	0.2434	0.2244	0.0876	0.2269	0.2426	-0.6153	-0.6247	0.377411	0.02899	0.027389
EXP_AL645882_1130429_1131094_1_666_s_RC-60-0081	SCO1070	Único	-0.9161	-0.8706	-1.0143	-1.043	-1.0973	-0.9969	-0.5854	-0.4584	-0.5258	-0.4519	-0.3119	-0.0518	-0.9337	-1.0457	-0.5232	-0.2719	0.0735	0.0502	0.0635	0.2031	-0.112	0.4105	0.6618	0.393515	0.006706	0.000609
EXP_AL645882_1131091_1132338_1_1248_s_RC-60-1041	SCO1071	Único	-0.5753	-0.5479	-0.2593	-0.6511	-0.4266	-0.5764	-0.2762	-0.2728	-0.2715	-0.0593	0.0438	0.1531	-0.4608	-0.5514	-0.2735	0.0458	0.1751	0.1143	0.0024	0.1062	-0.0906	0.1873	0.5066	0.502572	0.135171	0.002638
EXP_AL645882_1132338_1132462_1_125_s_PSO-60-0053	NA	Intergen	0.6156	0.2048	0.577	-0.4286	-0.1256	-0.4926	-0.238	-0.2901	0.3132	0.1687	0.358	0.2605	0.4658	-0.3489	-0.0716	0.2624	0.2268	0.196	0.3343	0.0947	-0.8147	-0.5374	-0.2034	0.019006	0.064284	0.4595
EXP_AL645882_1132462_1132683_1_222_s_PSO-60-0041	SCO1072	Único	0.7759	0.9531	1.4722	0.9929	1.4524	1.3933	1.3159	1.5034	1.7983	1.8542	1.7778	2.2474	1.0671	1.2795	1.5392	1.9598	0.3618	0.25	0.2432	0.252	0.2124	0.4721	0.8927	0.511949	0.118125	0.011506
EXP_AL645882_1132683_1132744_1_62_s_PSO-60-0002	NA	Intergen	0.5896	0.5639	1.03	0.737	0.9845	0.7311	0.4594	0.333	0.1036	0.1853	0.293	0.0651	0.7278	0.8175	0.2987	0.1811	0.262	0.1446	0.1804	0.114	0.0897	-0.4291	-0.5467	0.739295	0.079006	0.033985
EXP_AL645882_1132744_1134012_1_1269_s_RC-60-0561	SCO1073	Único	0.9682	0.9909	1.076	1.2661	1.1698	0.9314	0.8115	0.8138	0.4261	1.137	1.1291	0.7126	1.0117	1.1224	0.6838	0.9929	0.0568	0.1723	0.2232	0.2428	0.1107	-0.3279	-0.0188	0.612782	0.106835	0.931151
EXP_AL645882_1134012_1134157_1_146_s_PSO-60-0037	NA	Intergen	-3.2409	-3.0882	-3.37	-2.1981	-2.5214	-3.095	-3.3987	-3.4541	-3.6244	-3.2737	-3.351	-3.4462	-3.233	-2.6048	-3.4924	-3.357	0.141	0.4542	0.1177	0.0864	0.6282	-0.2594	-0.124	0.063222	0.374702	0.678965
EXP_AL645882_1134157_1135512_1_1356_s_PSO-60-0501	SCO1074	Único	0.6385	0.5855	0.438	1.1318	0.9221	0.7749	0.225	0.2104	0.1045	0.1545	0.1451	0.1415	0.554	0.9429	0.18	0.147	0.1039	0.1794	0.0658	0.0067	0.3889	-0.374	-0.407	0.010352	0.007867	0.005369
EXP_AL645882_1135512_1135646_1_135_s_PSO-60-0005	NA	Intergen	1.1092	1.2067	1.264	0.8925	0.9644	0.3657	0.3245	0.1259	-0.1689	0.4362	0.1841	-0.182	1.1933	0.7409	0.0938	0.1461	0.0783	0.3269	0.2482	0.3109	-0.4524	-1.0995	-1.0472	0.174833	0.004943	0.006267
EXP_AL645882_1135646_1136689_1_1044_s_RC-60-0901	SCO1075	Único	0.3839	0.5062	0.6142	-0.1956	0.2277	0.4308	0.5447	0.5682	0.7787	0.5422	0.58	0.6523	0.5015	0.1543	0.6305	0.5915	0.1152	0.3196	0.1288	0.0559	-0.3472	0.129	0.09	0.108192	0.506172	0.646315
EXP_AL645882_11360_11617_1_258_s_PSO-60-0053	NA	Plural	-2.45	-2.5051	-2.2056	-3.3665	-2.8862	-2.49	-3.2029	-2.5263	-3.102	-2.4121	-2.2471	-3.0374	-2.3869	-2.9142	-2.9437	-2.5655	0.1594	0.4389	0.365	0.4169	-0.5273	-0.5568	-0.1786	0.229665	0.171581	0.663975
EXP_AL645882_1136689_1136858_1_170_s_PSO-60-0085	NA	Intergen	-2.6174	-2.5634	-2.504	-2.3785	-1.9674	-2.5736	-2.0072	-2.1399	-2.3303	-1.942	-2.0146	-2.5837	-2.5616	-2.3065	-2.1591	-2.1801	0.0567	0.3094	0.1624	0.3514	0.2551	0.4025	0.3815	0.423997	0.174954	0.195642
EXP_AL645882_1136858_1137052_1_195_s_RC-60-0041	SCO1076	Único	-0.0284	0.0665	0.5221	0.4862	0.9482	0.3187	1.0618	0.8449	0.858	1.1557	1.2488	1.2683	0.1867	0.5844	0.9216	1.2243	0.2943	0.326	0.1216	0.0601	0.3977	0.7349	1.0376	0.135986	0.011053	0.002108
EXP_AL645882_1137052_1137148_1_97_s_PSO-60-0005	NA	Intergen	-0.8098	-0.7036	-0.6946	-0.9474	-1.4234	-1.4262	-1.763	-1.5373	-1.2072	-1.686	-1.55	-1.4269	-0.736	-1.2656	-1.5025	-1.5543	0.0641	0.2756	0.2795	0.1296	-0.5296	-0.7665	-0.8183	0.071822	0.012024	0.009009
EXP_AL645882_1137148_1138101_1_954_s_RC-60-0501	SCO1077	Único	-0.0669	0.007	0.1294	-0.4905	0.5652	0.4833	-0.493	-0.1535	-0.2365	-0.2811	-0.2228	-0.1587	0.0232	0.186	-0.2943	-0.2209	0.0991	0.5873	0.1769	0.0612	0.1628	-0.3175	-0.2441	0.658309	0.331495	0.456629
EXP_AL645882_1138101_1138342_1_242_s_PSO-60-0133	NA	Intergen	-0.0292	0.0893	0.1491	-0.0081	0.1682	-0.4934	-0.365	-0.5858	-0.5496	-0.1187	-0.0892	-0.6111	0.0698	-0.1111	-0.5001	-0.273	0.0907	0.3427	0.1184	0.2932	-0.1809	-0.5699	-0.3428	0.560603	0.057799	0.225184
EXP_AL645882_1138342_1139391_s_PSO-60-972	SCO1078	Único	-0.5779	-0.6251	-0.5878	0.5409	0.1456	0.1325	0.5141	0.5029	0.4415	0.1722	0.318	0.4834	-0.597	0.273	0.4862	0.3245	0.0249	0.2321	0.0391	0.1557	0.87	1.0832	0.9215	0.000761	0.000127	0.00031
EXP_AL645882_1139391_1139479_1_89_s_PSO-60-0021	NA	Plural	0.0712	0.0205	-0.0736	0.2445	0.1793	0.1779	0.4976	0.4447	0.4916	-0.1691	-0.0342	0.0138	0.0061	0.2006	0.478	-0.0632	0.0735	0.0381	0.029	0.0948	0.1945	0.4719	-0.0693	0.230545	0.009222	0.647641
EXP_AL645882_1139479_1140312_s_PSO-60-94	SCO1079	Único	-0.4784	-0.3276	-0.2628	-0.2967	-0.0626	-0.1727	0.1342	0.0727	-0.2306	0.4206	0.4858	0.3442	-0.3563	-0.1773	-0.0079	0.4168	0.1106	0.1171	0.1953	0.0709	0.179	0.3484	0.7731	0.233705	0.024963	0.000533
EXP_AL645882_1140293_1141591_1_1299_s_RC-60-0521	SCO1080	Único	0.0848	0.05	-0.1173	0.1725	-0.0724	0.256	0.0352	-0.0726	0.2842	-0.1461	-0.0815	0.2807	0.0058	0.1187	0.0822	0.0177	0.1081	0.1707	0.183	0.23	0.1129	0.0764	0.0119	0.585051	0.691656	0.954247
EXP_AL645882_1141591_1141759_1_169_s_PSO-60-0037	NA	Intergen	0.8555	1.2991	1.0492	0.2552	0.9532	0.0496	0.7904	0.7688	-0.2297	0.2051	0.0546	-0.5902	1.0679	0.4193	0.4432	-0.1101	0.2224	0.4736	0.5828	0.4225	-0.6486	-0.6247	-1.178	0.220733	0.200536	0.02926
EXP_AL645882_1141759_1142721_1_963_s_RC-60-0561	SCO1081	Único	1.9216	2.0767	2.2825	2.805	2.5257	2.4028	2.8226	3.2917	2.8042	2.0659	1.8799	1.8457	2.0936	2.5778	2.9728	1.9305	0.181	0.2061	0.2763	0.1185	0.4842	0.8792	-0.1631	0.052405	0.0026	0.445236
EXP_AL645882_1142716_1142782_1_67_s_PSO-60-0005	NA	Intergen	-0.7451	-0.9547	-0.8347	-0.006	0.002	-0.7728	-0.0714	0.2027	-0.8436	-0.6648	-0.5852	-0.9344	-0.8449	-0.259	-0.2374	-0.7281	0.1052	0.445	0.5425	0.183	0.5859	0.6075	0.1168	0.18778	0.141941	0.783107
EXP_AL645882_1142777_1143565_1_789_s_RC-60-0681	SCO1082	Único	1.525	1.6059	2.1078	2.394	2.529	2.3889	3.2075	3.7943	3.2367	2.9299	2.994	2.5939	1.7462	2.4373	3.4128	2.8393	0.3157	0.0794	0.3307	0.2149	0.6911	1.6666	1.0931	0.033157	0.000306	0.002787
EXP_AL645882_1143565_1143786_1_222_s_PSO-60-0101	NA	Intergen	-1.8605	-2.0334	-2.2055	-0.0941	-1.1459	-1.5559	-1.2683	-1.1271	-1.4347	-1.6763	-1.5046	-1.6464	-2.0332	-0.932	-1.2767	-1.6091	0.1725	0.754	0.154	0.0917	1.1012	0.7565	0.4241	0.036052	0.094625	0.331314
EXP_AL645882_1143786_1144295_1_510_s_RC-60-0201	SCO1083	Único	0.45	0.4476	0.2816	0.6454	0.4462	0.1347	0.0995	0.3475	0.1226	0.2864	0.3109	0.271	0.3931	0.4088	0.1899	0.2895	0.0966	0.2574	0.137	0.0201	0.0157	-0.2032	-0.1036	0.938109	0.210324	0.522455
EXP_AL645882_1144295_1144442_1_148_s_PSO-60-0037	NA	Intergen	0.0126	0.2852	0.6915	0.3254	-0.1758	-0.5747	-1.107	-0.985	-1.1372	-0.7321	-0.6722	-1.1309	0.3298	-0.1417	-1.0764	-0.8451	0.3416	0.451	0.0806	0.2493	-0.4715	-1.4062	-1.1749	0.220868	0.003064	0.007391
EXP_AL645882_1144442_1144822_1_381_s_RC-60-0241	SCO1084	Único	0.7763	0.5421	0.7753	0.7974	0.9905	0.5052	0.6602	0.4297	0.401	1.9157	2.0832	1.5414	0.6979	0.7643	0.497	1.8468	0.1349	0.2443	0.1421	0.2774	0.0664	-0.2009	1.1489	0.79736	0.358816	0.000758
EXP_AL645882_1144822_1145088_1_267_s_PSO-60-0053	NA	Intergen	-1.6605	-1.7666	-1.9715	0.0046	-0.8556	-0.7486	-1.3133	-0.6669	-1.3264	-1.0811	-0.7587	-0.9514	-1.7995	-0.5332	-1.1022	-0.9304	0.1581	0.4688	0.3771	0.1622	1.2663	0.6973	0.8691	0.009249	0.067791	0.030656
EXP_AL645882_1145088_1145816_1_729_s_PSO-60-0101	SCO1085	Único	0.8221	0.8938	1.1206	1.6725	1.9002	1.6008	2.0869	2.6365	1.9446	2.0938	2.2279	1.7804	0.9455	1.7245	2.2227	2.034	0.1558	0.1563	0.3654	0.2297	0.779	1.2772	1.0885	0.016565	0.000934	0.002167
EXP_AL645882_1145816_1145875_PSO	NA	Intergen	1.1316	1.6674	2.0864	1.9682	2.306	1.6569	2.3631	2.73	2.4205	2.32	2.2882	1.8433	1.6285	1.977	2.5046	2.1505	0.4786	0.3247	0.1973	0.2665	0.3485	0.8761	0.522	0.390479	0.033536	0.166898
EXP_AL645882_1145827_1146426_1_600_s_RC-60-0241	SCO1086	Único	0.7174	0.0768	0.991	-0.338	-0.4706	-0.9709	-1.0531	-1.0218	-1.1841	-1.0204	-1.0262	-1.2963	0.5951	-0.5932	-1.0863	-1.1143	0.4693	0.3338	0.0861	0.1576	-1.1883	-1.6814	-1.7094	0.006637	0.000693	0.00065
EXP_AL645882_1146426_1146486_1_61_s_PSO-60-0002	NA	Intergen	-3.7995	-3.9925	-4.2691	-2.6745	-3.1066	-3.8044	-3.6628	-3.2077	-4.3019	-3.3056	-3.2482	-3.6345	-4.0204	-3.1951	-3.7241	-3.3961	0.236	0.5701	0.5497	0.2085	0.8253	0.2963	0.6243	0.113221	0.528515	0.183829
EXP_AL645882_1146486_1147556_1_1071_s_RC-60-0421	SCO1087	Único	0.6006	0.3272	0.4575	0.6804	0.4891	0.3655	0.8487	0.7729	0.6938	1.0578	1.12	0.9944	0.4617	0.5117	0.7718	1.0574	0.1367	0.1586	0.0775	0.0628	0.05	0.3101	0.5957	0.719568	0.0241	0.001079
EXP_AL645882_1147553_1148371_1_819_s_RC-60-0721	SCO1088	Único	1.149	0.7611	0.8785	0.8642	0.6954	0.5927	1.2876	1.1294	0.8538	1.4446	1.492	1.4991	0.9295	0.7174	1.0903	1.4786	0.1989	0.1371	0.2195	0.0296	-0.2121	0.1608	0.5491	0.257045	0.348683	0.009
EXP_AL645882_1148368_1149771_1_1404_s_RC-60-0061	SCO1089	Único	1.1707	0.9032	1.3732	0.7713	0.8706	0.7388	1.6456	1.6893	1.3037	1.8923	1.909	1.6869	1.149	0.7936	1.5462	1.8294	0.2358	0.0687	0.2112	0.1237	-0.3554	0.3972	0.6804	0.085169	0.043676	0.004279
EXP_AL645882_1149771_1149998_1_228_s_PSO-60-0133	NA	Intergen	-1.4273	-1.951	-1.9408	-0.9629	-1.7382	-1.9319	-1.1795	-1.0009	-1.5886	-1.1392	-1.0287	-0.9584	-1.7731	-1.5443	-1.2563	-1.0421	0.2994	0.5128	0.3013	0.0912	0.2288	0.5168	0.731	0.58288	0.174954	0.066261
EXP_AL645882_1149998_1150681_1_684_s_PSO-60-0461	SCO1090	Único	-1.7843	-2.0115	-1.9552	-0.8972	-1.5231	-1.6293	-0.1757	-0.6537	-0.3723	-0.5272	-0.5258	-0.3382	-1.917	-1.3498	-0.4006	-0.4637	0.1183	0.3956	0.2403	0.1087	0.5672	1.5164	1.4533	0.057683	0.000399	0.000509
EXP_AL645882_1150676_1150738_1_63_s_PSO-60-0002	NA	Intergen	0.6143	0.7022	1.1056	-0.0099	0.2439	0.0622	0.9315	0.8337	0.6774	1.0055	1.0856	0.9438	0.8073	0.0987	0.8142	1.0116	0.262	0.1308	0.1282	0.0711	-0.7086	0.0069	0.2043	0.012598	0.975633	0.345156
EXP_AL645882_1150733_1151272_1_540_s_RC-60-0201	SCO1091	Único	-0.0712	0.0529	0.0343	0.0365	-0.0171	-0.4243	-0.2695	-0.1515	-0.3808	-0.1401	-0.1057	-0.3274	0.0053	-0.1349	-0.2673	-0.1911	0.067	0.252	0.1147	0.1193	-0.1402	-0.2726	-0.1964	0.425868	0.10278	0.225905
EXP_AL645882_1151272_1151356_1_85_s_PSO-60-0005	NA	Intergen	-1.8363	-1.8275	-0.9921	-2.3585	-0.662	-1.9255	-0.8107	-0.8091	-1.0255	-0.685	-0.5525	-1.3625	-1.552	-1.6487	-0.8817	-0.8667	0.4849	0.8815	0.1245	0.4345	-0.0967	0.6703	0.6853	0.895449	0.259106	0.248486
EXP_AL645882_1151356_1151748_1_393_s_PSO-60-0021	SCO1092	Único	-0.6883	-0.6787	-0.7828	-0.0734	-0.4714	-0.5134	-0.303	-0.3609	-0.4133	-0.7511	-0.7557	-0.9224	-0.7166	-0.3528	-0.3591	-0.8098	0.0575	0.2428	0.0552	0.0976	0.3638	0.3575	-0.0932	0.035166	0.026363	0.517399
EXP_AL645882_1151733_1151798_1_66_s_PSO-60-0005	NA	Intergen	0.0966	0.4003	0.3303	0.1484	-0.1678	-0.5032	-0.6415	-0.3566	-0.3516	-0.5807	-0.5681	-0.4029	0.2757	-0.1742	-0.4499	-0.5172	0.159	0.3259	0.1659	0.0992	-0.4499	-0.7256	-0.7929	0.111965	0.01453	0.0098
EXP_AL645882_1151783_1152634_1_852_s_PSO-60-0301	SCO1093	Único	-0.1056	0.0012	0.2396	-0.3471	-0.0057	0.1374	0.4861	0.5428	0.7565	0.6643	0.5419	0.5435	0.0451	-0.0718	0.5951	0.5832	0.1767	0.2489	0.1426	0.0702	-0.1169	0.55	0.5381	0.556416	0.011068	0.012358
EXP_AL645882_1152634_1152798_1_165_s_PSO-60-0005	NA	Intergen	-4.1929	-4.1639	-3.4135	-3.8703	-3.8091	-4.1668	-3.6179	-3.8435	-4.2567	-2.5822	-2.7618	-3.5723	-3.9234	-3.9487	-3.906	-2.9721	0.4418	0.1913	0.324	0.5275	-0.0253	0.0174	0.9513	0.963482	0.969617	0.042487
EXP_AL645882_1152798_1153376_1_579_s_PSO-60-0481	SCO1094	Único	-0.9335	-0.8539	-1.3731	-0.4245	-0.9121	-0.7226	-1.397	-1.26	-1.1186	-1.0026	-0.9695	-0.8751	-1.0535	-0.6864	-1.2585	-0.9491	0.2796	0.2458	0.1392	0.0662	0.3671	-0.205	0.1044	0.119346	0.331187	0.627453
EXP_AL645882_1153376_1153488_1_113_s_PSO-60-0005	NA	Intergen	-2.5909	-2.5877	-2.7702	-1.4869	-2.0115	-1.5804	-2.1468	-2.3377	-2.2784	-2.6984	-2.7421	-2.4355	-2.6496	-1.6929	-2.2543	-2.6253	0.1044	0.2798	0.0977	0.1659	0.9567	0.3953	0.0243	0.00404	0.094971	0.922763
EXP_AL645882_1153488_1154504_1_1017_s_PSO-60-0941	SCO1095	Único	-1.445	-1.4531	-1.488	-0.8773	-1.1622	-0.7402	-1.4507	-1.6792	-1.5973	-1.69	-1.6686	-1.7107	-1.462	-0.9265	-1.5757	-1.6898	0.0228	0.2153	0.1158	0.0211	0.5355	-0.1137	-0.2278	0.004201	0.378471	0.089911
EXP_AL645882_1154504_1154572_1_69_s_PSO-60-0005	NA	Intergen	-1.8896	-1.6421	-2.0061	-1.3755	-1.975	-2.1356	-2.641	-2.8125	-2.5857	-2.9565	-3.0116	-2.5959	-1.8459	-1.8287	-2.6797	-2.8547	0.1859	0.4006	0.1183	0.2258	0.0172	-0.8338	-1.0088	0.963887	0.016281	0.006898
EXP_AL645882_1154572_1154766_1_195_s_PSO-60-0041	SCO1096	Único	-2.1718	-1.9756	-2.2928	-1.1412	-1.9826	-1.7547	-1.9733	-2.2065	-2.0196	-2.406	-2.2909	-1.918	-2.1467	-1.6262	-2.0665	-2.205	0.1601	0.4352	0.1235	0.2551	0.5205	0.0802	-0.0583	0.104156	0.786601	0.847185
EXP_AL645882_1154756_1154818_1_63_s_PSO-60-0002	NA	Intergen	-3.4734	-3.4347	-3.3132	-2.1133	-2.5466	-2.524	-2.8741	-2.9128	-3.0325	-3.0748	-3.069	-2.957	-3.4071	-2.3946	-2.9398	-3.0336	0.0836	0.2439	0.0826	0.0664	1.0125	0.4673	0.3735	0.001466	0.032114	0.071797
EXP_AL645882_1154808_1155686_1_879_s_PSO-60-0321	SCO1097	Único	-2.666	-2.6751	-2.8758	-2.0628	-2.1146	-2.1001	-2.237	-2.4011	-2.2512	-2.7491	-2.528	-2.5448	-2.739	-2.0925	-2.2964	-2.6073	0.1186	0.0268	0.0909	0.1231	0.6465	0.4426	0.1317	0.000508	0.002038	0.20071
EXP_AL645882_1155671_1155732_1_62_s_PSO-60-0002	NA	Intergen	-1.4202	-1.2463	-1.8342	-1.2404	-1.7379	-2.0236	-2.1498	-2.4327	-2.5166	-2.5758	-2.5373	-2.624	-1.5002	-1.6673	-2.3664	-2.579	0.302	0.3964	0.1922	0.0434	-0.1671	-0.8662	-1.0788	0.629286	0.016436	0.006075
EXP_AL645882_1155717_1156292_1_576_s_RC-60-0501	SCO1098	Único	0.1202	0.2282	-0.1583	-0.3121	-0.2582	-0.1354	-0.0512	0.0435	0.4113	-0.0418	-0.0129	0.3324	0.0634	-0.2353	0.1345	0.0926	0.1994	0.0906	0.2443	0.2082	-0.2987	0.0711	0.0292	0.181252	0.736135	0.895175
EXP_AL645882_1156289_1158022_1_1734_s_RC-60-1361	SCO1099	Único	0.0376	0.0288	0.3314	-0.5486	-0.2603	-0.3359	-0.3602	-0.3347	-0.2795	-0.2824	-0.3133	-0.4216	0.1326	-0.3816	-0.3248	-0.3391	0.1722	0.1495	0.0413	0.0731	-0.5142	-0.4574	-0.4717	0.00476	0.005158	0.00451
EXP_AL645882_1158022_1158218_1_197_s_PSO-60-0085	NA	Intergen	-3.7594	-3.802	-3.1869	-4.1877	-3.1264	-2.4233	-3.5337	-3.4933	-3.388	-3.48	-3.51	-3.9649	-3.5828	-3.2458	-3.4717	-3.6517	0.3435	0.8883	0.0752	0.2717	0.337	0.1111	-0.0689	0.569686	0.84543	0.906876
EXP_AL645882_1158218_1158796_1_579_s_PSO-60-0481	SCO1100	Único	-0.1578	-0.0131	0.3625	0.6322	0.774	0.4028	1.6888	1.3865	1.66	1.4665	1.2178	1.3304	0.0639	0.603	1.5784	1.3382	0.2686	0.1873	0.1668	0.1245	0.5391	1.5145	1.2743	0.029823	0.000112	0.000295
EXP_AL645882_1158796_1158944_1_149_s_PSO-60-0037	NA	Intergen	-1.0959	-1.4808	-1.3934	-0.4989	-0.8758	-1.0765	0.9552	0.2935	0.5372	-0.101	-0.5949	-0.1902	-1.3233	-0.8171	0.5953	-0.2953	0.2018	0.2933	0.3346	0.2632	0.5062	1.9186	1.028	0.150941	0.000367	0.008747
EXP_AL645882_1158944_1159879_1_936_s_PSO-60-0601	SCO1101	Único	-0.1643	-0.1342	-0.2182	0.9532	0.5118	0.6186	0.9189	1.3662	0.999	0.6003	0.8712	0.8415	-0.1722	0.6945	1.0947	0.771	0.0426	0.2303	0.2385	0.1486	0.8667	1.2669	0.9432	0.002793	0.000219	0.001056
EXP_AL645882_1159879_1160123_1_245_s_PSO-60-0037	NA	Intergen	-3.0812	-3.0129	-3.2182	-0.8626	-1.7422	-1.3455	-2.5682	-2.4233	-2.9391	-2.6497	-2.8175	-2.7858	-3.1041	-1.3168	-2.6436	-2.751	0.1046	0.4405	0.266	0.0891	1.7873	0.4605	0.3531	0.000814	0.143129	0.253937
EXP_AL645882_1160123_1160794_1_672_s_PSO-60-0141	SCO1102	Único	-0.8291	-0.8015	-0.642	0.1498	-0.3868	-0.5987	-0.1731	-0.2841	-0.3418	-0.9128	-1.1011	-0.9674	-0.7575	-0.2786	-0.2663	-0.9938	0.101	0.3858	0.0858	0.0969	0.4789	0.4912	-0.2363	0.060304	0.040249	0.282757
EXP_AL645882_1160794_1160876_1_83_s_PSO-60-0021	NA	Intergen	0.4949	0.6391	0.5518	0.1169	0.5136	0.9883	1.0608	0.8836	1.308	0.5673	0.5628	0.9995	0.5619	0.5396	1.0842	0.7099	0.0726	0.4363	0.2131	0.2508	-0.0223	0.5223	0.148	0.95591	0.110309	0.647775
EXP_AL645882_1160876_1161565_1_690_s_PSO-60-0041	SCO1103	Único	-0.2276	0.0641	-0.1168	0.083	0.0231	-0.0688	-0.0697	0.0454	0.0986	-0.1116	-0.0884	0.006	-0.0934	0.0125	0.0248	-0.0647	0.1472	0.0764	0.086	0.0623	0.1059	0.1182	0.0287	0.344876	0.253093	0.789839
EXP_AL645882_1161565_1161710_1_146_s_PSO-60-0005	NA	Intergen	-2.4868	-2.1402	-2.6459	-0.9896	-1.3513	-1.4594	-1.8679	-1.6921	-1.6575	-2.2153	-2.1488	-1.8794	-2.4243	-1.2668	-1.7392	-2.0812	0.2585	0.2461	0.1128	0.1778	1.1575	0.6851	0.3431	0.002712	0.019133	0.180877
EXP_AL645882_11617_11952_1_336_s_RC-60-0141	NA	Plural	-5.0644	-4.554	-4.8161	-4.1059	-4.7226	-4.5354	-4.1295	-4.3838	-4.4434	-4.3354	-4.2343	-4.1719	-4.8115	-4.4546	-4.3189	-4.2472	0.2552	0.3162	0.1667	0.0825	0.3569	0.4926	0.5643	0.224422	0.079692	0.050587
EXP_AL645882_11617_11952_1_336_s_RC-60-0241	NA	Plural	-3.7852	-3.7481	-3.7519	-3.7074	-3.4415	-3.258	0.0845	-0.3934	0.5025	-1.571	-1.7875	-0.9999	-3.7617	-3.469	0.0645	-1.4528	0.0204	0.226	0.4483	0.4069	0.2927	3.8262	2.3089	0.461979	1.9e-05	0.000276
EXP_AL645882_1161710_1162411_1_702_s_PSO-60-0161	SCO1104	Único	0.187	0.3044	0.317	0.3395	-0.0245	0.1237	-0.1857	-0.0253	0.148	-0.1018	-0.0505	0.1855	0.2694	0.1462	-0.021	0.0111	0.0717	0.1831	0.1669	0.1532	-0.1232	-0.2904	-0.2583	0.47463	0.077429	0.110282
EXP_AL645882_1162399_1163901_1_1503_s_RC-60-0641	SCO1105	Único	-1.3404	-1.5872	-1.9241	1.8575	1.3126	1.6976	-0.0514	0.2441	0.2947	-0.9939	-0.8237	-0.4431	-1.6172	1.6226	0.1625	-0.7536	0.293	0.2801	0.1869	0.282	3.2398	1.7797	0.8636	2.4e-05	0.000255	0.010036
EXP_AL645882_1163901_1164110_1_210_s_PSO-60-0021	NA	Intergen	-3.4035	-3.2867	-3.6622	-1.2993	-1.6766	-1.6884	-2.2209	-2.3206	-2.0473	-2.2992	-2.5005	-1.9445	-3.4508	-1.5548	-2.1963	-2.2481	0.1922	0.2213	0.1383	0.2815	1.896	1.2545	1.2027	0.000253	0.001189	0.001482
EXP_AL645882_1164110_1164766_1_657_s_PSO-60-0461	SCO1106	Único	0.4125	0.5698	0.9295	0.0819	0.6869	0.3376	0.3126	0.2769	0.0778	0.5611	0.5164	0.0953	0.6373	0.3688	0.2224	0.3909	0.265	0.3037	0.1265	0.257	-0.2685	-0.4149	-0.2464	0.340533	0.118465	0.341274
EXP_AL645882_1164756_1164819_1_64_s_PSO-60-0005	NA	Intergen	0.172	0.3914	0.2341	0.7345	0.4509	0.1497	0.0951	0.0664	-0.12	0.1539	0.1912	-0.0056	0.2658	0.445	0.0138	0.1132	0.1131	0.2924	0.1168	0.1045	0.1792	-0.252	-0.1526	0.469993	0.266383	0.501404
EXP_AL645882_1164809_1165264_1_456_s_RC-60-0321	SCO1107	Único	-2.0654	-1.7994	-1.3364	-1.5801	-1.4544	-1.8968	-1.2883	-1.1091	-1.3749	-0.8206	-0.8493	-1.3864	-1.7337	-1.6437	-1.2574	-1.0188	0.3689	0.228	0.1356	0.3187	0.09	0.4763	0.7149	0.793133	0.111305	0.027993
EXP_AL645882_1165264_1165403_1_140_s_PSO-60-0037	NA	Intergen	-6.1467	-5.8696	-5.9143	-4.9323	-4.3862	-5.3379	-5.0469	-5.3065	-5.1037	-5.0333	-5.3856	-5.1486	-5.9769	-4.8855	-5.1524	-5.1892	0.1488	0.4776	0.1365	0.1796	1.0914	0.8245	0.7877	0.009889	0.022042	0.026627
EXP_AL645882_1165403_1165774_1_372_s_RC-60-0081	SCO1108	Único	-1.73	-1.5597	-1.6352	-0.6896	-1.2882	-0.8072	-1.1188	-1.0156	-0.9022	-1.0382	-0.9117	-0.5459	-1.6416	-0.9283	-1.0122	-0.8319	0.0853	0.3172	0.1083	0.2557	0.7133	0.6294	0.8097	0.014456	0.016368	0.005205
EXP_AL645882_1165774_1165916_1_143_s_PSO-60-0069	NA	Intergen	-2.7926	-2.5932	-3.0336	-2.2371	-2.7749	-3.1982	-3.8167	-3.5386	-3.7592	-3.6526	-3.6251	-3.499	-2.8065	-2.7367	-3.7048	-3.5922	0.2206	0.4817	0.1468	0.0819	0.0698	-0.8983	-0.7857	0.856193	0.016019	0.028077
EXP_AL645882_1165916_1166995_1_1080_s_PSO-60-0741	SCO1109	Único	-1.7351	-1.6382	-1.8205	-1.5076	-1.5282	-1.2227	-1.7564	-1.6491	-1.6184	-1.614	-1.5543	-1.4163	-1.7313	-1.4195	-1.6746	-1.5282	0.0912	0.1708	0.0724	0.1014	0.3118	0.0567	0.2031	0.032873	0.647805	0.103118
EXP_AL645882_1166995_1167193_1_199_s_PSO-60-0053	NA	Intergen	-3.9533	-4.0018	-4.1098	-3.3005	-2.6201	-3.6171	-3.1107	-3.7559	-3.2125	-3.5105	-3.2635	-3.0173	-4.0216	-3.1792	-3.3597	-3.2638	0.0801	0.5094	0.3469	0.2466	0.8424	0.6619	0.7578	0.054206	0.089021	0.057519
EXP_AL645882_1167193_1167993_1_801_s_PSO-60-0541	SCO1110	Único	-2.932	-2.7926	-2.6115	-3.0101	-2.2651	-2.4986	-2.2437	-2.074	-2.0527	-2.1176	-2.0519	-2.021	-2.7787	-2.5912	-2.1235	-2.0635	0.1607	0.381	0.1046	0.0493	0.1875	0.6552	0.7152	0.445222	0.013624	0.009231
EXP_AL645882_1167993_1168052_PSO	NA	Intergen	-2.7136	-2.5245	-2.9219	-2.9468	-2.8589	-2.9026	-3.5189	-3.0431	-2.7158	-3.5805	-3.0405	-2.7199	-2.72	-2.9028	-3.0926	-3.1136	0.1988	0.0439	0.4038	0.4349	-0.1828	-0.3726	-0.3936	0.644703	0.292795	0.267454
EXP_AL645882_1167998_1168804_1_807_s_RC-60-0581	SCO1111	Único	0.7597	0.6008	0.7038	0.6661	1.278	1.546	0.4647	0.7234	0.881	0.4145	0.4269	0.4667	0.6881	1.1634	0.6897	0.436	0.0806	0.451	0.2102	0.0273	0.4753	0.0016	-0.2521	0.109115	0.995211	0.340249
EXP_AL645882_1168794_1168863_1_70_s_PSO-60-0005	NA	Intergen	-2.6421	-1.7925	-2.7271	-3.3811	-3.2221	-2.9636	-3.8434	-3.7592	-1.3526	-3.5894	-3.7376	-3.3705	-2.3872	-3.189	-2.985	-3.5658	0.5168	0.2107	1.4144	0.1847	-0.8018	-0.5978	-1.1786	0.364378	0.463315	0.153199
EXP_AL645882_1168853_1170556_1_1704_s_PSO-60-0781	SCO1112	Único	-0.4525	-0.3643	-0.2715	-0.2651	-0.2775	-0.4042	0.3118	0.2427	0.4181	-0.1233	-0.0818	-0.0671	-0.3628	-0.3156	0.3242	-0.0907	0.0905	0.077	0.0883	0.0291	0.0472	0.687	0.2721	0.589798	4.9e-05	0.006363
EXP_AL645882_1170556_1170638_1_83_s_PSO-60-0005	NA	Intergen	0.5503	0.6627	1.1507	0.958	1.4096	1.2628	1.4836	1.4456	1.2287	0.7678	0.6393	0.4277	0.7879	1.2101	1.386	0.6116	0.3192	0.2304	0.1375	0.1717	0.4222	0.5981	-0.1763	0.157256	0.042038	0.516402
EXP_AL645882_1170638_1171792_s_PSO-60-967	SCO1113	Único	1.5204	1.6218	1.7534	-1.3749	-0.5557	-0.8875	1.3273	0.7816	0.659	1.6115	1.5512	1.3178	1.6318	-0.9393	0.9226	1.4935	0.1168	0.412	0.3558	0.1551	-2.5711	-0.7092	-0.1383	0.000112	0.033693	0.654222
EXP_AL645882_1171792_1171863_1_72_s_PSO-60-0005	NA	Intergen	0.9647	1.0471	1.5488	-0.3393	-0.3879	-0.9137	0.3551	-0.1728	-0.101	0.7651	0.818	0.2878	1.1868	-0.547	0.0271	0.6236	0.3162	0.3186	0.2863	0.2921	-1.7338	-1.1597	-0.5632	0.001635	0.007002	0.112074
EXP_AL645882_1171863_1172540_1_678_s_PSO-60-0181	SCO1114	Único	0.8492	0.8853	1.4272	1.2127	1.3035	0.9273	2.0856	1.7519	1.4651	1.7106	1.6298	1.2047	1.0539	1.1478	1.7675	1.515	0.3238	0.1963	0.3105	0.2718	0.0939	0.7136	0.4611	0.784784	0.029131	0.124694
EXP_AL645882_1172537_1173535_1_999_s_PSO-60-0301	SCO1115	Único	1.0545	1.2434	1.2874	1.127	1.159	1.3399	1.7274	1.717	1.914	1.6988	1.6484	1.7231	1.1951	1.2087	1.7862	1.6901	0.1237	0.1148	0.1108	0.0381	0.0136	0.5911	0.495	0.919885	0.000592	0.001499
EXP_AL645882_1173535_1173674_1_140_s_PSO-60-0005	NA	Intergen	-3.234	-3.0853	-3.8282	-2.8643	-3.7243	-3.1046	-2.6364	-2.6692	-2.4229	-3.1005	-3.1542	-3.3727	-3.3825	-3.2311	-2.5761	-3.2091	0.3931	0.4437	0.1337	0.1442	0.1514	0.8064	0.1734	0.70648	0.037082	0.630141
EXP_AL645882_1173674_1174600_1_927_s_PSO-60-0101	SCO1116	Único	0.8273	0.88	0.6802	2.0364	1.4747	1.3776	1.7029	1.5242	1.8659	1.2369	1.2705	1.7383	0.7958	1.6296	1.6977	1.4152	0.1035	0.3557	0.1709	0.2803	0.8338	0.9019	0.6194	0.013543	0.006027	0.031372
EXP_AL645882_1174600_1174890_1_291_s_PSO-60-0005	NA	Intergen	-1.0256	-0.7297	-0.6813	0.2048	-0.5481	-0.703	-0.2962	-0.3143	-0.0641	-0.7415	-0.7682	-0.6593	-0.8122	-0.3488	-0.2249	-0.723	0.1864	0.4856	0.1395	0.0567	0.4634	0.5873	0.0892	0.177684	0.073982	0.785308
EXP_AL645882_1174600_1174890_1_291_s_PSO-60-0229	NA	Intergen	-0.5653	-0.1904	-0.9695	1.0642	1.7447	0.9932	1.7061	1.6688	1.8991	2.1208	2.281	2.0228	-0.5751	1.2674	1.758	2.1415	0.3897	0.4149	0.1236	0.1303	1.8425	2.3331	2.7166	0.001115	0.000177	7.9e-05
EXP_AL645882_1174890_1175927_1_1038_s_RC-60-0201	SCO1117	Único	0.4984	0.3929	0.2552	0.3414	0.0829	0.2028	-0.4455	-0.3765	-0.5096	-0.7433	-0.7843	-0.782	0.3822	0.209	-0.4439	-0.7699	0.122	0.1294	0.0666	0.023	-0.1732	-0.8261	-1.1521	0.121331	6.6e-05	1.2e-05
EXP_AL645882_1175927_1176089_1_163_s_PSO-60-0069	NA	Intergen	-0.0506	0.0944	-0.4448	-0.3573	-0.5301	-0.4279	-0.2744	-0.2048	0.2454	-0.1269	-0.1137	0.046	-0.1336	-0.4384	-0.0779	-0.0648	0.279	0.0869	0.2822	0.0963	-0.3048	0.0557	0.0688	0.273159	0.836416	0.798058
EXP_AL645882_1176089_1177579_1_1491_s_RC-60-1421	SCO1118	Único	1.7142	1.6272	1.2904	1.1802	0.702	0.9873	0.0695	0.5307	0.0102	0.1778	0.1916	-0.2132	1.544	0.9565	0.2035	0.0521	0.2238	0.2406	0.285	0.2298	-0.5875	-1.3405	-1.4919	0.051786	0.000785	0.000454
EXP_AL645882_1177579_1177797_1_219_s_PSO-60-0133	NA	Intergen	-1.6698	-2.0502	-2.3069	-1.943	-2.2324	-2.4283	-3.2537	-2.8482	-3.1935	-3.4436	-3.4993	-3.8669	-2.0089	-2.2013	-3.0985	-3.6033	0.3205	0.2441	0.2188	0.23	-0.1924	-1.0896	-1.5944	0.560441	0.00487	0.000702
EXP_AL645882_1177797_1178273_1_477_s_PSO-60-0341	SCO1119	Único	-0.1188	-0.1061	-0.2251	0.2041	-0.2338	0.0394	-0.3595	-0.3773	-0.3851	-0.4087	-0.4226	-0.3736	-0.15	0.0032	-0.374	-0.4016	0.0654	0.2212	0.0131	0.0252	0.1532	-0.224	-0.2516	0.248252	0.078635	0.053468
EXP_AL645882_1178253_1178314_1_62_s_PSO-60-0002	NA	Intergen	-2.927	-3.1902	-3.4056	-2.947	-3.2637	-3.4644	-4.2056	-3.7761	-3.8977	-4.0347	-4.0456	-4.3253	-3.1743	-3.225	-3.9598	-4.1352	0.2397	0.2608	0.2214	0.1647	-0.0507	-0.7855	-0.9609	0.877316	0.01367	0.005434
EXP_AL645882_1178294_1179010_1_717_s_PSO-60-0461	SCO1120	Único	-0.4215	-0.4103	-0.3789	-0.2435	-0.4428	-0.4402	-1.4887	-1.362	-1.4157	-0.988	-1.178	-1.4008	-0.4036	-0.3755	-1.4221	-1.1889	0.022	0.1143	0.0636	0.2066	0.0281	-1.0185	-0.7853	0.856201	8.2e-05	0.000339
EXP_AL645882_1179010_1179094_1_85_s_PSO-60-0005	NA	Intergen	-3.373	-2.6733	-4.1099	-2.7008	-3.737	-3.0793	-3.9359	-3.8264	-3.7793	-3.6641	-3.6585	-3.2932	-3.3854	-3.1724	-3.8472	-3.5386	0.7184	0.5243	0.0803	0.2125	0.213	-0.4618	-0.1532	0.707629	0.354005	0.768566
EXP_AL645882_1179094_1179834_1_741_s_PSO-60-0081	SCO1121	Único	-1.8027	-1.841	-2.008	-1.2285	-1.5201	-1.2841	0.9596	0.7186	1.0387	0.2161	0.5263	0.9803	-1.8839	-1.3443	0.9056	0.5742	0.1092	0.1548	0.1667	0.3844	0.5396	2.7895	2.4581	0.054935	1.2e-05	2.2e-05
EXP_AL645882_1179834_1179956_1_123_s_PSO-60-0005	NA	Intergen	-1.1898	-1.3669	-1.0516	-1.9636	-1.4571	-1.3754	0.7859	0.6705	0.5712	-0.3388	-0.173	0.1328	-1.2028	-1.5987	0.6759	-0.1263	0.158	0.3187	0.1074	0.2392	-0.3959	1.8787	1.0765	0.176468	0.000154	0.002934
EXP_AL645882_1179956_1180792_1_837_s_RC-60-0701	SCO1122	Único	0.3558	0.1981	0.0759	0.7598	0.6133	0.5029	0.6328	0.6966	0.6391	0.601	0.7367	0.7799	0.2099	0.6253	0.6562	0.7059	0.1403	0.1289	0.0352	0.0934	0.4154	0.4463	0.496	0.007286	0.003185	0.00188
EXP_AL645882_1180787_1180856_1_70_s_PSO-60-0005	NA	Intergen	-4.349	-4.238	-3.3318	-3.3244	-3.492	-3.6485	-3.7386	-3.1773	-3.2422	-3.5356	-3.4622	-3.7248	-3.9729	-3.4883	-3.386	-3.5742	0.558	0.1621	0.307	0.1355	0.4846	0.5869	0.3987	0.236937	0.126695	0.288767
EXP_AL645882_1180851_1181249_s_PSO-60-152	SCO1123	Único	1.1107	1.1174	0.9085	1.4692	1.4854	1.4365	1.4425	1.2523	1.5991	1.9676	1.7925	1.8004	1.0455	1.4637	1.4313	1.8535	0.1187	0.0249	0.1737	0.0989	0.4182	0.3858	0.808	0.010321	0.009545	0.000222
EXP_AL645882_1181249_1181366_1_118_s_PSO-60-0021	NA	Intergen	0.7125	0.6493	0.5937	0.9248	0.8079	0.5156	-0.0634	-0.1309	-0.4961	-0.1997	-0.5272	-0.6834	0.6518	0.7494	-0.2301	-0.4701	0.0594	0.2108	0.2328	0.2469	0.0976	-0.8819	-1.1219	0.734138	0.005577	0.001688
EXP_AL645882_1181366_1181857_1_492_s_RC-60-0421	SCO1124	Único	-1.8645	-2.0167	-1.7575	-1.681	-2.0317	-2.4826	-2.0349	-2.1583	-2.0172	-1.4729	-1.6639	-1.5957	-1.8795	-2.0651	-2.0701	-1.5775	0.1303	0.4019	0.0769	0.0968	-0.1856	-0.1906	0.302	0.462149	0.408827	0.193328
EXP_AL645882_1181847_1181910_1_64_s_PSO-60-0005	NA	Intergen	-0.2415	0.1178	0.2328	-0.7165	-1.262	-1.7838	-1.9382	-1.6677	-2.002	-2.143	-2.2652	-2.1015	0.0363	-1.2541	-1.8693	-2.1699	0.2474	0.5337	0.1775	0.0851	-1.2904	-1.9056	-2.2062	0.007374	0.000623	0.000291
EXP_AL645882_1181900_1182421_1_522_s_RC-60-0461	SCO1125	Único	-0.262	-0.1831	-0.2344	-1.0619	-0.1019	0.2387	-0.33	-0.154	-0.0975	0.0869	-0.316	-0.0854	-0.2265	-0.3084	-0.1938	-0.1048	0.0401	0.6745	0.1213	0.2021	-0.0819	0.0327	0.1217	0.8561	0.936447	0.754625
EXP_AL645882_1182418_1183572_1_1155_s_RC-60-0981	SCO1126	Único	-1.3645	-1.2482	-0.8084	-1.7565	-1.2805	-1.0959	-0.9251	-0.9675	-0.8348	-0.6411	-0.721	-0.521	-1.1404	-1.3776	-0.9091	-0.6277	0.2933	0.3408	0.0678	0.1007	-0.2372	0.2313	0.5127	0.371406	0.342818	0.050373
EXP_AL645882_1183572_1183673_1_102_s_PSO-60-0005	NA	Intergen	-3.0266	-2.9449	-2.7511	-2.7287	-2.7823	-2.9277	-2.8987	-2.9623	-3.0164	-2.9484	-2.9511	-3.1805	-2.9075	-2.8129	-2.9591	-3.0266	0.1415	0.103	0.0589	0.1332	0.0946	-0.0516	-0.1191	0.634002	0.780723	0.50506
EXP_AL645882_1183673_1184611_1_939_s_PSO-60-0841	SCO1127	Único	-0.5378	-0.4835	-0.3626	-0.5765	-0.4434	-0.2523	-0.5996	-0.3999	-0.2832	-0.1274	-0.2275	-0.128	-0.4613	-0.4241	-0.4276	-0.161	0.0897	0.163	0.16	0.0576	0.0372	0.0337	0.3003	0.812695	0.806832	0.037817
EXP_AL645882_1184611_1184670_PSO	NA	Intergen	-2.0095	-1.8497	-1.847	-2.4964	-2.2148	-2.0487	-2.4383	-2.3494	-2.6315	-1.1322	-1.5877	-1.2847	-1.9021	-2.2533	-2.4731	-1.3349	0.093	0.2263	0.1442	0.2319	-0.3512	-0.571	0.5672	0.17132	0.028379	0.029223
EXP_AL645882_1184628_1185536_1_909_s_PSO-60-0061	SCO1128	Único	-0.9106	-0.7324	-0.3581	-1.6276	-0.5391	-0.4218	-0.8267	-0.7179	-0.6455	-0.3559	-0.4314	-0.5181	-0.667	-0.8629	-0.73	-0.4351	0.282	0.6649	0.0912	0.0811	-0.1959	-0.063	0.2319	0.648853	0.877784	0.549103
EXP_AL645882_1185536_1185632_1_97_s_PSO-60-0005	NA	Intergen	-3.5625	-3.3738	-3.0369	-3.5082	-3.475	-3.7833	-4.2627	-3.7595	-4.1117	-2.2726	-2.8652	-3.1164	-3.3244	-3.5888	-4.0446	-2.7514	0.2663	0.1692	0.2582	0.4333	-0.2644	-0.7202	0.573	0.476497	0.048213	0.101696
EXP_AL645882_1185632_1186480_1_849_s_PSO-60-0161	SCO1129	Único	-1.027	-0.9777	-0.412	-1.1996	-0.8069	-0.9994	-1.4529	-1.2964	-1.3591	-0.7737	-1.0387	-1.0541	-0.8056	-1.002	-1.3694	-0.9555	0.3417	0.1964	0.0788	0.1577	-0.1964	-0.5638	-0.1499	0.425124	0.026443	0.508756
EXP_AL645882_1186480_1186539_PSO	NA	Intergen	-1.7432	-1.599	-1.3632	-2.0517	-1.9531	-2.2815	-2.1488	-2.072	-2.1337	-1.3273	-1.6448	-1.7459	-1.5685	-2.0954	-2.1182	-1.5727	0.1918	0.1685	0.0407	0.2184	-0.5269	-0.5497	-0.0042	0.044356	0.026772	0.986326
EXP_AL645882_1186491_1188266_1_1776_s_PSO-60-1261	SCO1130	Único	-0.0255	0.2094	0.2987	-0.5257	0.0766	0.0523	-0.1373	0.029	-0.0335	0.142	0.2222	-0.0177	0.1609	-0.1323	-0.0472	0.1155	0.1674	0.341	0.084	0.1222	-0.2932	-0.2081	-0.0454	0.209698	0.330042	0.841477
EXP_AL645882_1188261_1188329_1_69_s_PSO-60-0005	NA	Intergen	-3.6457	-3.6568	-3.2379	-4.3625	-3.6127	-4.0962	-3.3877	-4.0068	-4.1654	-4.0618	-4.2774	-4.3731	-3.5135	-4.0238	-3.8533	-4.2374	0.2387	0.3801	0.4109	0.1595	-0.5103	-0.3398	-0.7239	0.189445	0.338006	0.056102
EXP_AL645882_1188324_1189481_1_1158_s_RC-60-0001	SCO1131	Único	0.1887	0.2852	0.5396	-0.7395	-0.2803	-0.2111	0.033	0.1062	-0.0047	-0.0423	-0.0282	-0.0116	0.3379	-0.4103	0.0448	-0.0274	0.1813	0.2872	0.0564	0.0154	-0.7482	-0.2931	-0.3653	0.004222	0.114216	0.057634
EXP_AL645882_1189474_1191621_1_2148_s_RC-60-1641	SCO1132	Único	0.1014	0.0563	0.3285	-0.3416	-0.0514	-0.1604	-0.0565	-0.1092	-0.0498	-0.2534	-0.2189	-0.245	0.1621	-0.1845	-0.0718	-0.2391	0.1459	0.1466	0.0325	0.018	-0.3466	-0.2339	-0.4012	0.014817	0.048387	0.004874
EXP_AL645882_1191618_1192610_1_993_s_RC-60-0861	SCO1133	Único	0.9955	0.8929	0.8565	0.3084	0.126	0.5268	0.362	0.3203	0.5813	0.0317	-0.0242	0.214	0.915	0.3204	0.4212	0.0739	0.0721	0.2006	0.1402	0.1246	-0.5946	-0.4938	-0.8411	0.004982	0.007461	0.000512
EXP_AL645882_1192607_1193209_1_603_s_RC-60-0121	SCO1134	Único	0.5231	0.2521	0.9019	-0.7272	-0.639	-0.8404	-0.5055	-0.6685	-0.6848	-0.4974	-0.6944	-0.7393	0.559	-0.7356	-0.6196	-0.6437	0.3264	0.101	0.0992	0.1287	-1.2946	-1.1786	-1.2027	0.000426	0.000387	0.00035
EXP_AL645882_1193209_1193398_1_190_s_PSO-60-0101	NA	Intergen	0.5424	0.8611	1.3626	0.2253	0.4399	-0.1756	-0.8338	-0.3182	-0.6696	-0.135	-0.0531	-0.5156	0.922	0.1632	-0.6072	-0.2345	0.4135	0.3124	0.2634	0.2468	-0.7588	-1.5292	-1.1565	0.065126	0.002124	0.008407
EXP_AL645882_1193398_1193988_1_591_s_PSO-60-0361	SCO1135	Único	-0.7148	-0.8879	-1.1021	-0.4294	-1.2061	-1.2644	-1.636	-1.6942	-1.5828	-1.69	-1.6294	-1.4325	-0.9016	-0.9666	-1.6377	-1.584	0.194	0.4662	0.0557	0.1347	-0.065	-0.7361	-0.6824	0.843751	0.019783	0.027099
EXP_AL645882_1193951_1194742_1_792_s_RC-60-0141	SCO1136	Único	-1.0852	-1.0454	-0.9256	-1.6655	-1.4131	-1.6856	-1.0185	-1.1163	-0.7823	-1.1902	-1.1373	-0.8459	-1.0187	-1.5881	-0.9724	-1.0578	0.0831	0.1519	0.1717	0.1854	-0.5694	0.0463	-0.0391	0.008702	0.781271	0.818226
EXP_AL645882_1194739_1196385_1_1647_s_RC-60-0101	SCO1137	Único	-0.8233	-0.729	-0.7334	-1.6453	-0.9898	-0.6497	-0.5042	-0.5043	-0.31	-0.5782	-0.595	-0.406	-0.7619	-1.0949	-0.4395	-0.5264	0.0532	0.5061	0.1122	0.1046	-0.333	0.3224	0.2355	0.271737	0.24819	0.397277
EXP_AL645882_11952_12366_1_415_s_PSO-60-0085	NA	Plural	-2.4063	-2.2195	-2.4151	-0.9838	-1.795	-1.2986	-0.5588	-0.9263	-0.2276	-0.9268	-0.1977	0.5086	-2.347	-1.3591	-0.5709	-0.2053	0.1105	0.409	0.3495	0.7177	0.9879	1.7761	2.1417	0.078607	0.005015	0.001985
EXP_AL645882_11952_12366_1_415_s_PSO-60-0245	NA	Plural	-2.6328	-2.3154	-2.481	-2.5144	-2.3303	-2.3375	-3.0101	-2.6073	-2.5792	-2.2053	-2.1823	-2.4815	-2.4764	-2.3941	-2.7322	-2.2897	0.1587	0.1043	0.2411	0.1665	0.0823	-0.2558	0.1867	0.753639	0.258099	0.408297
EXP_AL645882_1196385_1196781_1_397_s_PSO-60-0213	NA	Intergen	-1.7696	-1.6402	-0.8422	-1.7857	-0.9297	-1.3307	-1.1685	-1.2565	-1.5358	-0.8176	-0.7426	-1.6793	-1.4173	-1.3487	-1.3203	-1.0798	0.5023	0.4283	0.1918	0.5205	0.0686	0.097	0.3375	0.906171	0.845763	0.47455
EXP_AL645882_1196385_1196781_1_397_s_PSO-60-0261	NA	Intergen	-0.0949	-0.1262	-0.0225	-0.9518	-0.105	-0.2374	-0.1223	-0.0924	-0.0005	0.039	0.0803	0.3629	-0.0812	-0.4314	-0.0717	0.1607	0.0532	0.4555	0.0635	0.1763	-0.3502	0.0095	0.2419	0.269274	0.975041	0.406304
EXP_AL645882_119651_119833_1_183_s_PSO-60-0021	SCO0128	Único	-0.3073	-0.1537	0.1342	-0.5093	-1.1606	-1.0688	-1.3625	-0.8842	-0.7731	-0.7517	-0.7239	-0.6953	-0.1089	-0.9129	-1.0066	-0.7236	0.2241	0.3525	0.3132	0.0282	-0.804	-0.8977	-0.6147	0.01985	0.007909	0.039746
EXP_AL645882_1196781_1197779_1_999_s_PSO-60-0901	SCO1138	Único	-0.8863	-0.7575	-0.6382	-1.1698	-0.6884	-0.5317	-0.5011	-0.3759	-0.4052	-0.4137	-0.263	-0.3474	-0.7606	-0.7967	-0.4274	-0.3414	0.1241	0.3325	0.0655	0.0755	-0.0361	0.3332	0.4192	0.878528	0.095901	0.044896
EXP_AL645882_1197776_1198321_1_546_s_PSO-60-0461	SCO1139	Único	-1.7492	-1.7131	-1.8186	-2.0844	-2.2846	-2.1431	-2.3276	-2.1904	-2.2328	-2.2816	-2.0743	-2.1647	-1.7603	-2.1707	-2.2503	-2.1735	0.0536	0.1029	0.0702	0.1039	-0.4104	-0.49	-0.4132	0.002623	0.000601	0.001472
EXP_AL645882_1198323_1199822_1_1500_s_PSO-60-1401	SCO1140	Único	-1.6479	-1.5834	-1.3258	-2.1469	-1.5658	-1.578	-1.5622	-1.4541	-1.615	-1.5648	-1.4024	-1.6392	-1.519	-1.7635	-1.5438	-1.5355	0.1704	0.332	0.082	0.1211	-0.2445	-0.0248	-0.0165	0.28446	0.913633	0.94294
EXP_AL645882_119833_119892_PSO	SCO0129	Único	-2.6808	-2.6038	-2.6854	-2.7124	-2.9422	-2.8944	-2.9304	-2.6856	-2.4024	-2.6096	-2.7897	-2.7247	-2.6567	-2.8497	-2.6728	-2.708	0.0459	0.1212	0.2643	0.0912	-0.193	-0.0161	-0.0513	0.271866	0.926528	0.759776
EXP_AL645882_1199822_1199889_1_68_s_PSO-60-0005	NA	Intergen	-0.341	-0.2542	0.1043	-1.4476	-0.7229	-0.9354	-0.8821	-0.7911	-0.8395	-0.5333	-0.5338	-0.6363	-0.1637	-1.0353	-0.8376	-0.5678	0.2361	0.3725	0.0455	0.0593	-0.8716	-0.6739	-0.4041	0.013137	0.025967	0.140284
EXP_AL645882_1199889_1200311_1_423_s_RC-60-0261	SCO1141	Único	-0.2407	-0.2569	-0.4504	0.1939	-0.1654	0.3205	-0.1377	-0.2567	0.2026	-0.0412	-0.0425	0.2438	-0.316	0.1163	-0.0639	0.0534	0.1167	0.252	0.2384	0.1649	0.4323	0.2521	0.3694	0.073323	0.23237	0.091089
EXP_AL645882_1200311_1200394_1_84_s_PSO-60-0021	NA	Intergen	-3.0913	-3.272	-3.2777	-2.6772	-3.0111	-2.8848	-3.2606	-2.8789	-3.1173	-3.0191	-3.0232	-2.95	-3.2137	-2.8577	-3.0856	-2.9974	0.106	0.1686	0.1928	0.0411	0.356	0.1281	0.2163	0.108467	0.520733	0.274618
EXP_AL645882_1200394_1201473_1_1080_s_PSO-60-0681	SCO1142	Único	-0.1274	0.1686	-0.008	-0.9054	0.0281	0.0292	-0.4047	0.0019	-0.2763	0.2901	0.4316	0.0484	0.0111	-0.2827	-0.2264	0.2567	0.1489	0.5393	0.2078	0.1938	-0.2938	-0.2375	0.2456	0.411302	0.471826	0.455916
EXP_AL645882_1201473_1201532_PSO	NA	Intergen	1.2086	1.416	1.2982	0.3586	1.0069	1.2623	1.1614	1.322	0.7261	1.2589	1.3053	0.915	1.3076	0.8759	1.0698	1.1597	0.104	0.4659	0.3083	0.2132	-0.4317	-0.2378	-0.1479	0.250425	0.492777	0.67525
EXP_AL645882_1201486_1202247_1_762_s_RC-60-0001	SCO1143	Único	0.1097	0.0726	0.0499	-1.2355	-1.1531	-1.4563	-0.9268	-1.631	-1.7204	0.0743	-0.2568	-0.6283	0.0774	-1.2816	-1.426	-0.2703	0.0301	0.1568	0.4347	0.3515	-1.359	-1.5034	-0.3477	0.002981	0.001027	0.254648
EXP_AL645882_120215_120457_1_243_s_PSO-60-0165	NA	Intergen	0.4843	0.5879	0.4137	0.3058	0.2801	0.4147	0.5202	0.6054	0.8423	0.5788	0.628	1.0595	0.4953	0.3336	0.656	0.7554	0.0876	0.0715	0.1669	0.2645	-0.1617	0.1607	0.2601	0.500821	0.463819	0.235803
EXP_AL645882_1202247_1202480_1_234_s_PSO-60-0165	NA	Intergen	-0.3025	-0.3552	0.1319	-1.5614	-0.5425	-0.9738	-1.2213	-1.1683	-0.9334	-0.9218	-0.7534	-1.0838	-0.1752	-1.0259	-1.1077	-0.9196	0.2673	0.5115	0.1532	0.1652	-0.8507	-0.9325	-0.7444	0.041443	0.020191	0.048459
EXP_AL645882_1202480_1204282_1_1803_s_RC-60-1061	SCO1144	Único	1.5894	1.4909	1.5112	-0.3572	-0.1298	-0.4034	-0.2733	-0.4435	-0.6762	-0.2231	-0.2061	-0.6194	1.5305	-0.2968	-0.4643	-0.3495	0.052	0.1465	0.2022	0.2338	-1.8273	-1.9948	-1.88	5.2e-05	1.5e-05	2e-05
EXP_AL645882_1204282_1204428_1_147_s_PSO-60-0037	NA	Intergen	-1.1035	-1.7232	-1.9171	-2.1977	-2.1277	-2.2925	-2.7711	-2.8375	-2.9519	-2.4827	-2.7662	-2.83	-1.5813	-2.206	-2.8535	-2.6929	0.425	0.0827	0.0915	0.1849	-0.6247	-1.2722	-1.1116	0.058537	0.001702	0.003415
EXP_AL645882_1204428_1204889_1_462_s_PSO-60-0061	SCO1145	Único	1.3	1.328	1.3909	-0.42	-0.0126	-0.1912	0.817	0.7289	0.4071	0.857	0.9565	0.3598	1.3396	-0.2079	0.651	0.7244	0.0465	0.2042	0.2157	0.3196	-1.5475	-0.6886	-0.6152	0.000372	0.012007	0.019784
EXP_AL645882_120457_121371_1_915_s_PSO-60-0061	SCO0130	Único	-1.3815	-1.144	-1.3031	-0.8897	-1.4921	-1.3635	-1.9894	-1.859	-1.5704	-1.9754	-1.8964	-1.8643	-1.2762	-1.2484	-1.8063	-1.912	0.121	0.3172	0.2144	0.0571	0.0278	-0.5301	-0.6358	0.916132	0.026363	0.012208
EXP_AL645882_1204869_1204931_1_63_s_PSO-60-0002	NA	Intergen	-0.1685	-0.035	-0.4041	-0.8024	-1.3961	-1.7302	-1.5838	-1.352	-1.5888	-1.8278	-1.7203	-1.5667	-0.2025	-1.3095	-1.5082	-1.7049	0.1869	0.4699	0.1353	0.1312	-1.107	-1.3057	-1.5024	0.008712	0.002422	0.001187
EXP_AL645882_1204911_1205669_1_759_s_RC-60-0301	SCO1146	Único	0.1521	0.076	0.2357	0.2325	0.3278	0.223	0.2852	0.3968	0.4314	0.607	0.5889	0.4752	0.1546	0.2611	0.3712	0.557	0.0799	0.058	0.0764	0.0714	0.1065	0.2166	0.4024	0.196345	0.014455	0.000692
EXP_AL645882_1205669_1205898_1_230_s_PSO-60-0037	NA	Intergen	-4.0315	-4.1052	-4.1906	-3.7986	-4.1918	-4.352	-4.2327	-4.5556	-5.0497	-4.4263	-4.5256	-4.6201	-4.1091	-4.1142	-4.6127	-4.524	0.0796	0.2848	0.4115	0.0969	-0.0051	-0.5036	-0.4149	0.988563	0.104914	0.172291
EXP_AL645882_1205898_1207775_1_1878_s_PSO-60-0221	SCO1147	Único	-0.4082	-0.4715	-0.5721	-1.227	-1.163	-1.3484	-0.8642	-1.065	-0.9911	-0.9112	-0.8842	-1.0261	-0.4839	-1.2461	-0.9734	-0.9405	0.0827	0.0942	0.1016	0.0753	-0.7622	-0.4895	-0.4566	0.000139	0.000747	0.001084
EXP_AL645882_1207772_1209553_1_1782_s_PSO-60-1361	SCO1148	Único	-0.7069	-0.5935	-0.7887	-1.5376	-1.1396	-1.1808	-0.8405	-0.8854	-0.9405	-0.8046	-0.859	-0.9833	-0.6964	-1.286	-0.8888	-0.8823	0.098	0.2189	0.0501	0.0916	-0.5896	-0.1924	-0.1859	0.00356	0.165957	0.178608
EXP_AL645882_1209553_1209788_1_236_s_PSO-60-0037	NA	Intergen	0.3544	0.2669	0.6522	0.2186	-0.0546	-0.2904	0.9682	0.7326	0.5689	2.0997	1.7516	1.2854	0.4245	-0.0421	0.7566	1.7122	0.202	0.2548	0.2007	0.4085	-0.4666	0.3321	1.2877	0.185405	0.301279	0.003055
EXP_AL645882_1209788_1210258_s_PSO-60-67	SCO1149	Único	-0.1491	-0.2223	-0.112	-0.54	-0.7256	-0.7872	-0.0015	-0.1395	-0.0584	0.7031	0.3978	0.4091	-0.1611	-0.6843	-0.0665	0.5033	0.0561	0.1287	0.0694	0.1731	-0.5232	0.0946	0.6644	0.003677	0.439092	0.000636
EXP_AL645882_1210258_1210322_1_65_s_PSO-60-0005	NA	Intergen	-0.605	-0.6042	-0.781	-0.8916	-1.7508	-1.7067	-0.5741	-0.911	-0.514	0.2078	-0.1085	-0.0618	-0.6634	-1.4497	-0.6663	0.0125	0.1018	0.4838	0.214	0.1707	-0.7863	-0.0029	0.6759	0.041527	0.99267	0.051923
EXP_AL645882_1210322_1210594_1_273_s_PSO-60-0041	SCO1150	Único	0.4796	0.5983	1.2162	-0.0263	0.1595	-0.3009	0.2257	0.1321	0.1234	1.1501	1.0413	0.6071	0.7647	-0.0559	0.1604	0.9329	0.3955	0.2316	0.0567	0.2873	-0.8206	-0.6043	0.1682	0.021322	0.048739	0.558953
EXP_AL645882_1210574_1210635_1_62_s_PSO-60-0002	NA	Intergen	-0.7371	-0.8354	-0.8764	-0.9791	-1.478	-1.5644	-0.1596	-0.6142	-0.0305	0.828	0.4458	0.532	-0.8163	-1.3405	-0.2681	0.6019	0.0716	0.316	0.3066	0.2005	-0.5242	0.5482	1.4182	0.105826	0.070846	0.00106
EXP_AL645882_1210615_1211409_1_795_s_RC-60-0081	SCO1151	Único	-0.3382	-0.4281	-0.7304	0.289	-0.1877	-0.3674	-1.0647	-0.9005	-0.988	-1.1093	-1.1437	-1.0126	-0.4989	-0.0887	-0.9844	-1.0885	0.2055	0.3393	0.0821	0.068	0.4102	-0.4855	-0.5896	0.092202	0.038855	0.01788
EXP_AL645882_1211409_1211504_1_96_s_PSO-60-0021	NA	Intergen	-0.4513	-0.1823	-0.406	-0.1848	-1.4853	-1.7766	-2.3406	-2.2053	-2.4199	-2.3321	-2.4246	-2.3921	-0.3465	-1.1489	-2.3219	-2.3829	0.144	0.8475	0.1085	0.0469	-0.8024	-1.9754	-2.0364	0.127771	0.002453	0.002128
EXP_AL645882_1211504_1214068_1_2565_s_PSO-60-1581	SCO1152	Único	-0.3783	-0.4533	-0.5295	0.0229	-0.5137	-0.5571	-1.0005	-0.9265	-1.1311	-0.9383	-0.955	-1.0618	-0.4537	-0.3493	-1.0194	-0.9851	0.0756	0.3231	0.1036	0.067	0.1044	-0.5657	-0.5314	0.611792	0.011077	0.01474
EXP_AL645882_121371_121617_1_247_s_PSO-60-0069	NA	Intergen	-2.3198	-2.4439	-2.6019	-2.6239	-3.0747	-2.5741	-3.1925	-3.6127	-3.2371	-3.3213	-3.4307	-3.0966	-2.4552	-2.7576	-3.3474	-3.2829	0.1414	0.2758	0.2308	0.1704	-0.3024	-0.8922	-0.8277	0.281228	0.00616	0.008842
EXP_AL645882_1214048_1214108_1_61_s_PSO-60-0002	NA	Intergen	-1.4445	-1.5655	-2.1964	-0.1216	-1.1463	-1.1314	-1.7936	-1.9733	-1.6783	-1.8985	-1.811	-1.6815	-1.7355	-0.7998	-1.8151	-1.797	0.4037	0.5874	0.1487	0.1092	0.9357	-0.0796	-0.0615	0.050652	0.854216	0.889573
EXP_AL645882_1214088_1214954_1_867_s_PSO-60-0481	SCO1153	Único	0.6451	0.6296	0.7184	0.6345	0.1855	0.3408	0.0383	0.3558	-0.0753	-0.075	-0.0399	-0.2762	0.6644	0.3869	0.1062	-0.1304	0.0474	0.228	0.2235	0.1275	-0.2775	-0.5582	-0.7948	0.165836	0.010739	0.001954
EXP_AL645882_1214954_1215013_PSO	NA	Intergen	-1.3535	-1.3622	-1.9862	-0.9568	-1.6741	-1.5286	-1.7704	-1.762	-2.1114	-2.1445	-2.1804	-2.1154	-1.5673	-1.3865	-1.8813	-2.1468	0.3628	0.3792	0.1993	0.0326	0.1808	-0.314	-0.5795	0.614136	0.330815	0.085444
EXP_AL645882_1214956_1215927_1_972_s_RC-60-0241	SCO1154	Único	-0.1536	-0.0928	0.264	0.2067	0.1092	-0.0738	0.6173	0.4244	0.4078	0.4402	0.6526	0.6897	0.0058	0.0807	0.4832	0.5941	0.2256	0.1424	0.1165	0.1346	0.0749	0.4774	0.5883	0.694845	0.015255	0.00587
EXP_AL645882_1215927_1216065_1_139_s_PSO-60-0053	NA	Intergen	-2.0773	-1.9835	-2.2982	-1.6883	-2.0238	-1.1019	-2.0746	-1.8432	-2.0342	-2.3798	-2.0449	-2.1216	-2.1197	-1.6046	-1.984	-2.1821	0.1616	0.4666	0.1236	0.1755	0.5151	0.1357	-0.0624	0.135602	0.671947	0.850595
EXP_AL645882_1216065_1216478_1_414_s_RC-60-0141	SCO1155	Único	-1.2047	-1.3181	-1.5893	0.1244	-0.5732	-0.4522	0.771	0.4892	0.5119	-0.0955	0.2585	0.5445	-1.3707	-0.3003	0.5907	0.2358	0.1976	0.3728	0.1565	0.3206	1.0704	1.9614	1.6065	0.007194	0.000191	0.000563
EXP_AL645882_121617_122456_1_840_s_RC-60-0701	SCO0131	Único	-1.7356	-1.5788	-1.8203	-1.8556	-1.7547	-1.4416	-1.803	-1.6881	-1.2648	-1.6735	-1.681	-1.5079	-1.7116	-1.6839	-1.5853	-1.6208	0.1225	0.2159	0.2834	0.0978	0.0277	0.1263	0.0908	0.912555	0.540143	0.663413
EXP_AL645882_1216478_1216584_1_107_s_PSO-60-0021	NA	Intergen	-2.769	-2.8507	-2.6853	-1.4179	-2.1627	-2.244	-0.7065	-0.9422	-1.109	-1.3661	-1.3915	-1.5009	-2.7683	-1.9415	-0.9192	-1.4195	0.0827	0.4553	0.2022	0.0717	0.8268	1.8491	1.3488	0.024811	0.00031	0.001634
EXP_AL645882_1216584_1217012_1_429_s_PSO-60-0301	SCO1156	Único	-0.7492	-0.975	-1.0529	-0.3747	-0.6279	-0.6857	-0.5611	-0.6094	-0.7727	-0.4983	-0.5585	-0.5416	-0.9257	-0.5628	-0.6477	-0.5328	0.1577	0.1654	0.1109	0.031	0.3629	0.278	0.3929	0.027386	0.05293	0.013326
EXP_AL645882_1216992_1217061_1_70_s_PSO-60-0005	NA	Intergen	-2.3034	-2.3476	-2.8479	-0.5408	-1.3026	-1.4042	-0.7844	-1.0953	-1.6384	-1.2553	-1.15	-1.3135	-2.4996	-1.0825	-1.1727	-1.2396	0.3024	0.4719	0.4323	0.0828	1.4171	1.3269	1.26	0.008372	0.007151	0.009207
EXP_AL645882_1217041_1217655_1_615_s_RC-60-0501	SCO1157	Único	-1.9781	-1.875	-1.4944	-1.94	-1.5817	-1.5082	1.4602	1.1594	1.5585	0.1468	0.4154	0.9641	-1.7825	-1.6766	1.3927	0.5088	0.2548	0.231	0.2079	0.4166	0.1059	3.1752	2.2913	0.76531	1.9e-05	0.000105
EXP_AL645882_1217655_1217724_1_70_s_PSO-60-0005	NA	Intergen	-1.1705	-0.7892	-0.8676	-0.4382	-1.1376	-1.6124	-1.2104	-1.1877	-1.6559	-1.2068	-1.0528	-1.6856	-0.9424	-1.0627	-1.3513	-1.315	0.2014	0.5907	0.264	0.33	-0.1203	-0.4089	-0.3726	0.807606	0.326243	0.370342
EXP_AL645882_1217724_1218137_1_414_s_RC-60-0281	SCO1158	Único	-0.4812	-0.1587	-0.2595	-0.6359	0.3033	0.3818	2.4002	1.8823	1.9027	1.2259	1.5792	1.4452	-0.2998	0.0164	2.0617	1.4168	0.165	0.5663	0.2933	0.1784	0.3162	2.3615	1.7166	0.416189	0.00022	0.001201
EXP_AL645882_1218137_1218196_PSO	NA	Intergen	-2.341	-2.0719	-2.8708	-1.4437	-2.2229	-2.4496	-0.8668	-1.2024	-1.3787	-2.0597	-1.7743	-1.8488	-2.4279	-2.0387	-1.1493	-1.8943	0.4065	0.5276	0.2601	0.148	0.3892	1.2786	0.5336	0.376893	0.009435	0.190765
EXP_AL645882_1218156_1218593_1_438_s_RC-60-0301	SCO1159	Único	-2.3048	-2.1839	-1.909	-2.4003	-1.9075	-2.1406	2.013	1.4297	1.8129	0.3866	0.9047	1.3384	-2.1326	-2.1495	1.7519	0.8766	0.2029	0.2465	0.2964	0.4765	-0.0169	3.8845	3.0092	0.968031	1.2e-05	4.5e-05
EXP_AL645882_1218590_1221178_1_2589_s_RC-60-1821	SCO1160	Único	-0.775	-0.5757	-0.2979	-0.6996	-0.2019	0.0717	2.6391	2.0295	2.5545	1.3835	1.6748	2.2048	-0.5495	-0.2766	2.4077	1.7544	0.2396	0.3911	0.3303	0.4164	0.2729	2.9572	2.3039	0.499316	7.5e-05	0.000296
EXP_AL645882_1221178_1221241_1_64_s_PSO-60-0005	NA	Intergen	-0.5417	-0.3436	-0.1402	-0.7435	-0.0438	-0.1032	0.4435	0.3594	0.4573	-0.0873	0.0542	0.2046	-0.3418	-0.2968	0.4201	0.0572	0.2008	0.3879	0.053	0.146	0.045	0.7619	0.399	0.8957	0.017418	0.154875
EXP_AL645882_1221241_1221975_1_735_s_RC-60-0641	SCO1161	Único	-1.6613	-1.5795	-1.0593	-0.7286	-0.6871	-0.3194	3.5385	2.4327	3.0641	1.8351	2.0917	2.828	-1.4334	-0.5783	3.0118	2.2516	0.3265	0.2252	0.5547	0.5154	0.8551	4.4452	3.685	0.091766	2.6e-05	6.7e-05
EXP_AL645882_1221975_1222188_1_214_s_PSO-60-0053	NA	Intergen	-1.8661	-1.7685	-2.5735	-1.1405	-2.0068	-2.0413	-1.4535	-1.6436	-2.0821	-1.8936	-1.7536	-2.0355	-2.0693	-1.7295	-1.7264	-1.8942	0.4393	0.5104	0.3224	0.141	0.3398	0.3429	0.1751	0.459086	0.414258	0.683398
EXP_AL645882_1222188_1222787_1_600_s_PSO-60-0461	SCO1162	Único	-0.6301	-0.6339	-0.5372	-0.011	-0.3645	-0.2658	-0.4187	-0.5873	-0.961	-0.8351	-0.7637	-1.0414	-0.6004	-0.2137	-0.6557	-0.8801	0.0548	0.1824	0.2775	0.1442	0.3867	-0.0553	-0.2797	0.077997	0.781812	0.150987
EXP_AL645882_1222787_1223235_1_449_s_PSO-60-0053	NA	Intergen	-1.6634	-1.8103	-1.6521	-0.6311	-1.4684	-1.5729	-0.8852	-1.1938	-1.5249	-1.5687	-1.3154	-2.1571	-1.7086	-1.2241	-1.2013	-1.6804	0.0882	0.5162	0.3199	0.4318	0.4845	0.5073	0.0282	0.283205	0.223359	0.950638
EXP_AL645882_1222787_1223235_1_449_s_PSO-60-0341	NA	Intergen	0.5181	0.5927	0.9233	0.7949	1.0514	0.7449	0.6305	0.5103	0.1855	0.3546	0.3721	0.0133	0.6781	0.8638	0.4421	0.2467	0.2157	0.1644	0.2302	0.2022	0.1857	-0.236	-0.4314	0.502369	0.348475	0.09822
EXP_AL645882_1223235_1224134_1_900_s_RC-60-0201	SCO1163	Único	-0.6812	-0.841	-0.95	0.2831	-0.2705	-0.0697	0.4593	0.2033	0.3779	0.3408	0.7198	0.9996	-0.8241	-0.019	0.3468	0.6867	0.1352	0.2802	0.1308	0.3306	0.8051	1.1709	1.5108	0.012924	0.001294	0.00034
EXP_AL645882_1224134_1224211_1_78_s_PSO-60-0005	NA	Intergen	-3.4129	-3.2569	-3.6329	-2.4426	-2.9529	-3.1924	-2.4034	-2.0485	-2.8926	-2.3742	-1.9464	-2.8832	-3.4342	-2.8626	-2.4482	-2.4013	0.1889	0.383	0.4238	0.469	0.5716	0.986	1.0329	0.214006	0.033695	0.028214
EXP_AL645882_1224211_1224537_1_327_s_PSO-60-0241	SCO1164	Único	-1.4349	-1.2841	-1.4179	-0.6742	-0.8054	-0.8863	-0.3809	-0.4973	-0.4451	-0.4811	-0.3453	-0.3264	-1.379	-0.7887	-0.4411	-0.3843	0.0826	0.107	0.0583	0.0844	0.5903	0.9379	0.9947	0.000397	1.9e-05	1.4e-05
EXP_AL645882_1224537_1224677_1_141_s_PSO-60-0021	NA	Intergen	-0.59	-0.4778	-0.1715	0.0744	-0.409	-1.3401	-1.2406	-1.2083	-1.3483	-1.349	-1.1879	-1.3442	-0.4131	-0.5582	-1.2657	-1.2937	0.2166	0.719	0.0733	0.0917	-0.1451	-0.8526	-0.8806	0.767298	0.056794	0.050541
EXP_AL645882_122456_122743_1_288_s_PSO-60-0069	NA	Intergen	-2.5017	-2.418	-2.56	-3.849	-3.5212	-3.4754	-3.8116	-3.113	-3.4975	-2.9086	-2.6818	-3.2207	-2.4932	-3.6152	-3.474	-2.937	0.0714	0.2037	0.3499	0.2706	-1.122	-0.9808	-0.4438	0.005805	0.006824	0.133336
EXP_AL645882_122456_122743_1_288_s_PSO-60-0229	NA	Intergen	-4.2922	-4.0083	-4.0781	-3.6664	-4.267	-3.7441	-4.0497	-4.0641	-4.134	-4.1356	-4.1801	-3.894	-4.1262	-3.8925	-4.0826	-4.0699	0.1479	0.3266	0.0451	0.1539	0.2337	0.0436	0.0563	0.379839	0.866817	0.828055
EXP_AL645882_1224677_1225594_1_918_s_PSO-60-0161	SCO1165	Único	-0.0396	0	-0.0123	0.3887	-0.0048	0.1627	0.3287	0.2762	0.5478	0.1124	0.2502	0.5545	-0.0173	0.1822	0.3842	0.3057	0.0203	0.1974	0.1441	0.2262	0.1995	0.4015	0.323	0.294504	0.036348	0.078049
EXP_AL645882_1225589_1225656_1_68_s_PSO-60-0005	NA	Intergen	-1.4363	-1.3577	-1.8567	-0.7512	-1.5348	-1.5164	-0.7897	-1.1723	-1.1135	-1.2419	-1.0336	-1.0978	-1.5502	-1.2675	-1.0251	-1.1244	0.2683	0.4472	0.206	0.1067	0.2827	0.5251	0.4258	0.427309	0.117672	0.19568
EXP_AL645882_1225651_1225983_1_333_s_RC-60-0161	SCO1166	Único	1.02	0.6529	0.4908	1.2562	1.3084	1.5163	0.7466	0.6955	0.5111	1.6911	1.9882	2.3076	0.7212	1.3603	0.6511	1.9956	0.2711	0.1376	0.1239	0.3083	0.6391	-0.0701	1.2744	0.027361	0.774755	0.000656
EXP_AL645882_1225983_1226297_1_315_s_PSO-60-0069	NA	Intergen	0.7599	0.6446	0.3589	1.3832	0.8935	1.7503	0.146	0.4718	0.5554	-0.0723	0.1543	0.3085	0.5878	1.3423	0.3911	0.1302	0.2065	0.4298	0.2163	0.1915	0.7545	-0.1967	-0.4576	0.04637	0.544265	0.15884
EXP_AL645882_1225983_1226297_1_315_s_PSO-60-0245	NA	Intergen	-2.6622	-2.878	-3.6594	-3.2548	-3.2441	-3.2761	-2.7843	-2.5211	-2.8429	-2.4014	-2.0886	-2.3006	-3.0665	-3.2584	-2.7161	-2.2635	0.5247	0.0163	0.1714	0.1597	-0.1919	0.3504	0.803	0.599002	0.286906	0.028784
EXP_AL645882_1226297_1228969_1_2673_s_PSO-60-1821	SCO1167	Único	-0.5038	-0.4016	-0.4393	-1.0889	-1.126	-1.3415	-1.0176	-0.9544	-1.1501	-1.1755	-1.1167	-1.2825	-0.4482	-1.1855	-1.0407	-1.1915	0.0517	0.1364	0.0998	0.084	-0.7373	-0.5925	-0.7433	0.000267	0.000451	0.000131
EXP_AL645882_122743_125502_1_2760_s_PSO-60-2621	SCO0132	Único	-0.4662	-0.4721	-0.4429	-0.1599	-0.3616	-0.2919	-0.2196	-0.2525	-0.1123	0.1513	0.1642	0.2553	-0.4604	-0.2712	-0.1948	0.1903	0.0154	0.1024	0.0733	0.0567	0.1892	0.2656	0.6507	0.03223	0.004808	4.4e-05
EXP_AL645882_1228966_1230234_1_1269_s_PSO-60-0601	SCO1168	Único	-0.9633	-0.8657	-0.9426	-1.0253	-1.2002	-1.1985	-1.0611	-0.9766	-0.8821	-1.1779	-1.0321	-1.0395	-0.9239	-1.1414	-0.9733	-1.0832	0.0514	0.1005	0.0895	0.0821	-0.2175	-0.0494	-0.1593	0.037017	0.576114	0.079908
EXP_AL645882_1230234_1230329_1_96_s_PSO-60-0037	NA	Intergen	-1.2911	-0.823	-1.0481	-0.7192	-1.2247	-1.2096	-1.2401	-1.0962	-0.8708	-1.4567	-1.1531	-0.8478	-1.0541	-1.0511	-1.069	-1.1525	0.2341	0.2876	0.1862	0.3044	0.003	-0.0149	-0.0984	0.993542	0.962998	0.752241
EXP_AL645882_1230329_1231492_1_1164_s_RC-60-0881	SCO1169	Único	0.8034	0.8683	1.0367	-1.045	-0.5518	-1.1109	-0.7707	-0.8291	-1.0043	-0.9584	-1.0845	-1.3378	0.9028	-0.9026	-0.868	-1.1269	0.1205	0.3056	0.1215	0.1932	-1.8054	-1.7708	-2.0297	0.000105	5.8e-05	2.8e-05
EXP_AL645882_1231492_1231648_1_157_s_PSO-60-0053	NA	Intergen	-3.3921	-3.4781	-3.436	-3.549	-3.4834	-4.1611	-3.9414	-3.6816	-4.1481	-3.8848	-4.0997	-4.4922	-3.4354	-3.7312	-3.9237	-4.1589	0.043	0.3738	0.2337	0.308	-0.2958	-0.4883	-0.7235	0.38336	0.126206	0.035278
EXP_AL645882_1231648_1233093_1_1446_s_PSO-60-1161	SCO1170	Único	0.2727	0.1787	0.1539	0.103	-0.0315	-0.2616	-0.1848	-0.4163	-0.4012	-0.6109	-0.6109	-0.6271	0.2018	-0.0634	-0.3341	-0.6163	0.0627	0.1844	0.1295	0.0093	-0.2652	-0.5359	-0.8181	0.062003	0.001932	0.000209
EXP_AL645882_1233093_1233319_1_227_s_PSO-60-0053	NA	Intergen	-0.2659	-0.1911	-0.3958	-0.317	-0.8667	-0.6604	-0.4164	-0.3995	-0.2573	-1.0144	-0.8639	-0.4589	-0.2843	-0.6147	-0.3577	-0.7791	0.1035	0.2777	0.0874	0.2873	-0.3304	-0.0734	-0.4948	0.239651	0.784	0.068853
EXP_AL645882_1233319_1234527_1_1209_s_PSO-60-0921	SCO1171	Único	0.3785	0.5893	0.5785	-0.2931	0.4204	0.4773	0.4519	0.5306	0.4496	0.5185	0.4442	0.3144	0.5154	0.2015	0.4774	0.4257	0.1187	0.4293	0.0461	0.1033	-0.3139	-0.038	-0.0897	0.232134	0.882246	0.716822
EXP_AL645882_1234527_1234835_1_309_s_PSO-60-0149	NA	Intergen	-3.9955	-3.7209	-3.8627	-4.0563	-4.258	-4.3557	-3.4139	-3.6506	-3.4953	-4.178	-4.1914	-3.8923	-3.8597	-4.2234	-3.5199	-4.0872	0.1373	0.1527	0.1202	0.169	-0.3637	0.3398	-0.2275	0.10894	0.10362	0.261251
EXP_AL645882_1234527_1234835_1_309_s_PSO-60-0245	NA	Intergen	-3.0866	-2.8546	-2.9894	-2.7077	-3.4094	-3.2727	-2.9305	-3.0652	-3.0604	-3.5161	-3.6899	-3.5543	-2.9768	-3.1299	-3.0187	-3.5868	0.1165	0.372	0.0764	0.0913	-0.1531	-0.0419	-0.61	0.581988	0.875816	0.029402
EXP_AL645882_1234835_1235440_1_606_s_PSO-60-0441	SCO1172	Único	-2.3468	-2.476	-2.6255	-0.9818	-1.5592	-1.2895	0.5937	0.3331	0.2194	0.0797	-0.0262	0.2277	-2.4827	-1.2768	0.382	0.0938	0.1395	0.2889	0.1919	0.1275	1.2059	2.8647	2.5765	0.000786	5e-06	8e-06
EXP_AL645882_1235440_1235615_1_176_s_PSO-60-0085	NA	Intergen	0.5845	0.6549	0.3279	0.2048	0.2747	1.2133	0.4109	0.6003	1.0189	0.4721	0.5237	0.9959	0.5224	0.5643	0.6767	0.6639	0.1721	0.5631	0.3112	0.2887	0.0419	0.1543	0.1415	0.93353	0.710376	0.733563
EXP_AL645882_1235615_1236874_1_1260_s_PSO-60-1161	SCO1173	Único	-1.4906	-1.3637	-1.4202	-1.0362	-1.1703	-0.9058	0.5323	0.2621	0.414	0.4119	0.5867	0.8733	-1.4248	-1.0375	0.4028	0.624	0.0636	0.1323	0.1354	0.2329	0.3873	1.8276	2.0488	0.042508	1.3e-05	7e-06
EXP_AL645882_12366_13457_1_1092_s_PSO-60-0141	NA	Plural	-1.7636	-1.7088	-1.5687	-0.1395	-0.8398	-0.3949	0.7956	0.3179	0.7035	0.6143	1.2416	1.4656	-1.6803	-0.4581	0.6057	1.1072	0.1005	0.3544	0.2534	0.4413	1.2222	2.286	2.7875	0.009934	0.000253	8.7e-05
EXP_AL645882_12366_13457_1_1092_s_PSO-60-0361	NA	Plural	-3.6361	-3.5506	-3.9229	-1.4439	-2.4527	-1.6578	-0.4019	-0.9928	-0.7053	-0.6784	-0.2494	0.4115	-3.7032	-1.8515	-0.7	-0.1721	0.195	0.5316	0.2955	0.5491	1.8517	3.0032	3.5311	0.004873	0.000236	9.9e-05
EXP_AL645882_12366_13457_1_1092_s_PSO-60-0641	NA	Plural	-1.0832	-1.0006	-1.0624	-0.2677	-0.8193	-0.268	0.4144	-0.0235	0.1201	0.5412	0.9463	1.1475	-1.0487	-0.4517	0.1703	0.8784	0.0429	0.3184	0.2233	0.3088	0.597	1.219	1.9271	0.075203	0.002478	0.000225
EXP_AL645882_12366_13457_1_1092_s_PSO-60-0801	NA	Plural	-1.9456	-1.6543	-1.6312	-0.3225	-1.3099	-1.0671	-0.0883	-0.6105	-0.2052	-0.3165	0.0826	0.8344	-1.7437	-0.8998	-0.3013	0.2002	0.1752	0.5145	0.274	0.5844	0.8439	1.4424	1.9439	0.104133	0.009871	0.002371
EXP_AL645882_12366_13457_1_1092_s_PSO-60-0901	NA	Plural	-2.3876	-2.3514	-2.7358	-0.9429	-1.8697	-1.3793	-0.4155	-0.7629	-0.4772	-0.5463	-0.0596	0.6391	-2.4916	-1.3973	-0.5519	0.0111	0.2123	0.4637	0.1853	0.5959	1.0943	1.9397	2.5027	0.03864	0.001898	0.000512
EXP_AL645882_1236874_1237012_1_139_s_PSO-60-0021	NA	Intergen	-3.4191	-3.5621	-2.7512	-1.8487	-2.3585	-2.0029	0.9413	0.9051	1.2884	1.1201	1.9067	2.3343	-3.2441	-2.07	1.0449	1.787	0.4328	0.2614	0.2116	0.6159	1.1741	4.289	5.0311	0.03223	3.1e-05	1.4e-05
EXP_AL645882_1237012_1238535_1_1524_s_PSO-60-0621	SCO1174	Único	-1.6941	-1.7222	-1.8064	0.8155	0.3792	0.7286	0.6624	0.9298	0.8046	0.4315	0.7288	0.8108	-1.7409	0.6411	0.799	0.657	0.0584	0.231	0.1338	0.1995	2.382	2.5399	2.3979	1.2e-05	4e-06	6e-06
EXP_AL645882_1238535_1238595_1_61_s_PSO-60-0002	NA	Intergen	-2.7235	-2.6464	-2.4928	0.0134	-0.9504	-0.6139	-0.581	-0.5374	-0.3826	-1.252	-1.1555	-1.0392	-2.6209	-0.517	-0.5004	-1.1489	0.1174	0.4892	0.1043	0.1065	2.1039	2.1205	1.472	0.000331	0.000166	0.001172
EXP_AL645882_1238595_1239002_1_408_s_RC-60-0101	SCO1175	Único	-1.8179	-1.6573	-1.6805	-1.5841	-1.419	-1.3983	-1.233	-1.2403	-1.3205	-1.5607	-1.424	-1.437	-1.7185	-1.4671	-1.2646	-1.4739	0.0868	0.1018	0.0485	0.0754	0.2514	0.4539	0.2446	0.018767	0.000659	0.014001
EXP_AL645882_1239002_1239663_1_662_s_PSO-60-0021	NA	Intergen	-2.5585	-2.644	-2.7759	3.3426	-3.4383	-3.4731	-4.1791	-3.9362	-3.8278	-4.1543	-4.1763	-4.0434	-2.6595	-1.1896	-3.981	-4.1247	0.1095	3.9251	0.1799	0.0712	1.4699	-1.3215	-1.4652	0.517269	0.525635	0.478868
EXP_AL645882_1239002_1239663_1_662_s_PSO-60-0405	NA	Intergen	-1.033	-1.0176	-1.0113	-0.9698	-0.8343	-0.5307	-0.8711	-0.8999	-0.5163	-0.8723	-0.8106	-1.0639	-1.0206	-0.7783	-0.7624	-0.9156	0.0112	0.2248	0.2136	0.1321	0.2423	0.2582	0.105	0.312696	0.243445	0.64095
EXP_AL645882_1239002_1239663_1_662_s_PSO-60-0581	NA	Intergen	-2.9062	-3.1846	-2.998	-2.1419	-2.4648	-2.1844	-1.7399	-1.6637	-1.4174	-2.0798	-2.1162	-2.085	-3.0296	-2.2637	-1.607	-2.0937	0.1419	0.1755	0.1686	0.0197	0.7659	1.4226	0.9359	0.005878	0.000139	0.001318
EXP_AL645882_1239663_1241453_1_1791_s_RC-60-0101	SCO1176	Único	-1.1519	-1.2429	-1.3567	-1.2599	-1.6668	-1.563	-1.4413	-1.6098	-1.5091	-1.2987	-1.571	-1.6737	-1.2505	-1.4966	-1.5201	-1.5144	0.1027	0.2114	0.0848	0.1938	-0.2461	-0.2696	-0.2639	0.17643	0.113403	0.120241
EXP_AL645882_1241453_1241562_1_110_s_PSO-60-0037	NA	Intergen	0.4573	0.1806	0.4481	-0.3	0.1474	-0.0546	-1.096	-0.9554	-0.5201	-0.6671	-0.7052	-0.5397	0.362	-0.069	-0.8571	-0.6373	0.1572	0.224	0.3002	0.0867	-0.431	-1.2191	-0.9993	0.128167	0.001216	0.003373
EXP_AL645882_1241562_1242302_1_741_s_PSO-60-0401	SCO1177	Único	-0.7282	-0.5118	-0.1356	-0.579	-0.4384	-0.3686	-0.921	-0.5644	-0.8224	-0.514	-0.3998	-0.7661	-0.4585	-0.462	-0.7693	-0.56	0.2999	0.1072	0.1842	0.1874	-0.0035	-0.3108	-0.1015	0.988776	0.156946	0.645266
EXP_AL645882_1242287_1242349_1_63_s_PSO-60-0002	NA	Intergen	-1.4864	-1.4184	-1.4573	-1.6916	-2.0023	-1.7377	-1.9575	-2.4833	-2.1967	-2.7633	-2.7043	-2.2292	-1.454	-1.8105	-2.2125	-2.5656	0.0341	0.1677	0.2632	0.2928	-0.3565	-0.7585	-1.1116	0.211542	0.013759	0.002239
EXP_AL645882_1242334_1242783_1_450_s_RC-60-0141	SCO1178	Único	-1.9279	-2.1103	-2.3977	-2.3518	-2.7554	-2.6937	-1.9491	-2.2239	-1.9204	-0.8565	-1.1883	-0.8201	-2.1453	-2.6003	-2.0311	-0.955	0.2369	0.2174	0.1676	0.2029	-0.455	0.1142	1.1903	0.069314	0.607926	0.000615
EXP_AL645882_1242768_1242832_1_65_s_PSO-60-0005	NA	Intergen	-3.9715	-3.7481	-3.8813	-3.8293	-3.9108	-3.9711	-4.2936	-3.8805	-3.7456	-3.8896	-3.6788	-3.831	-3.867	-3.9037	-3.9733	-3.7998	0.1124	0.0712	0.2855	0.1088	-0.0367	-0.1063	0.0672	0.892237	0.636453	0.768616
EXP_AL645882_1242817_1243575_1_759_s_RC-60-0681	SCO1179	Único	-1.4039	-1.615	-1.6488	-0.8867	-2.0389	-1.6135	-1.3036	-1.7703	-1.6142	-1.7452	-2.0956	-1.6793	-1.5559	-1.5131	-1.5627	-1.84	0.1327	0.5826	0.2376	0.2238	0.0428	-0.0068	-0.2841	0.923943	0.984956	0.426429
EXP_AL645882_1243575_1243639_1_65_s_PSO-60-0005	NA	Intergen	-3.469	-3.6694	-3.2191	-3.693	-3.6445	-3.6586	-3.5446	-3.5993	-3.3186	-3.6264	-3.5386	-3.3063	-3.4525	-3.6654	-3.4875	-3.4904	0.2256	0.0249	0.1488	0.1654	-0.2129	-0.035	-0.0379	0.356942	0.877399	0.868349
EXP_AL645882_1243639_1244799_1_1161_s_PSO-60-0921	SCO1180	Único	0.7151	0.8409	0.8133	-0.4658	-0.0153	0.1688	0.5999	0.3254	0.5333	0.2966	0.3566	0.518	0.7897	-0.1041	0.4862	0.3904	0.0661	0.3265	0.1432	0.1145	-0.8938	-0.3035	-0.3993	0.002901	0.13542	0.059555
EXP_AL645882_1244799_1244920_1_122_s_PSO-60-0037	NA	Intergen	-0.4997	-0.4777	-0.2283	-1.3449	-1.5004	-1.3431	-1.1425	-0.993	-0.7662	-1.1539	-1.0484	-0.5989	-0.4019	-1.3961	-0.9672	-0.9337	0.1507	0.0903	0.1895	0.2947	-0.9942	-0.5653	-0.5318	0.004597	0.035316	0.044423
EXP_AL645882_1244920_1245774_1_855_s_PSO-60-0681	SCO1181	Único	3.0139	2.9076	2.2428	-0.4285	0.0981	-0.544	0.57	0.1257	-0.6148	0.9617	0.8001	-0.1736	2.7214	-0.2915	0.027	0.5294	0.4179	0.3423	0.5985	0.6142	-3.0129	-2.6944	-2.192	0.000896	0.000894	0.002621
EXP_AL645882_1245771_1250951_1_5181_s_PSO-60-4261	SCO1182	Único	1.4863	1.5063	1.3741	-0.4129	-0.1163	-0.187	-0.3343	-0.3749	-0.5346	-0.0939	-0.1815	-0.4368	1.4555	-0.2387	-0.4146	-0.2374	0.0713	0.1549	0.1059	0.1782	-1.6942	-1.8701	-1.6929	2.2e-05	6e-06	9e-06
EXP_AL645882_1250946_1251009_1_64_s_PSO-60-0005	NA	Intergen	0.4409	0.4799	0.297	0.5645	0.2762	0.7537	0.2959	0.3203	0.5064	0.2752	0.3393	0.6064	0.4059	0.5315	0.3742	0.407	0.0964	0.2405	0.1151	0.1756	0.1256	-0.0317	0.0011	0.605457	0.892914	0.996769
EXP_AL645882_1251004_1252173_1_1170_s_PSO-60-0121	SCO1183	Único	0.8835	0.8786	0.9736	-0.0748	-0.4644	-0.6778	-1.0007	-0.9559	-1.1287	-0.8887	-0.9603	-1.125	0.9119	-0.4057	-1.0284	-0.9914	0.0535	0.3058	0.0897	0.1211	-1.3176	-1.9403	-1.9033	0.000248	1.7e-05	1.9e-05
EXP_AL645882_1252_3813_1_2562_s_PSO-60-0141	NA	Plural	-1.6521	-1.8936	-2.1344	-1.8469	-2.5482	-1.9965	-2.7769	-2.6866	-2.4569	-2.6524	-2.5427	-2.2186	-1.8933	-2.1305	-2.6401	-2.4712	0.2412	0.3694	0.165	0.2256	-0.2372	-0.7468	-0.5779	0.476647	0.027927	0.071024
EXP_AL645882_1252_3813_1_2562_s_PSO-60-0261	NA	Plural	-2.7128	-3.1274	-3.2371	-3.2524	-3.5616	-3.1144	-4.1292	-4.106	-3.8834	-3.6876	-3.9501	-2.878	-3.0258	-3.3095	-4.0395	-3.5052	0.2765	0.229	0.1357	0.5588	-0.2837	-1.0137	-0.4794	0.495177	0.019748	0.207813
EXP_AL645882_1252_3813_1_2562_s_PSO-60-0481	NA	Plural	-1.8694	-1.9549	-1.0155	-1.9827	-0.7055	-1.2894	-0.2442	-0.144	0.0367	-0.2693	0.0348	0.4622	-1.6133	-1.3259	-0.1171	0.0759	0.5195	0.6394	0.1424	0.3675	0.2874	1.4962	1.6892	0.601555	0.011673	0.006717
EXP_AL645882_1252_3813_1_2562_s_PSO-60-0681	NA	Plural	-1.8944	-1.9038	-1.8121	-1.7569	-2.53	-2.202	-3.2913	-3.0429	-2.4374	-3.0508	-3.0671	-3.0307	-1.8701	-2.163	-2.9239	-3.0496	0.0505	0.388	0.4392	0.0182	-0.2929	-1.0538	-1.1795	0.42266	0.009664	0.005752
EXP_AL645882_1252_3813_1_2562_s_PSO-60-0941	NA	Plural	-0.3083	-0.3185	-0.1151	-0.9047	-0.5799	-0.2373	-0.9357	-0.6071	-0.3887	-0.4647	-0.4016	-0.5474	-0.2473	-0.574	-0.6438	-0.4712	0.1146	0.3338	0.2753	0.0731	-0.3267	-0.3965	-0.2239	0.269629	0.15133	0.410408
EXP_AL645882_1252_3813_1_2562_s_PSO-60-1241	NA	Plural	-1.9227	-2.3078	-2.065	-1.9057	-2.639	-2.4278	-2.8661	-2.8578	-2.6989	-3.0122	-3.0132	-2.5293	-2.0985	-2.3242	-2.8076	-2.8516	0.1947	0.3775	0.0943	0.2791	-0.2257	-0.7091	-0.7531	0.495123	0.033175	0.026274
EXP_AL645882_1252_3813_1_2562_s_PSO-60-1361	NA	Plural	-2.3519	-2.7149	-2.0868	-2.4756	-2.6525	-2.7556	-3.1594	-2.694	-3.1574	-2.2658	-1.9623	-3.1762	-2.3846	-2.6279	-3.0036	-2.4681	0.3153	0.1416	0.2681	0.6317	-0.2433	-0.619	-0.0835	0.604534	0.150653	0.852886
EXP_AL645882_1252_3813_1_2562_s_PSO-60-1601	NA	Plural	0.8776	0.9036	0.7694	0.5599	0.7413	0.8818	0.8535	1.0095	1.1899	0.9567	0.9928	1.3712	0.8502	0.7277	1.0176	1.1069	0.0712	0.1614	0.1684	0.2296	-0.1225	0.1674	0.2567	0.615463	0.446415	0.243831
EXP_AL645882_1252_3813_1_2562_s_PSO-60-1981	NA	Plural	0.4944	0.4285	0.705	-0.1931	0.0369	0.2466	0.299	0.1414	0.2055	-0.1413	-0.1524	-0.0181	0.5426	0.0302	0.2153	-0.1039	0.1445	0.2199	0.0793	0.0746	-0.5124	-0.3273	-0.6465	0.033585	0.110718	0.008445
EXP_AL645882_1252_3813_1_2562_s_PSO-60-2141	NA	Plural	-0.7083	-0.7194	-0.9373	-0.8403	-2.0503	-1.6479	-2.807	-2.2893	-2.3825	-2.3911	-2.3565	-2.1494	-0.7883	-1.5128	-2.4929	-2.299	0.1291	0.6162	0.276	0.1307	-0.7245	-1.7046	-1.5107	0.099308	0.001924	0.003594
EXP_AL645882_1252_3813_1_2562_s_PSO-60-2381	NA	Plural	-1.4368	-1.4211	-0.8562	-2.0915	-0.7148	-0.9557	-0.8323	-0.6561	-0.9761	-0.5714	-0.432	-0.6377	-1.2381	-1.254	-0.8215	-0.547	0.3308	0.7353	0.1603	0.105	-0.0159	0.4166	0.6911	0.977329	0.35818	0.135186
EXP_AL645882_1252_3813_1_2562_s_PSO-60-2501	NA	Plural	-1.8995	-1.8358	-2.5895	-1.6145	-2.6553	-2.4729	-3.8245	-3.3429	-3.3516	-3.4801	-3.4629	-2.8135	-2.1083	-2.2476	-3.5063	-3.2522	0.418	0.5558	0.2756	0.38	-0.1393	-1.398	-1.1439	0.797298	0.011138	0.026517
EXP_AL645882_1252179_1256141_1_3963_s_PSO-60-3721	SCO1184	Único	0.2883	0.4226	0.3576	-0.2767	-0.0616	0.0446	-0.1192	-0.0325	0.0465	0.0616	0.0254	0.0763	0.3562	-0.0979	-0.0351	0.0545	0.0672	0.1637	0.0829	0.0262	-0.4541	-0.3913	-0.3017	0.003201	0.003992	0.013539
EXP_AL645882_125502_125625_1_124_s_PSO-60-0053	NA	Intergen	-2.176	-2.1942	-2.7041	-1.0147	-2.3104	-1.7598	-1.9241	-1.8505	-1.2389	-1.5363	-1.6041	-1.2949	-2.3581	-1.695	-1.6712	-1.4784	0.2997	0.6503	0.3762	0.1625	0.6631	0.6869	0.8797	0.181252	0.136328	0.065926
EXP_AL645882_1256138_1258141_1_2004_s_PSO-60-1241	SCO1185	Único	-0.2708	-0.2325	-0.1739	-0.1493	-0.317	-0.3205	-0.6489	-0.6507	-0.4658	-0.5735	-0.5447	-0.4126	-0.2257	-0.2623	-0.5885	-0.5103	0.0488	0.0978	0.1062	0.0858	-0.0366	-0.3628	-0.2846	0.728854	0.003192	0.010275
EXP_AL645882_125625_126005_1_381_s_RC-60-0041	SCO0133	Único	0.1596	0.2494	0.3791	-0.4659	-0.7649	-0.7735	-1.3291	-1.0061	-0.9132	-1.0867	-1.156	-1.0041	0.2627	-0.6681	-1.0828	-1.0823	0.1103	0.1752	0.2183	0.076	-0.9308	-1.3455	-1.345	0.000857	6.5e-05	6.5e-05
EXP_AL645882_1258141_1258218_1_78_s_PSO-60-0005	NA	Intergen	1.3527	1.4917	0.8521	1.0733	0.6899	1.0852	0.8726	0.8957	1.0338	0.9985	1.0146	1.3061	1.2322	0.9495	0.934	1.1064	0.3364	0.2249	0.0872	0.1731	-0.2827	-0.2982	-0.1258	0.334906	0.26955	0.647375
EXP_AL645882_1258218_1259243_1_1026_s_PSO-60-0081	SCO1186	Único	0.3123	0.3601	0.4528	0.535	0.3503	0.2356	-0.1677	-0.1116	-0.0326	0.0158	-0.0233	-0.0348	0.3751	0.3736	-0.104	-0.0141	0.0714	0.151	0.0679	0.0265	-0.0015	-0.4791	-0.3892	0.989359	0.000946	0.002796
EXP_AL645882_1259243_1259461_1_219_s_PSO-60-0133	NA	Intergen	-1.0263	-1.3038	-1.9816	-0.469	-2.1883	-2.2425	-2.4216	-2.8964	-2.4814	-3.0293	-2.9755	-1.9204	-1.4373	-1.6333	-2.5998	-2.6418	0.4915	1.0086	0.2586	0.6253	-0.196	-1.1625	-1.2045	0.813836	0.106826	0.096386
EXP_AL645882_1259461_1260606_1_1146_s_PSO-60-1001	SCO1187	Único	-0.7738	-0.614	-0.6448	-1.0495	-0.6185	-0.3048	-0.1816	-0.1915	-0.0069	-0.5609	-0.5616	-0.4778	-0.6775	-0.6576	-0.1267	-0.5334	0.0848	0.3739	0.1039	0.0482	0.0199	0.5508	0.1441	0.939972	0.021271	0.493215
EXP_AL645882_126005_126989_1_985_s_PSO-60-0181	NA	Intergen	-2.0397	-1.8092	-2.6622	-1.3891	-2.2513	-1.9641	-2.7198	-2.7553	-2.4813	-2.4663	-2.5727	-2.2173	-2.1703	-1.8682	-2.6521	-2.4187	0.4413	0.439	0.149	0.1824	0.3021	-0.4818	-0.2484	0.459044	0.199768	0.506637
EXP_AL645882_126005_126989_1_985_s_PSO-60-0341	NA	Intergen	-3.7559	-3.5439	-3.7994	-3.7825	-3.7359	-3.8697	-4.1252	-3.8918	-4.1744	-2.6704	-3.0336	-3.014	-3.6997	-3.796	-4.0638	-2.906	0.1367	0.0679	0.151	0.2043	-0.0963	-0.3641	0.7937	0.675429	0.086445	0.003532
EXP_AL645882_126005_126989_1_985_s_PSO-60-0549	NA	Intergen	-1.2912	-1.2387	-0.5669	-1.4331	-0.1632	-0.4637	-0.4669	-0.4916	-0.8331	-0.3579	-0.2766	-0.6909	-1.0323	-0.6867	-0.5972	-0.4418	0.4039	0.6637	0.2046	0.2195	0.3456	0.4351	0.5905	0.489871	0.339415	0.197959
EXP_AL645882_126005_126989_1_985_s_PSO-60-0773	NA	Intergen	1.2926	1.4476	1.6697	0.3353	1.5997	2.1475	1.2994	1.5952	0.9649	1.413	1.4553	0.9119	1.4699	1.3609	1.2865	1.2601	0.1895	0.9294	0.3153	0.3023	-0.109	-0.1834	-0.2098	0.873481	0.753404	0.716822
EXP_AL645882_126005_126989_1_985_s_PSO-60-0917	NA	Intergen	-3.6945	-3.8642	-3.5657	-3.9347	-3.9239	-3.9491	-3.7177	-3.7525	-3.2578	-3.4499	-3.7086	-3.4526	-3.7081	-3.9359	-3.576	-3.537	0.1497	0.0126	0.2761	0.1486	-0.2278	0.1321	0.1711	0.351901	0.563269	0.448512
EXP_AL645882_1260606_1260854_1_249_s_PSO-60-0149	NA	Intergen	-3.0791	-3.3641	-3.2948	-3.0931	-3.5701	-3.6797	-3.5046	-4.2979	-3.7363	-3.9261	-4.0633	-3.7266	-3.246	-3.4476	-3.8462	-3.9053	0.1486	0.3119	0.4079	0.1693	-0.2016	-0.6002	-0.6593	0.570704	0.075651	0.055318
EXP_AL645882_1260854_1261948_1_1095_s_PSO-60-0961	SCO1188	Único	-1.7454	-1.6016	-1.6635	-1.723	-1.4694	-1.574	-1.4577	-1.376	-1.1114	-1.5067	-1.4274	-1.1987	-1.6702	-1.5888	-1.315	-1.3776	0.0721	0.1274	0.181	0.16	0.0814	0.3552	0.2926	0.62077	0.030691	0.062485
EXP_AL645882_1261948_1262121_1_174_s_PSO-60-0069	NA	Intergen	-1.6212	-1.5603	-1.9834	-1.929	-2.1756	-2.1005	-2.3175	-2.022	-1.7735	-2.2324	-2.2037	-1.962	-1.7216	-2.0684	-2.0376	-2.1327	0.2287	0.1264	0.2723	0.1485	-0.3468	-0.316	-0.4111	0.205392	0.209444	0.110635
EXP_AL645882_1262121_1262546_1_426_s_PSO-60-0321	SCO1189	Único	-1.4465	-1.676	-2.1307	0.6318	-0.2167	0.0302	0.6034	0.7098	0.8641	0.6338	0.9306	1.3314	-1.7511	0.1484	0.7257	0.9653	0.3482	0.4364	0.1311	0.3501	1.8995	2.4768	2.7164	0.001144	0.000155	9.6e-05
EXP_AL645882_1262509_1264110_1_1602_s_RC-60-0941	SCO1190	Único	-1.0372	-0.9054	-0.9652	-1.5183	-1.4717	-1.4484	-1.4635	-1.3266	-1.4306	-1.406	-1.3487	-1.5223	-0.9693	-1.4795	-1.4069	-1.4256	0.066	0.0356	0.0715	0.0885	-0.5102	-0.4376	-0.4563	0.000273	0.00033	0.000265
EXP_AL645882_1264110_1264183_1_74_s_PSO-60-0005	NA	Intergen	-0.2347	0.0844	0.1159	-0.5527	-1.2786	-1.1625	-2.1835	-1.5556	-1.4144	-1.7272	-1.5658	-1.5891	-0.0115	-0.9979	-1.7179	-1.6274	0.194	0.39	0.4094	0.0873	-0.9864	-1.7064	-1.6159	0.021449	0.000989	0.001325
EXP_AL645882_1264183_1264656_1_474_s_RC-60-0161	SCO1191	Único	0.4099	0.5556	0.3583	0.2885	0.1744	0.1327	0.4152	0.3988	0.364	0.194	0.3262	0.2447	0.4413	0.1985	0.3926	0.255	0.1023	0.0807	0.0261	0.0667	-0.2428	-0.0487	-0.1863	0.015511	0.536594	0.031254
EXP_AL645882_1264656_1264780_1_125_s_PSO-60-0037	NA	Intergen	-3.4916	-3.2774	-3.682	-2.7897	-3.0352	-3.2079	-3.6398	-3.0836	-3.1862	-3.033	-2.9549	-3.216	-3.4837	-3.0109	-3.3032	-3.068	0.2024	0.2101	0.296	0.134	0.4728	0.1805	0.4157	0.1106	0.497944	0.124497
EXP_AL645882_1264780_1265148_s_PSO-60-126	SCO1192	Único	-1.2881	-1.4619	-1.2027	0.5253	0.3864	0.2122	-0.335	0.7893	-0.2533	-0.383	0.4918	-0.2957	-1.3176	0.3746	0.067	-0.0623	0.1321	0.1569	0.6269	0.4819	1.6922	1.3846	1.2553	0.005242	0.008412	0.013273
EXP_AL645882_1265128_1265190_1_63_s_PSO-60-0002	NA	Intergen	-2.1703	-2.0653	-2.4009	0.5339	-0.4322	0.202	-0.9763	0.3129	-0.6235	-1.2086	-0.4221	-0.9385	-2.2122	0.1013	-0.429	-0.8564	0.1716	0.4909	0.6662	0.3996	2.3135	1.7832	1.3558	0.002692	0.005724	0.019881
EXP_AL645882_1265170_1265739_1_570_s_RC-60-0421	SCO1193	Único	-0.2075	-0.5289	-0.5578	-0.9553	-1.3535	-1.13	-1.5823	-1.6503	-1.4997	-1.7676	-1.647	-1.5636	-0.4314	-1.1463	-1.5774	-1.6594	0.1945	0.1996	0.0754	0.1026	-0.7149	-1.146	-1.228	0.00301	0.000142	0.0001
EXP_AL645882_1265739_1265841_1_103_s_PSO-60-0005	NA	Intergen	-2.6873	-2.843	-2.771	-2.4502	-2.4747	-2.7391	-3.0552	-3.2315	-2.7938	-2.9318	-3.2042	-3.3402	-2.7671	-2.5547	-3.0268	-3.1587	0.0779	0.1602	0.2202	0.208	0.2124	-0.2597	-0.3916	0.38868	0.253051	0.095672
EXP_AL645882_1265841_1267331_1_1491_s_PSO-60-1401	SCO1194	Único	-0.9644	-0.801	-0.5025	-1.3237	-0.7802	-0.779	-0.7272	-0.7705	-0.9314	-0.6445	-0.6755	-0.8409	-0.756	-0.961	-0.8097	-0.7203	0.2343	0.3141	0.1076	0.1056	-0.205	-0.0537	0.0357	0.391059	0.815597	0.881048
EXP_AL645882_1267321_1267515_1_195_s_RC-60-0041	SCO1195	Único	-2.4942	-2.31	-2.8439	-2.1968	-2.0564	-1.8063	-0.5793	-0.787	-0.5271	-0.6074	-0.9364	-0.6843	-2.5494	-2.0198	-0.6311	-0.7427	0.2712	0.1978	0.1375	0.1721	0.5296	1.9183	1.8067	0.036282	3.9e-05	5.4e-05
EXP_AL645882_1267515_1267630_1_116_s_PSO-60-0005	NA	Intergen	-0.2048	-0.8886	-1.0331	-0.8244	-0.8208	-1.8349	-1.5419	-2.231	-2.2987	-1.409	-1.6281	-1.6242	-0.7088	-1.16	-2.0239	-1.5538	0.4424	0.5845	0.4187	0.1254	-0.4512	-1.3151	-0.845	0.373696	0.015726	0.082896
EXP_AL645882_1267630_1268493_1_864_s_RC-60-0261	SCO1196	Único	0.0265	-0.0056	0.0591	0.32	0.1904	0.5905	0.3217	0.2185	0.5205	-0.0371	-0.0533	0.2107	0.0267	0.367	0.3536	0.0401	0.0324	0.2042	0.1535	0.148	0.3403	0.3269	0.0134	0.059632	0.050437	0.937225
EXP_AL645882_1268493_1268663_1_171_s_PSO-60-0069	NA	Intergen	0.5526	0.5491	0.6631	0.795	-0.2724	-0.599	-1.4248	-0.8232	-0.6871	-1.0432	-1.1778	-1.0323	0.5882	-0.0255	-0.9784	-1.0844	0.0648	0.729	0.3926	0.081	-0.6137	-1.5666	-1.6726	0.218845	0.006403	0.004768
EXP_AL645882_1268663_1269751_1_1089_s_RC-60-0941	SCO1197	Único	-0.2216	-0.1312	-0.1824	0.1513	0.2316	0.1136	0.1609	0.1621	0.2662	0.4488	-0.1916	-0.0995	-0.1784	0.1655	0.1964	0.0526	0.0453	0.0603	0.0604	0.3462	0.3439	0.3748	0.231	0.104483	0.060954	0.221157
EXP_AL645882_1269748_1270929_1_1182_s_RC-60-1121	SCO1198	Único	0.4234	0.478	0.4415	0.2667	0.643	0.253	0.532	0.382	0.3859	0.8427	0.1013	0.1677	0.4476	0.3876	0.4333	0.3706	0.0278	0.2213	0.0855	0.4102	-0.06	-0.0143	-0.077	0.839699	0.957327	0.766322
EXP_AL645882_126989_127294_1_306_s_RC-60-0221	SCO0134	Único	-0.9961	-1.1816	-1.3399	-1.0309	-1.5285	-1.3693	-0.3153	-0.7432	-0.1677	-0.9774	-1.0308	-0.5119	-1.1726	-1.3096	-0.4087	-0.84	0.1721	0.2541	0.2989	0.2854	-0.137	0.7639	0.3326	0.650585	0.015435	0.21876
EXP_AL645882_1270926_1271906_1_981_s_RC-60-0201	SCO1199	Único	0.8906	0.9297	1.0825	0.748	1.1807	0.6725	1.0117	0.9853	0.5976	1.555	0.7841	0.4959	0.9676	0.867	0.8649	0.945	0.1014	0.2743	0.2318	0.5476	-0.1006	-0.1027	-0.0226	0.807047	0.77571	0.953205
EXP_AL645882_1271906_1271991_1_86_s_PSO-60-0021	NA	Intergen	-3.3155	-3.4398	-3.0412	-2.2376	-2.2178	-2.8182	-2.4468	-2.6494	-2.9969	-1.8464	-2.9444	-3.4382	-3.2655	-2.4245	-2.6977	-2.743	0.2039	0.341	0.2782	0.8148	0.841	0.5678	0.5225	0.139286	0.269882	0.309708
EXP_AL645882_1271991_1272566_1_576_s_RC-60-0061	SCO1200	Único	1.5588	1.4142	1.408	1.0418	1.6131	1.1536	1.3306	1.0199	0.7003	2.3949	1.6193	1.4146	1.4603	1.2695	1.0169	1.8096	0.0853	0.3028	0.3151	0.5171	-0.1908	-0.4434	0.3493	0.632423	0.217446	0.328501
EXP_AL645882_1272566_1272644_1_79_s_PSO-60-0005	NA	Intergen	-2.5395	-2.838	-3.1708	-1.6952	-2.171	-2.7488	-2.8825	-2.9038	-3.3802	-1.9981	-2.686	-2.9194	-2.8494	-2.205	-3.0555	-2.5345	0.3158	0.5276	0.2814	0.479	0.6444	-0.2061	0.3149	0.194694	0.658991	0.489079
EXP_AL645882_1272644_1273609_1_966_s_PSO-60-0061	SCO1201	Único	0.022	0.0195	-0.2247	0.694	1.0184	0.2479	-0.8453	-0.9179	-0.8489	-0.2501	-0.5541	-0.408	-0.0611	0.6534	-0.8707	-0.4041	0.1417	0.3869	0.0409	0.152	0.7145	-0.8096	-0.343	0.016023	0.005805	0.144363
EXP_AL645882_127294_127571_1_278_s_PSO-60-0085	NA	Intergen	-0.7608	-0.5812	-0.6941	-0.3336	-1.4196	-1.478	-1.7596	-1.29	-1.4731	-0.897	-0.9437	-1.6611	-0.6787	-1.0771	-1.5076	-1.1673	0.0908	0.6445	0.2367	0.4283	-0.3984	-0.8289	-0.4886	0.412227	0.076526	0.274745
EXP_AL645882_1273609_1273700_1_92_s_PSO-60-0021	NA	Intergen	0.1698	0.2618	0.0156	0.8258	1.798	0.5009	-1.3763	-1.4786	-1.5081	-0.5785	-1.2033	-1.0767	0.1491	1.0415	-1.4543	-0.9528	0.1244	0.6749	0.0692	0.3303	0.8924	-1.6034	-1.1019	0.066601	0.003934	0.021842
EXP_AL645882_1273700_1275238_1_1539_s_PSO-60-0441	SCO1202	Único	0.0559	0.2305	0.2797	0.2642	0.473	0.0556	-0.0329	-0.0016	0.1071	0.3399	0.2745	0.3054	0.1887	0.2643	0.0242	0.3066	0.1176	0.2087	0.0735	0.0327	0.0756	-0.1645	0.1179	0.606801	0.216519	0.37248
EXP_AL645882_1275235_1275696_1_462_s_PSO-60-0381	SCO1203	Único	-0.0726	-0.0208	0.0075	-0.3161	-0.3199	-0.461	-0.477	-0.6088	-0.5222	-0.2587	-0.3021	-0.4224	-0.0286	-0.3657	-0.536	-0.3277	0.0406	0.0826	0.067	0.0848	-0.3371	-0.5074	-0.2991	0.002773	0.000184	0.002989
EXP_AL645882_1275696_1275830_1_135_s_PSO-60-0053	NA	Intergen	-1.2476	-1.3456	-1.4506	-0.9511	-1.4041	-1.2925	-1.6286	-1.5919	-1.4053	-0.545	-1.0422	-0.7657	-1.3479	-1.2159	-1.5419	-0.7843	0.1016	0.236	0.1198	0.2491	0.132	-0.194	0.5636	0.616833	0.415358	0.032409
EXP_AL645882_127571_128290_1_720_s_PSO-60-0481	SCO0135	Único	-3.3483	-3.1587	-3.0761	-2.4219	-2.7478	-2.3036	-2.7518	-2.6619	-2.7152	-2.1947	-2.3775	-2.0477	-3.1944	-2.4911	-2.7096	-2.2066	0.1396	0.2301	0.0452	0.1652	0.7033	0.4848	0.9878	0.003964	0.013883	0.000405
EXP_AL645882_1275830_1277215_1_1386_s_PSO-60-1161	SCO1204	Único	-1.2721	-1.1295	-1.1409	-1.6434	-1.1904	-1.1931	-1.4201	-1.308	-1.3703	-0.2733	-0.5525	-0.5803	-1.1808	-1.3423	-1.3661	-0.4687	0.0793	0.2607	0.0562	0.1698	-0.1615	-0.1853	0.7121	0.384321	0.277987	0.002495
EXP_AL645882_1277200_1277268_1_69_s_PSO-60-0005	NA	Intergen	-4.3832	-4.3232	-4.6931	-4.3474	-4.6711	-4.3933	-4.4937	-4.2111	-4.3221	-2.2302	-2.7271	-2.6316	-4.4665	-4.4706	-4.3423	-2.5296	0.1986	0.1752	0.1424	0.2637	-0.0041	0.1242	1.9369	0.988563	0.624702	9e-05
EXP_AL645882_1277253_1277477_1_225_s_PSO-60-0061	SCO1205	Único	-0.0261	-0.0977	-0.2611	0.5142	0.077	0.0006	0.4944	0.4322	0.6362	0.5263	0.5434	0.6331	-0.1283	0.1973	0.521	0.5676	0.1204	0.2771	0.1046	0.0574	0.3256	0.6493	0.6959	0.091273	0.003849	0.002753
EXP_AL645882_1277477_1277625_1_149_s_PSO-60-0053	NA	Intergen	-0.5718	-0.3218	-0.478	-0.3404	-0.9856	-0.9354	-0.6751	-0.6589	-0.6331	-0.7067	-1.0182	-1.1149	-0.4572	-0.7538	-0.6557	-0.9466	0.1263	0.3589	0.0211	0.2133	-0.2966	-0.1985	-0.4894	0.302165	0.45346	0.077522
EXP_AL645882_1277625_1278749_1_1125_s_PSO-60-0681	SCO1206	Único	-1.1889	-1.2512	-1.4179	-1.1204	-1.2464	-1.0484	-1.1539	-1.1208	-1.0232	-0.0809	-0.3941	-0.2166	-1.286	-1.1384	-1.0993	-0.2305	0.1184	0.1002	0.068	0.1571	0.1476	0.1867	1.0555	0.262641	0.131101	5e-05
EXP_AL645882_1278746_1279960_1_1215_s_PSO-60-1141	SCO1207	Único	-1.2305	-1.2949	-1.1389	-0.8255	-1.0212	-0.8816	-1.2533	-1.2412	-1.1822	-0.2275	-0.3892	-0.2501	-1.2214	-0.9094	-1.2256	-0.2889	0.0784	0.1008	0.038	0.0876	0.312	-0.0042	0.9325	0.006846	0.962769	1.4e-05
EXP_AL645882_1279957_1280490_1_534_s_PSO-60-0461	SCO1208	Único	-2.2189	-2.1492	-2.149	-1.883	-1.9641	-1.9404	-2.1055	-2.0579	-1.8117	-1.245	-1.2979	-1.3476	-2.1723	-1.9292	-1.9917	-1.2968	0.0403	0.0417	0.1577	0.0513	0.2431	0.1806	0.8755	0.0303	0.063845	3.1e-05
EXP_AL645882_1280487_1281713_1_1227_s_RC-60-0021	SCO1209	Único	-1.2693	-1.2327	-1.1149	-1.0404	-1.1238	-1.1338	-0.851	-0.7072	-0.7215	-0.7623	-0.6588	-0.6826	-1.2056	-1.0994	-0.7599	-0.7012	0.0807	0.0513	0.0792	0.0542	0.1062	0.4457	0.5044	0.173507	0.000292	0.000146
EXP_AL645882_1281713_1281884_1_172_s_PSO-60-0069	NA	Intergen	-3.1988	-3.1973	-3.743	-3.0399	-3.7808	-3.6298	-3.3451	-3.1702	-3.0755	-3.4243	-3.2056	-3.1741	-3.3797	-3.4835	-3.1969	-3.268	0.3146	0.3915	0.1367	0.1362	-0.1038	0.1828	0.1117	0.775364	0.563285	0.727875
EXP_AL645882_1281884_1282540_1_657_s_PSO-60-0161	SCO1210	Único	0.2873	0.1126	0.0117	0.8034	0.7709	0.2943	-0.3003	-0.3801	-0.3088	-0.5528	-0.3542	-0.2206	0.1372	0.6229	-0.3297	-0.3759	0.1394	0.285	0.0438	0.1672	0.4857	-0.4669	-0.5131	0.033808	0.027502	0.018747
EXP_AL645882_1282530_1282592_1_63_s_PSO-60-0002	NA	Intergen	1.2588	1.1237	1.7817	0.6969	1.6084	1.0364	0.953	0.7745	0.0042	1.165	1.064	0.3336	1.3881	1.1139	0.5772	0.8542	0.3475	0.4607	0.5042	0.4537	-0.2742	-0.8109	-0.5339	0.610467	0.105106	0.271762
EXP_AL645882_1282582_1283235_1_654_s_RC-60-0581	SCO1211	Único	-0.5219	-0.5194	-0.5504	0.1607	-0.0728	0.4028	-0.5828	-0.5915	-0.394	-0.693	-0.6913	-0.3486	-0.5306	0.1636	-0.5228	-0.5777	0.0173	0.2378	0.1116	0.1984	0.6942	0.0078	-0.0471	0.004873	0.966376	0.795054
EXP_AL645882_128290_128634_1_345_s_PSO-60-0133	NA	Intergen	-3.8101	-4.1154	-3.0357	-3.675	-3.3177	-3.5753	-3.2774	-3.5311	-3.5384	-3.6019	-3.8751	-3.7228	-3.6538	-3.5227	-3.4489	-3.7333	0.5566	0.1844	0.1486	0.1369	0.1311	0.2049	-0.0795	0.746689	0.565432	0.83064
EXP_AL645882_128290_128634_1_345_s_PSO-60-0245	NA	Intergen	-0.4155	-0.3267	-0.4127	-0.3325	-0.6735	-0.7822	-0.2029	-0.1527	-0.3507	0.2762	-0.1319	-0.1351	-0.385	-0.5961	-0.2354	0.0031	0.0505	0.2347	0.1029	0.2365	-0.2111	0.1496	0.3881	0.392436	0.514158	0.098905
EXP_AL645882_1283235_1283300_1_66_s_PSO-60-0005	NA	Intergen	0.937	0.828	1.421	1.5775	1.9209	1.6278	0.9608	1.0053	0.6473	1.0722	0.9595	0.5522	1.062	1.7088	0.8712	0.8613	0.3157	0.1854	0.1951	0.2735	0.6468	-0.1908	-0.2007	0.057243	0.517148	0.493242
EXP_AL645882_1283300_1284538_1_1239_s_PSO-60-0341	SCO1212	Único	0.9997	0.9042	1.1594	1.4284	1.3484	1.4128	1.347	1.3895	1.3259	1.2405	1.1793	0.9948	1.0211	1.3965	1.3541	1.1382	0.1289	0.0424	0.0324	0.1279	0.3754	0.333	0.1171	0.006411	0.007078	0.238673
EXP_AL645882_1284518_1284582_1_65_s_PSO-60-0005	NA	Intergen	0.0498	-0.1792	-0.4301	0.8807	0.6351	0.2256	-0.5191	-0.4941	-0.4743	-0.5809	-0.6777	-0.4438	-0.1865	0.5805	-0.4958	-0.5675	0.24	0.331	0.0224	0.1175	0.767	-0.3093	-0.381	0.019304	0.234679	0.148402
EXP_AL645882_1284562_1285290_1_729_s_PSO-60-0061	SCO1213	Único	0.871	0.713	0.3873	1.5028	1.067	1.0885	0.28	0.2985	0.318	0.1627	0.0588	0.12	0.6571	1.2194	0.2988	0.1138	0.2467	0.2456	0.019	0.0523	0.5623	-0.3583	-0.5433	0.017125	0.06625	0.013118
EXP_AL645882_1285290_1285457_1_168_s_PSO-60-0101	NA	Intergen	0.9411	0.9721	0.8507	0.7712	1.0605	0.4857	-0.3034	-0.336	-0.462	0.0782	-0.125	-0.4159	0.9213	0.7724	-0.3671	-0.1542	0.0631	0.2874	0.0838	0.2483	-0.1489	-1.2884	-1.0755	0.583599	0.000743	0.001917
EXP_AL645882_1285457_1286482_1_1026_s_PSO-60-0281	SCO1214	Único	0.7662	0.7653	0.645	1.1522	1.1236	0.8301	0.1487	0.3595	-0.0806	-0.0304	-0.1112	-0.2954	0.7255	1.0353	0.1425	-0.1457	0.0697	0.1783	0.2201	0.1358	0.3098	-0.583	-0.8712	0.102534	0.00618	0.000818
EXP_AL645882_128634_130184_1_1551_s_RC-60-0761	SCO0136	Único	-1.4356	-1.3205	-1.5412	-1.0707	-1.3589	-1.0802	-1.4672	-1.3733	-1.2238	-1.3522	-1.349	-1.108	-1.4324	-1.1699	-1.3548	-1.2697	0.1104	0.1637	0.1228	0.14	0.2625	0.0776	0.1627	0.101212	0.591967	0.253689
EXP_AL645882_1286482_1286676_1_195_s_PSO-60-0101	NA	Intergen	-1.1183	-0.6129	-1.4559	-0.8802	-1.1815	-1.0583	-1.422	-1.3198	-1.8227	-1.3591	-1.5595	-1.4946	-1.0624	-1.04	-1.5215	-1.4711	0.4243	0.1515	0.2658	0.1023	0.0224	-0.4591	-0.4087	0.954549	0.144445	0.18933
EXP_AL645882_1286676_1287626_1_951_s_PSO-60-0581	SCO1215	Único	0.3844	0.0384	0.0811	0.2174	-0.2083	-0.3918	-0.6446	-0.6195	-0.8026	-0.2963	-0.2497	-0.0642	0.1679	-0.1276	-0.6889	-0.2034	0.1886	0.3125	0.0993	0.1228	-0.2955	-0.8568	-0.3713	0.19513	0.002634	0.087161
EXP_AL645882_1287626_1287685_PSO	NA	Intergen	0.8683	0.8349	1.1863	1.2037	0.5929	0.1683	0.1321	0.3214	0.2456	1.2032	1.0634	0.7597	0.9632	0.655	0.233	1.0087	0.194	0.5205	0.0952	0.2268	-0.3082	-0.7302	0.0455	0.411014	0.048952	0.903825
EXP_AL645882_1287637_1287840_1_204_s_PSO-60-0081	SCO1216	Único	0.2992	0.4288	0.3612	0.609	1.1298	0.6678	1.0599	1.1763	0.7933	1.6127	1.5074	1.126	0.3631	0.8022	1.0098	1.4153	0.0648	0.2852	0.1963	0.2561	0.4391	0.6467	1.0522	0.089485	0.015387	0.001477
EXP_AL645882_1287825_1287894_1_70_s_PSO-60-0005	NA	Intergen	-0.2912	0.3136	-0.0066	0.131	0.181	-0.051	0.2961	0.451	0.5516	1.4458	1.4084	1.3726	0.0053	0.087	0.4329	1.4089	0.3026	0.1221	0.1287	0.0366	0.0817	0.4276	1.4036	0.757222	0.073318	0.000319
EXP_AL645882_1287879_1289096_1_1218_s_RC-60-0441	SCO1217	Único	-0.974	-0.9675	-0.808	-0.8323	-0.8621	-0.8833	-0.8914	-0.9517	-0.7442	-0.8284	-0.8348	-0.7492	-0.9165	-0.8592	-0.8624	-0.8041	0.094	0.0256	0.1067	0.0477	0.0573	0.0541	0.1124	0.513552	0.501105	0.163874
EXP_AL645882_1289093_1290928_1_1836_s_RC-60-0481	SCO1218	Único	-0.369	-0.3155	-0.2244	-0.1958	-0.0478	0.1642	0.3717	0.3377	0.7153	0.0261	0.0291	0.3231	-0.303	-0.0265	0.4749	0.1261	0.0731	0.1809	0.2089	0.1706	0.2765	0.7779	0.4291	0.150849	0.001737	0.027921
EXP_AL645882_1290908_1290977_1_70_s_PSO-60-0005	NA	Intergen	-3.4704	-3.0598	-3.1887	-3.6378	-3.1107	-2.9524	-3.3622	-2.8819	-3.4867	-3.0654	-2.7712	-3.4293	-3.2396	-3.2336	-3.2436	-3.0886	0.21	0.3589	0.3194	0.3297	0.006	-0.004	0.151	0.988296	0.991106	0.674106
EXP_AL645882_1290957_1291352_1_396_s_RC-60-0201	SCO1219	Único	-0.7411	-0.6084	-0.7685	-1.0393	-0.7322	-0.2502	-1.0056	-1.1007	-0.5843	-0.9782	-1.0118	-0.7837	-0.706	-0.6739	-0.8969	-0.9246	0.0857	0.3978	0.2748	0.1232	0.0321	-0.1909	-0.2186	0.92315	0.473403	0.409882
EXP_AL645882_1291352_1291411_PSO	NA	Intergen	-4.3533	-4.1129	-3.5954	0.4873	-3.7628	-3.577	-3.9982	-4.023	-3.7598	-4.0812	-4.0505	-3.9223	-4.0205	-2.2842	-3.927	-4.018	0.3873	2.4019	0.1454	0.0843	1.7363	0.0935	0.0025	0.216116	0.946741	0.998613
EXP_AL645882_1291356_1292117_1_762_s_RC-60-0621	SCO1220	Único	-0.7701	-0.6548	-0.3756	-0.3275	-0.7419	-0.8052	-0.0843	-0.3086	-0.3001	-0.4927	-0.4032	-0.2024	-0.6002	-0.6249	-0.231	-0.3661	0.2028	0.2594	0.1271	0.1487	-0.0247	0.3692	0.2341	0.921721	0.078582	0.244374
EXP_AL645882_1292117_1292195_1_79_s_PSO-60-0005	NA	Intergen	-0.8512	-1.1303	-2.1703	-0.4492	-2.1566	-2.1471	-3.1259	-2.78	-2.7417	-2.9753	-2.9091	-2.9002	-1.3839	-1.5843	-2.8825	-2.9282	0.6952	0.983	0.2116	0.041	-0.2004	-1.4986	-1.5443	0.795469	0.036741	0.032886
EXP_AL645882_1292195_1292698_1_504_s_PSO-60-0041	SCO1221	Único	-1.2004	-1.257	-1.4438	-0.8085	-0.8943	-0.7363	-1.1804	-1.1049	-1.0024	-1.0545	-1.1025	-1.1471	-1.3004	-0.813	-1.0959	-1.1014	0.1274	0.0791	0.0894	0.0463	0.4874	0.2045	0.199	0.001454	0.04556	0.050174
EXP_AL645882_1292698_1292824_1_127_s_PSO-60-0021	NA	Intergen	-2.3704	-2.7141	-2.2758	-1.7086	-1.7132	-1.8497	-2.1325	-1.9488	-2.6567	-1.8178	-1.837	-2.4497	-2.4534	-1.7571	-2.246	-2.0349	0.2307	0.0802	0.3674	0.3594	0.6963	0.2074	0.4185	0.064595	0.528561	0.201742
EXP_AL645882_1292824_1293690_1_867_s_PSO-60-0801	SCO1222	Único	0.5291	0.5618	0.8003	-0.2242	-0.2128	-0.3196	1.333	0.7401	0.9434	1.8551	1.5923	1.4607	0.6304	-0.2522	1.0055	1.6361	0.1481	0.0587	0.3013	0.2008	-0.8826	0.3751	1.0057	0.003753	0.082831	0.001138
EXP_AL645882_1293687_1294910_1_1224_s_PSO-60-0201	SCO1223	Único	0.7311	0.6004	0.2991	-0.4966	-0.4641	-0.369	1.193	0.598	0.8745	1.3547	1.0433	1.3295	0.5435	-0.4432	0.8885	1.2425	0.2216	0.0663	0.2978	0.1729	-0.9867	0.345	0.699	0.002745	0.121297	0.00876
EXP_AL645882_1294910_1294969_PSO	NA	Intergen	0.1226	0.0207	-0.2598	-1.6746	-1.5709	-1.5333	0.5212	-0.084	0.2159	0.7267	0.5536	0.6102	-0.0388	-1.5929	0.2177	0.6302	0.198	0.0731	0.3026	0.0883	-1.5541	0.2565	0.669	0.000434	0.282708	0.016201
EXP_AL645882_1294926_1295384_1_459_s_RC-60-0141	SCO1224	Único	-0.5485	-0.4064	-0.0653	-0.3143	-0.3247	-0.3354	0.0808	-0.0155	0.2098	-0.1452	-0.0968	0.0414	-0.3401	-0.3248	0.0917	-0.0669	0.2483	0.0106	0.113	0.0968	0.0153	0.4318	0.2732	0.93584	0.015152	0.084633
EXP_AL645882_1295384_1295526_1_143_s_PSO-60-0021	NA	Intergen	-1.2774	-1.4794	-2.3153	-2.0987	-2.8125	-2.6382	-1.7981	-2.1149	-1.815	-1.1933	-1.5229	-1.2605	-1.6907	-2.5165	-1.9093	-1.3256	0.5502	0.3722	0.1782	0.1741	-0.8258	-0.2186	0.3651	0.068981	0.586022	0.354318
EXP_AL645882_1295526_1297040_1_1515_s_PSO-60-0841	SCO1225	Único	-0.3988	-0.3122	-0.7617	-1.6256	-1.8468	-1.8116	-1.4325	-1.6505	-1.4453	-0.837	-1.0752	-0.9601	-0.4909	-1.7613	-1.5094	-0.9574	0.2385	0.1189	0.1223	0.1191	-1.2704	-1.0185	-0.4665	0.000191	0.000327	0.015899
EXP_AL645882_1297040_1297131_1_92_s_PSO-60-0005	NA	Intergen	0.4494	0.7643	0.5444	0.4199	-1.2333	-1.0737	-2.8475	-1.5698	-1.3278	-1.8601	-1.936	-1.5597	0.586	-0.629	-1.915	-1.7853	0.1615	0.9119	0.8165	0.199	-1.215	-2.501	-2.3713	0.105826	0.004243	0.005515
EXP_AL645882_1297131_1300331_1_3201_s_RC-60-2261	SCO1226	Único	-1.9336	-1.8731	-1.6773	-2.4125	-1.7352	-1.6607	-1.4841	-1.5145	-1.3679	-1.6071	-1.6019	-1.7012	-1.828	-1.9362	-1.4555	-1.6367	0.134	0.4142	0.0774	0.0559	-0.1082	0.3725	0.1913	0.682238	0.119695	0.412807
EXP_AL645882_1300331_1300601_1_271_s_PSO-60-0085	NA	Intergen	-3.7934	-4.1588	-3.2682	-4.8173	-3.494	-3.6475	-3.5392	-3.1595	-3.4684	-3.2726	-3.0389	-3.7129	-3.7401	-3.9862	-3.3891	-3.3415	0.4477	0.7238	0.2019	0.3422	-0.2461	0.351	0.3986	0.668189	0.493791	0.434573
EXP_AL645882_1300601_1302070_1_1470_s_RC-60-0541	SCO1227	Único	0.3105	0.4402	0.5638	0.4977	0.1982	0.3988	0.3776	0.4714	0.5958	0.4391	0.5545	0.727	0.4381	0.3649	0.4816	0.5735	0.1267	0.1526	0.1094	0.1449	-0.0732	0.0435	0.1354	0.641508	0.766725	0.336454
EXP_AL645882_130184_130243_PSO	NA	Intergen	-4.0622	-3.8667	-4.5328	-2.9425	-3.6154	-3.1025	-2.7141	-2.5452	-2.2674	-3.0353	-3.1123	-2.8029	-4.1539	-3.2201	-2.5089	-2.9835	0.3424	0.3515	0.2256	0.1611	0.9338	1.645	1.1704	0.021165	0.000889	0.005051
EXP_AL645882_130201_131001_1_801_s_RC-60-0661	SCO0137	Único	-1.6895	-1.7838	-1.7742	-1.0619	-1.124	-0.8656	-1.263	-1.0637	-1.2194	-1.105	-1.0634	-0.996	-1.7492	-1.0172	-1.182	-1.0548	0.0519	0.1349	0.1047	0.055	0.732	0.5672	0.6944	0.000219	0.000445	0.000147
EXP_AL645882_1302070_1302287_1_218_s_PSO-60-0085	NA	Intergen	-2.3817	-1.9895	-1.2186	-1.7477	-0.8156	-2.2644	-1.7276	-1.8275	-2.1554	-1.8001	-1.6798	-2.8318	-1.8633	-1.6093	-1.9035	-2.1039	0.5917	0.7343	0.2238	0.6333	0.254	-0.0402	-0.2406	0.720903	0.952198	0.705995
EXP_AL645882_1302287_1303009_1_723_s_PSO-60-0001	SCO1228	Único	0.4576	0.4184	0.232	0.497	0.3135	0.1971	-0.0994	0.0015	0.0662	0.217	0.2323	0.4497	0.3693	0.3359	-0.0105	0.2997	0.1205	0.1512	0.0834	0.1301	-0.0334	-0.3798	-0.0696	0.828495	0.013281	0.594956
EXP_AL645882_1302999_1303068_1_70_s_PSO-60-0005	NA	Intergen	-0.3578	-0.4667	-0.6812	0.0885	-0.3681	-0.6443	-0.9181	-0.9945	-0.8949	-0.5162	-0.6429	-0.4288	-0.5019	-0.308	-0.9358	-0.5293	0.1646	0.3701	0.0521	0.1077	0.1939	-0.4339	-0.0274	0.49314	0.103091	0.922763
EXP_AL645882_1303058_1304119_1_1062_s_PSO-60-0341	SCO1229	Único	-0.4311	-0.3604	-0.3918	-0.3153	-0.3539	-0.2903	-0.1903	-0.1783	-0.0989	-0.1494	-0.0627	0.1626	-0.3944	-0.3198	-0.1558	-0.0165	0.0354	0.0321	0.0496	0.161	0.0746	0.2386	0.3779	0.457402	0.022218	0.00265
EXP_AL645882_1304119_1304188_1_70_s_PSO-60-0005	NA	Intergen	-0.3175	-0.2408	-0.7283	-0.4134	-0.5913	-0.8062	-1.2132	-1.4926	0.7424	-0.0516	-1.5597	-0.4811	-0.4289	-0.6036	-0.6545	-0.6975	0.2622	0.1967	1.2177	0.777	-0.1747	-0.2256	-0.2686	0.853565	0.782957	0.741286
EXP_AL645882_1304188_1305813_1_1626_s_RC-60-1421	SCO1230	Único	0.5661	0.4513	0.2783	2.2973	1.9898	2.1335	1.8281	1.7973	1.9419	1.3739	1.382	1.6624	0.4319	2.1402	1.8557	1.4728	0.1449	0.1538	0.0762	0.1643	1.7083	1.4238	1.0409	2.4e-05	2.8e-05	0.000142
EXP_AL645882_1305813_1305967_1_155_s_PSO-60-0037	NA	Intergen	-4.4426	-4.2461	-3.6465	-2.1869	-1.1862	-3.1059	-1.6181	-1.7394	-1.9346	-1.8951	-1.717	-2.508	-4.1118	-2.1597	-1.764	-2.0401	0.4147	0.9601	0.1597	0.4149	1.9521	2.3478	2.0717	0.013795	0.003684	0.006773
EXP_AL645882_1305967_1306731_1_765_s_RC-60-0701	SCO1231	Único	0.5813	0.4945	0.3098	1.2431	0.924	1.0806	-0.1717	0.0008	0.0459	-0.2507	-0.1452	0.0578	0.4619	1.0826	-0.0417	-0.1127	0.1387	0.1595	0.1149	0.1568	0.6207	-0.5036	-0.5746	0.004305	0.007178	0.003869
EXP_AL645882_1306728_1307405_1_678_s_RC-60-0041	SCO1232	Único	0.078	0.0268	-0.0644	1.1904	1.0912	0.9761	-0.1426	0.5552	0.1478	-0.078	0.2018	0.0518	0.0134	1.0859	0.1868	0.0585	0.0721	0.1073	0.3505	0.1401	1.0725	0.1734	0.0451	0.001473	0.407426	0.838973
EXP_AL645882_1307405_1307571_1_167_s_PSO-60-0069	NA	Intergen	0.4052	0.3622	0.4438	0.1586	0.1603	-0.2625	-0.0388	0.0151	-0.0348	0.3925	0.3849	0.3245	0.4037	0.0188	-0.0195	0.3673	0.0409	0.2436	0.03	0.0373	-0.3849	-0.4232	-0.0364	0.07271	0.038204	0.854872
EXP_AL645882_1307571_1308245_1_675_s_RC-60-0461	SCO1233	Único	0.1373	0.1539	0.2173	1.4269	1.4022	1.3542	-0.3659	-0.1143	-0.2808	-0.4783	-0.408	-0.6254	0.1695	1.3944	-0.2536	-0.5039	0.0422	0.037	0.128	0.1109	1.2249	-0.4231	-0.6734	1.4e-05	0.001617	0.000136
EXP_AL645882_1308245_1308304_PSO	NA	Intergen	-1.6652	-1.4061	-1.8252	0.293	-0.3637	-1.1221	-2.7817	-2.4809	-2.259	-2.924	-2.9352	-2.9361	-1.6322	-0.3976	-2.5072	-2.9318	0.2115	0.7082	0.2624	0.0068	1.2346	-0.875	-1.2996	0.021884	0.057284	0.01187
EXP_AL645882_1308254_1309975_1_1722_s_RC-60-0321	SCO1234	Único	1.18	0.8567	1.0194	2.261	2.4058	2.5686	0.1687	0.5268	0.0654	-0.5784	-0.6474	-0.6489	1.0187	2.4118	0.2536	-0.6249	0.1617	0.1539	0.2422	0.0403	1.3931	-0.7651	-1.6436	0.000153	0.001864	3.2e-05
EXP_AL645882_1309968_1310279_1_312_s_RC-60-0061	SCO1235	Único	1.5947	1.133	1.1647	2.4994	2.6231	2.877	-0.1514	0.078	-0.2266	-1.3425	-1.3777	-1.3257	1.2974	2.6665	-0.1	-1.3487	0.2579	0.1925	0.1586	0.0265	1.3691	-1.3974	-2.6461	0.000253	0.000116	5e-06
EXP_AL645882_131001_131523_1_523_s_PSO-60-0117	NA	Intergen	-1.8234	-1.8485	-2.4228	-1.5106	-1.73	-1.6694	-1.7122	-1.7571	-1.4876	-1.8031	-1.8469	-1.577	-2.0316	-1.6367	-1.6523	-1.7423	0.339	0.1133	0.1444	0.1449	0.3949	0.3793	0.2893	0.157013	0.141338	0.254106
EXP_AL645882_131001_131523_1_523_s_PSO-60-0309	NA	Intergen	-1.4099	-1.7401	-2.114	-0.753	-2.1151	-1.8847	-2.2081	-2.2772	-1.977	-1.8966	-2.1548	-1.6761	-1.7547	-1.5843	-2.1541	-1.9092	0.3523	0.729	0.1572	0.2396	0.1704	-0.3994	-0.1545	0.754522	0.39505	0.750991
EXP_AL645882_131001_131523_1_523_s_PSO-60-0453	NA	Intergen	-3.8062	-3.1036	-4.1975	-3.2542	-4.0017	-3.4986	-3.6862	-3.4329	-3.2652	-3.3884	-3.4883	-3.1934	-3.7024	-3.5848	-3.4614	-3.3567	0.5543	0.3811	0.2119	0.15	0.1176	0.241	0.3457	0.804152	0.552726	0.387308
EXP_AL645882_1310279_1310338_PSO	NA	Intergen	-3.0208	-3.1498	-3.3463	0.0644	-0.6236	-1.1294	-3.42	-3.2234	-3.6566	-3.7207	-3.5903	-4.1169	-3.1723	-0.5629	-3.4333	-3.8093	0.1639	0.5992	0.2169	0.2743	2.6094	-0.261	-0.637	0.000413	0.513925	0.117279
EXP_AL645882_1310293_1310595_1_303_s_RC-60-0241	SCO1236	Único	0.867	0.2638	0.3731	2.2285	2.4847	2.7323	-0.7071	-0.1239	-0.8456	-1.553	-1.5229	-1.6506	0.5013	2.4819	-0.5588	-1.5755	0.3214	0.2519	0.383	0.0668	1.9806	-1.0601	-2.0768	0.000379	0.005191	0.000154
EXP_AL645882_1310595_1310820_1_226_s_PSO-60-0165	NA	Intergen	-2.6843	-3.027	-3.1528	0.0906	-0.5983	-0.922	-3.1094	-2.9679	-2.8933	-3.1037	-3.0893	-3.5908	-2.9547	-0.4766	-2.9902	-3.2613	0.2425	0.5172	0.1098	0.2855	2.4781	-0.0355	-0.3066	0.000356	0.928369	0.399874
EXP_AL645882_1310820_1311104_1_285_s_RC-60-0061	SCO1237	Único	-0.0956	-0.1088	0.2127	0.1326	0.3778	0.2761	0.0993	0.0865	-0.1599	0.1048	0.1048	-0.0505	0.0028	0.2622	0.0086	0.0531	0.182	0.1232	0.1461	0.0896	0.2594	0.0058	0.0503	0.112527	0.969641	0.738771
EXP_AL645882_1311104_1311216_1_113_s_PSO-60-0005	NA	Intergen	-2.3943	-2.5336	-2.698	-0.2994	-0.9835	-1.5623	-2.7305	-2.7057	-2.5591	-2.0197	-1.6867	-1.6778	-2.5419	-0.9484	-2.6651	-1.7947	0.152	0.6322	0.0927	0.1949	1.5935	-0.1232	0.7472	0.004129	0.756469	0.065129
EXP_AL645882_1311216_1311851_1_636_s_PSO-60-0441	SCO1238	Único	-2.9216	-3.1086	-3.2519	-1.1183	-1.411	-2.0666	-2.8218	-2.7576	-3.0014	-2.0266	-1.4808	-1.2236	-3.094	-1.532	-2.8603	-1.577	0.1656	0.4856	0.1263	0.41	1.562	0.2337	1.517	0.002994	0.508108	0.002052
EXP_AL645882_1311859_1312167_1_309_s_PSO-60-0241	SCO1239	Único	-0.2389	-0.1048	0.1471	-1.0601	-0.2738	-0.3336	-0.4081	-0.07	-0.269	-0.2207	-0.0656	-0.1763	-0.0655	-0.5558	-0.249	-0.1542	0.196	0.4377	0.1699	0.0799	-0.4903	-0.1835	-0.0887	0.105888	0.499781	0.751681
EXP_AL645882_1312167_1312684_1_518_s_PSO-60-0117	NA	Intergen	-0.0532	-0.2336	-0.1956	-0.202	-0.2211	-0.5529	-0.857	-0.8991	-0.6416	1.2461	0.2992	0.2196	-0.1608	-0.3253	-0.7992	0.5883	0.0951	0.1973	0.1382	0.5711	-0.1645	-0.6384	0.7491	0.681229	0.083817	0.049183
EXP_AL645882_1312167_1312684_1_518_s_PSO-60-0309	NA	Intergen	-0.7722	-0.9942	-1.2301	-0.3364	-0.4221	-0.9041	-1.6382	-1.638	-1.3326	-1.3519	-1.0719	-1.1017	-0.9989	-0.5542	-1.5363	-1.1752	0.229	0.306	0.1764	0.1538	0.4447	-0.5374	-0.1763	0.136288	0.060545	0.514515
EXP_AL645882_1312167_1312684_1_518_s_PSO-60-0453	NA	Intergen	-4.257	-4.3318	-4.3935	-4.4509	-3.0858	-4.12	-4.5298	-3.9525	-3.3783	-3.1197	-2.4621	-2.0958	-4.3274	-3.8855	-3.9535	-2.5592	0.0684	0.7121	0.5757	0.5188	0.4419	0.3739	1.7682	0.478147	0.51426	0.01018
EXP_AL645882_1312684_1313157_1_474_s_PSO-60-0061	SCO1240	Único	-1.6709	-1.7523	-1.7736	-0.3802	-0.2282	-0.6565	-0.6276	-0.8518	-0.976	0.1433	-0.2588	-0.0942	-1.7323	-0.4216	-0.8185	-0.0699	0.0542	0.2171	0.1766	0.2022	1.3107	0.9138	1.6624	0.000272	0.000971	4e-05
EXP_AL645882_1313128_1313640_1_513_s_RC-60-0341	SCO1241	Único	-0.0828	-0.1293	-0.0219	1.1959	1.0678	0.9158	1.4536	1.2237	1.4347	1.5366	1.7933	1.9656	-0.078	1.0598	1.3707	1.7652	0.0538	0.1403	0.1276	0.2159	1.1378	1.4487	1.8432	0.000227	3.2e-05	9e-06
EXP_AL645882_1313640_1313856_1_217_s_PSO-60-0053	NA	Intergen	-3.1137	-3.089	-2.5143	-0.4399	-0.8814	-1.4598	-1.0695	-1.2074	-1.2435	-1.0134	-0.7684	-0.5251	-2.9056	-0.927	-1.1735	-0.769	0.3392	0.5115	0.0918	0.2441	1.9786	1.7321	2.1366	0.001258	0.001432	0.000483
EXP_AL645882_1313856_1314716_1_861_s_PSO-60-0221	SCO1242	Único	-0.9425	-1.0177	-0.937	0.1512	-0.2573	-0.3807	-0.4636	-0.4991	-0.2666	-0.482	-0.3386	-0.3021	-0.9658	-0.1623	-0.4098	-0.3742	0.0451	0.2784	0.1252	0.0951	0.8035	0.556	0.5916	0.002193	0.007815	0.005903
EXP_AL645882_1314716_1315011_1_296_s_PSO-60-0085	NA	Intergen	0.4629	0.2105	0.1824	-0.0837	-0.4259	-0.5572	0.0707	-0.4711	-0.3259	-0.0392	-0.0982	-0.1325	0.2853	-0.3556	-0.2421	-0.09	0.1545	0.2445	0.2804	0.0472	-0.6409	-0.5274	-0.3753	0.03405	0.049965	0.140896
EXP_AL645882_1314716_1315011_1_296_s_PSO-60-0229	NA	Intergen	-0.8805	-1.1854	-1.9011	-0.9576	-1.826	-1.7687	-1.3883	-1.854	-1.5418	-1.5819	-1.3942	-1.2882	-1.3223	-1.5174	-1.5947	-1.4214	0.5239	0.4857	0.2373	0.1487	-0.1951	-0.2724	-0.0991	0.683662	0.523515	0.824886
EXP_AL645882_1315011_1316138_1_1128_s_RC-60-0301	SCO1243	Único	0.2331	0.2977	0.1923	0.3916	0.2391	0.3634	-0.0607	0.3372	0.1252	-0.126	0.0011	0.0635	0.241	0.3314	0.1339	-0.0205	0.0531	0.0811	0.1991	0.0966	0.0904	-0.1071	-0.2615	0.516494	0.397812	0.053506
EXP_AL645882_131523_132296_1_774_s_PSO-60-0701	SCO0138	Único	-2.0636	-1.9614	-2.1494	-2.889	-2.5208	-2.3821	-1.7733	-1.8532	-1.4367	-2.0764	-2.1525	-2.0449	-2.0581	-2.5973	-1.6877	-2.0913	0.0941	0.262	0.221	0.0553	-0.5392	0.3704	-0.0332	0.021861	0.06352	0.87052
EXP_AL645882_1316138_1316289_1_152_s_PSO-60-0005	NA	Intergen	-4.3845	-4.079	-4.6594	-3.3531	-3.8247	-3.7551	-4.1337	-3.6139	-3.3965	-3.8799	-3.6341	-3.8286	-4.3743	-3.6443	-3.7147	-3.7809	0.2904	0.2545	0.3788	0.1296	0.73	0.6596	0.5934	0.051696	0.053981	0.077172
EXP_AL645882_1316289_1317512_1_1224_s_PSO-60-0961	SCO1244	Único	0.3057	0.1312	-0.1537	1.5707	1.2696	1.3711	-0.3482	0.0739	-0.2751	-0.4628	-0.2845	-0.5299	0.0944	1.4038	-0.1831	-0.4257	0.2319	0.1532	0.2256	0.1268	1.3094	-0.2775	-0.5201	0.000414	0.168633	0.021741
EXP_AL645882_1317505_1318791_1_1287_s_PSO-60-0081	SCO1245	Único	0.2268	0.2487	-0.0694	1.2115	0.804	0.9793	-0.41	-0.211	-0.2837	-0.4268	-0.379	-0.5391	0.1354	0.9982	-0.3016	-0.4483	0.1776	0.2044	0.1007	0.0822	0.8628	-0.437	-0.5837	0.001057	0.016821	0.00449
EXP_AL645882_1318793_1319509_1_717_s_PSO-60-0341	SCO1246	Único	0.5481	0.5876	0.5582	1.4863	1.2183	1.1216	-0.0795	0.122	-0.1272	-0.16	-0.0251	-0.3497	0.5646	1.2754	-0.0282	-0.1783	0.0205	0.1889	0.1323	0.1631	0.7108	-0.5928	-0.7429	0.002091	0.00304	0.000968
EXP_AL645882_1319509_1319887_1_379_s_PSO-60-0213	NA	Intergen	0.413	0.6555	1.2098	1.0248	1.1535	0.4517	-0.7399	-0.3525	-0.6842	-0.6873	-0.4572	-0.5692	0.7594	0.8767	-0.5922	-0.5712	0.4085	0.3736	0.2094	0.1151	0.1173	-1.3516	-1.3306	0.769506	0.003245	0.003553
EXP_AL645882_1319509_1319887_1_379_s_PSO-60-0293	NA	Intergen	0.1603	0.5758	1.1361	0.4459	0.2838	0.0575	1.9477	1.8102	1.426	0.2021	0.293	0.1299	0.624	0.2624	1.728	0.2083	0.4897	0.1951	0.2704	0.0817	-0.3616	1.104	-0.4157	0.327821	0.00828	0.222755
EXP_AL645882_1319887_1320564_1_678_s_PSO-60-0541	SCO1247	Único	0.443	0.4669	0.7544	0.5001	0.4859	0.0468	1.5035	1.0735	1.1768	1.7017	1.5408	1.5073	0.5548	0.3443	1.2513	1.5833	0.1733	0.2577	0.2245	0.1039	-0.2105	0.6965	1.0285	0.351733	0.007167	0.001034
EXP_AL645882_1320544_1320606_1_63_s_PSO-60-0002	NA	Intergen	0.1164	0.1869	0.0921	-0.4131	-0.4196	-0.8232	1.246	0.5954	0.8468	1.5617	1.1747	1.1469	0.1318	-0.5519	0.8961	1.2945	0.0492	0.2349	0.3281	0.2319	-0.6837	0.7643	1.1627	0.03979	0.017711	0.002487
EXP_AL645882_1320586_1320960_1_375_s_RC-60-0301	SCO1248	Único	0.3121	0.372	0.5088	0.0478	0.7027	0.5461	0.4675	0.3189	0.1167	0.2067	0.1607	0.1034	0.3976	0.4322	0.301	0.1569	0.1008	0.342	0.1761	0.0518	0.0346	-0.0966	-0.2407	0.894457	0.654926	0.252926
EXP_AL645882_1320940_1321000_1_61_s_PSO-60-0002	NA	Intergen	-1.4225	-1.1664	-1.5795	-1.3325	-2.1123	-2.1973	-1.9529	-2.0235	-1.7521	-1.8728	-1.9577	-1.7537	-1.3895	-1.8807	-1.9095	-1.8614	0.2085	0.4766	0.1408	0.1025	-0.4912	-0.52	-0.4719	0.159006	0.110309	0.142893
EXP_AL645882_1320980_1321207_1_228_s_RC-60-0121	SCO1249	Único	0.0036	-0.1413	-0.3703	0.198	-0.0611	-0.1702	1.1853	1.1574	0.9869	1.0758	1.139	1.1934	-0.1693	-0.0111	1.1099	1.1361	0.1886	0.1891	0.1074	0.0589	0.1582	1.2792	1.3054	0.343991	6.3e-05	5.8e-05
EXP_AL645882_1321207_1321315_1_109_s_PSO-60-0037	NA	Intergen	-1.5199	-1.3161	-1.45	-2.2909	-1.8845	-1.582	-1.6293	-1.4786	-0.8301	-1.4774	-1.3849	-1.2315	-1.4287	-1.9191	-1.3127	-1.3646	0.1035	0.3557	0.4246	0.1242	-0.4904	0.116	0.0641	0.176193	0.734877	0.855467
EXP_AL645882_1321315_1321740_1_426_s_PSO-60-0201	SCO1250	Único	0.0519	0.1535	-0.0013	0.1902	-0.1594	0.1528	-0.04	0.0994	0.4318	0.1582	0.2013	0.5603	0.068	0.0612	0.1637	0.3066	0.0786	0.192	0.2424	0.2208	-0.0068	0.0957	0.2386	0.978192	0.646952	0.241596
EXP_AL645882_13214_14023_1_810_s_RC-60-0041	NA	Plural	-0.2203	-0.2887	-0.4273	-0.9364	-1.4273	-1.2423	-0.6695	-0.9662	-0.8126	-0.7705	-0.7347	-0.4006	-0.3121	-1.202	-0.8161	-0.6353	0.1054	0.248	0.1484	0.204	-0.8899	-0.504	-0.3232	0.006323	0.046309	0.172165
EXP_AL645882_13214_14023_1_810_s_RC-60-0421	NA	Plural	-2.304	-2.5664	-3.2744	-2.7752	-3.3954	-3.1165	-2.1909	-2.1018	-1.551	-1.5717	-1.6849	-1.3244	-2.7149	-3.0957	-1.9479	-1.527	0.5019	0.3106	0.3466	0.1844	-0.3808	0.767	1.1879	0.374462	0.065628	0.011822
EXP_AL645882_13214_14023_1_810_s_RC-60-0581	NA	Plural	-2.3949	-2.2438	-2.5468	-2.0241	-2.7134	-2.4788	-1.8643	-2.0244	-2.0452	-2.1837	-1.9989	-1.6939	-2.3952	-2.4054	-1.978	-1.9588	0.1515	0.3505	0.099	0.2474	-0.0102	0.4172	0.4364	0.976151	0.140266	0.124551
EXP_AL645882_13214_14023_1_810_s_RC-60-0681	NA	Plural	0.7039	0.1328	0.4693	-0.0545	-0.3893	0.281	-0.6316	-0.7982	-0.6076	-0.216	-0.2833	-0.2946	0.4353	-0.0543	-0.6791	-0.2647	0.287	0.3352	0.1038	0.0425	-0.4896	-1.1144	-0.7	0.109568	0.002726	0.023558
EXP_AL645882_1321740_1321823_1_84_s_PSO-60-0021	NA	Intergen	-1.156	-0.9063	-1.2628	-0.0317	-1.6162	-1.604	-2.3116	-2.1096	-2.2998	-2.2507	-2.3452	-2.3273	-1.1084	-1.0839	-2.2403	-2.3078	0.183	0.9113	0.1133	0.0502	0.0245	-1.1319	-1.1994	0.969485	0.040975	0.033048
EXP_AL645882_1321823_1323229_1_1407_s_PSO-60-0541	SCO1251	Único	-0.0035	0.1308	0.2444	0.3553	0.2982	0.4231	0.0656	0.2552	0.4516	0.2737	0.2607	0.3448	0.1239	0.3589	0.2575	0.2931	0.1241	0.0625	0.193	0.0453	0.235	0.1336	0.1692	0.100178	0.292027	0.185816
EXP_AL645882_132281_132342_1_62_s_PSO-60-0002	NA	Intergen	-2.769	-2.9395	-3.4828	-2.1383	-3.5553	-3.2138	-3.2189	-2.9914	-3.0373	-3.1106	-3.5035	-3.5563	-3.0638	-2.9692	-3.0825	-3.3901	0.3728	0.7395	0.1203	0.2435	0.0946	-0.0187	-0.3263	0.870028	0.970227	0.493918
EXP_AL645882_1323226_1324239_1_1014_s_PSO-60-0041	SCO1252	Único	-0.7292	-0.6129	-0.8712	-0.8112	-0.9532	-0.8704	-1.0048	-0.8916	-0.9743	-0.7532	-0.7327	-0.5989	-0.7377	-0.8783	-0.9569	-0.6949	0.1293	0.0713	0.0586	0.0838	-0.1406	-0.2192	0.0428	0.174562	0.034495	0.65577
EXP_AL645882_132327_132647_1_321_s_PSO-60-0081	SCO0139	Único	-1.3433	-1.2914	-1.7556	-2.5596	-1.5007	-0.4226	-2.0534	-1.6857	-1.6468	-2.0764	-2.1146	-1.7906	-1.4634	-1.4943	-1.7953	-1.9939	0.2543	1.0685	0.2244	0.1771	-0.0309	-0.3319	-0.5305	0.967027	0.583348	0.37172
EXP_AL645882_1324239_1324336_1_98_s_PSO-60-0005	NA	Intergen	0.6019	0.7313	1.2473	0.3788	-0.1468	-0.5429	-0.7765	-0.4408	-0.6661	-0.3689	-0.3937	-0.6519	0.8602	-0.1037	-0.6278	-0.4715	0.3415	0.4623	0.1711	0.1567	-0.9639	-1.488	-1.3317	0.025746	0.002254	0.003987
EXP_AL645882_1324336_1325118_s_PSO-60-0573	SCO1253	Único	-1.0017	-0.79	-0.8717	-0.5693	-0.7948	-0.6879	-0.9036	-0.8867	-0.867	-0.9898	-0.9086	-0.8878	-0.8878	-0.684	-0.8858	-0.9287	0.1067	0.1128	0.0183	0.0539	0.2038	0.002	-0.0409	0.046451	0.981715	0.643537
EXP_AL645882_1325118_1325285_1_168_s_PSO-60-0053	NA	Intergen	-1.9765	-1.8907	-1.553	-2.2227	-1.1417	-1.8959	-1.7725	-2.1743	-2.0247	-2.2615	-2.0889	-2.2463	-1.8067	-1.7534	-1.9905	-2.1989	0.2239	0.5544	0.2031	0.0956	0.0533	-0.1838	-0.3922	0.904802	0.61732	0.27644
EXP_AL645882_1325285_1326727_1_1443_s_PSO-60-1381	SCO1254	Único	0.5848	0.5602	0.2471	1.0775	0.6976	0.5554	-0.4372	-0.3243	-0.5446	-0.5095	-0.5571	-0.8199	0.464	0.7769	-0.4354	-0.6288	0.1883	0.2699	0.1101	0.1672	0.3129	-0.8994	-1.0928	0.159631	0.001745	0.000647
EXP_AL645882_132637_132703_1_67_s_PSO-60-0005	NA	Intergen	-0.8121	-0.5657	-0.8382	-1.7985	-1.1206	-0.6983	0.7437	0.9022	1.3235	0.1637	0.0513	0.5303	-0.7387	-1.2058	0.9898	0.2485	0.1504	0.5551	0.2997	0.2505	-0.4671	1.7285	0.9872	0.267959	0.001737	0.024245
EXP_AL645882_1326727_1326802_1_76_s_PSO-60-0005	NA	Intergen	0.5156	0.5115	0.2856	0.829	1.3724	1.6765	1.2366	1.2949	1.4369	1.1647	1.237	1.3013	0.4376	1.2926	1.3228	1.2343	0.1316	0.4293	0.103	0.0683	0.855	0.8852	0.7967	0.016266	0.009032	0.014617
EXP_AL645882_1326802_1327284_1_483_s_PSO-60-0001	SCO1255	Único	1.4241	1.5996	1.6439	0.7103	1.3298	1.5021	1.1548	1.3659	1.5366	1.6431	1.6633	1.4182	1.5558	1.1807	1.3524	1.5749	0.1162	0.4164	0.1912	0.1361	-0.3751	-0.2034	0.0191	0.184307	0.430451	0.945833
EXP_AL645882_132693_133520_1_828_s_PSO-60-0501	SCO0140	Único	-2.456	-2.3348	-2.5181	-1.8929	-2.4514	-2.1849	-1.9702	-2.2567	-2.1183	-2.4482	-2.7222	-2.6134	-2.4363	-2.1764	-2.1151	-2.5946	0.0932	0.2794	0.1433	0.138	0.2599	0.3212	-0.1583	0.202088	0.095839	0.395095
EXP_AL645882_1327284_1327484_1_201_s_PSO-60-0069	NA	Intergen	0.0521	0.4561	-0.2912	0.0589	-0.3466	-0.6523	-1.2499	-1.1214	-1.4155	-1.3887	-1.415	-1.874	0.0723	-0.3133	-1.2623	-1.5593	0.374	0.3567	0.1474	0.2729	-0.3856	-1.3346	-1.6316	0.300387	0.003459	0.001245
EXP_AL645882_1327484_1327924_1_441_s_RC-60-0121	SCO1256	Único	1.3782	1.3522	1.1648	0.2709	0.4908	0.5195	0.9135	0.8111	0.7166	1.0841	1.0693	0.9416	1.2984	0.4271	0.8137	1.0317	0.1164	0.136	0.0985	0.0784	-0.8713	-0.4847	-0.2667	0.000201	0.002297	0.034794
EXP_AL645882_1327924_1327991_1_68_s_PSO-60-0005	NA	Intergen	-1.3505	-1.1254	-1.2973	-1.3509	-2.0314	-2.1573	-2.5152	-2.3425	-2.253	-2.4572	-2.4202	-2.7218	-1.2578	-1.8465	-2.3702	-2.5331	0.1177	0.4339	0.1332	0.1645	-0.5887	-1.1124	-1.2753	0.077884	0.00388	0.001963
EXP_AL645882_1327991_1328716_1_726_s_RC-60-0361	SCO1257	Único	-0.6703	-0.5872	-0.359	-0.5605	-0.3504	-0.2842	-0.5056	-0.5279	-0.4431	-0.4714	-0.4795	-0.3236	-0.5388	-0.3984	-0.4922	-0.4249	0.1612	0.1443	0.0439	0.0878	0.1404	0.0466	0.1139	0.299328	0.716843	0.359423
EXP_AL645882_1328716_1328775_PSO	NA	Intergen	-0.6742	-0.5412	-0.7504	-0.975	-0.2555	-0.3807	0.6414	0.8454	0.5993	0.3071	0.6206	0.9666	-0.6553	-0.5371	0.6954	0.6314	0.1059	0.3844	0.1317	0.3299	0.1182	1.3507	1.2867	0.740541	0.001943	0.002534
EXP_AL645882_1328719_1329639_1_921_s_RC-60-0801	SCO1258	Único	-0.9005	-0.809	-0.9179	-0.6403	-0.6939	-0.4034	-0.8345	-0.7544	-0.4492	-0.6711	-0.6156	-0.4893	-0.8758	-0.5792	-0.6793	-0.592	0.0585	0.1546	0.2033	0.0931	0.2966	0.1965	0.2838	0.075621	0.182658	0.065696
EXP_AL645882_1329639_1329747_1_109_s_PSO-60-0005	NA	Intergen	2.1772	2.1566	3.0817	2.9017	0.7873	0.3677	-0.7324	0.3127	-0.133	-0.1901	-0.1567	-0.5855	2.4718	1.3522	-0.1842	-0.3108	0.5282	1.3582	0.5244	0.2385	-1.1196	-2.656	-2.7826	0.217808	0.008962	0.007268
EXP_AL645882_1329747_1330901_1_1155_s_PSO-60-0821	SCO1259	Único	-0.4807	-0.4608	-0.4729	-0.9044	-0.8399	-1.093	-0.7072	-0.6897	-0.5529	-0.7188	-0.7289	-0.5189	-0.4715	-0.9458	-0.6499	-0.6555	0.01	0.1316	0.0845	0.1184	-0.4743	-0.1784	-0.184	0.002547	0.094349	0.086208
EXP_AL645882_1330901_1330960_PSO	NA	Intergen	-0.7365	-0.8736	-1.6129	-0.0029	-1.1487	-0.9316	-1.6677	-1.7253	-1.8236	-1.7991	-1.7573	-1.4469	-1.0743	-0.6944	-1.7389	-1.6678	0.4714	0.6086	0.0788	0.1924	0.3799	-0.6646	-0.5935	0.425868	0.137105	0.17945
EXP_AL645882_1330916_1331578_1_663_s_PSO-60-0081	SCO1260	Único	0.0057	0.0336	-0.2468	0.4357	-0.1744	-0.2732	-0.4052	-0.4073	-0.4407	-0.2983	-0.3461	-0.3211	-0.0692	-0.004	-0.4178	-0.3219	0.1545	0.384	0.0199	0.0239	0.0652	-0.3486	-0.2527	0.799651	0.118102	0.24599
EXP_AL645882_1331578_1331678_1_101_s_PSO-60-0021	NA	Intergen	0.1163	0.172	0.4801	0.7468	0.5142	0.2714	-0.0594	0.0638	-0.2427	0.133	0.1071	-0.0574	0.2561	0.5108	-0.0794	0.0609	0.1959	0.2377	0.1542	0.1033	0.2547	-0.3355	-0.1952	0.30911	0.15148	0.39636
EXP_AL645882_1331678_1332832_1_1155_s_PSO-60-0661	SCO1261	Único	0.2279	0.2725	0.3942	0.4631	0.5698	0.6524	0.4486	0.5364	0.5371	0.6098	0.6578	0.7164	0.2982	0.5618	0.5074	0.6613	0.0861	0.0949	0.0509	0.0534	0.2636	0.2092	0.3631	0.010494	0.018957	0.001359
EXP_AL645882_1332822_1332882_1_61_s_PSO-60-0002	NA	Intergen	0.3861	0.5964	0.8086	0.385	0.5139	-0.0298	-0.1363	-0.0428	-0.0592	0.0853	0.2167	-0.1216	0.5971	0.2897	-0.0794	0.0601	0.2112	0.2841	0.0499	0.1705	-0.3074	-0.6765	-0.537	0.252195	0.017582	0.044069
EXP_AL645882_1332872_1333633_1_762_s_RC-60-0681	SCO1262	Único	0.9757	0.7401	1.2089	2.3502	2.0337	1.9477	2.0902	1.939	2.23	2.3828	2.4483	2.8125	0.9749	2.1105	2.0864	2.5479	0.2344	0.2119	0.1455	0.2315	1.1356	1.1115	1.573	0.001407	0.000893	0.000138
EXP_AL645882_1333633_1333824_1_192_s_PSO-60-0085	NA	Intergen	-3.0164	-3.4819	-2.8553	-1.4793	-1.9319	-2.1901	-1.385	-1.567	-1.9714	-1.2348	-1.0174	-0.7441	-3.1179	-1.8671	-1.6412	-0.9988	0.3254	0.3598	0.3001	0.2459	1.2508	1.4767	2.1191	0.008543	0.002365	0.000362
EXP_AL645882_1333824_1334711_1_888_s_RC-60-0741	SCO1263	Único	-0.0913	0.0921	0.361	0.0326	-0.3797	-0.3555	0.1421	0.2036	0.2246	0.057	0.0674	0.0192	0.1206	-0.2342	0.1901	0.0479	0.2275	0.2314	0.0429	0.0254	-0.3548	0.0695	-0.0727	0.072421	0.695531	0.679505
EXP_AL645882_1334711_1334793_1_83_s_PSO-60-0005	NA	Intergen	-4.5138	-4.5479	-3.3399	-3.1915	-3.0438	-3.6067	-2.5794	-2.795	-3.3956	-2.6173	-2.7039	-4.0158	-4.1339	-3.2807	-2.9233	-3.1123	0.6878	0.2918	0.423	0.7836	0.8532	1.2106	1.0216	0.210633	0.065966	0.111226
EXP_AL645882_1334793_1335743_1_951_s_PSO-60-0741	SCO1264	Único	-1.6821	-1.6597	-1.558	-2.0539	-1.6509	-1.5643	-0.4235	-0.6295	-0.1533	-0.8038	-0.5719	-0.2724	-1.6332	-1.7563	-0.4021	-0.5494	0.0661	0.2613	0.2388	0.2664	-0.1231	1.2311	1.0838	0.638701	0.000748	0.001468
EXP_AL645882_133515_133575_1_61_s_PSO-60-0002	NA	Intergen	-2.4294	-2.2629	-1.5291	-1.6953	-1.7844	-2.0934	-0.7028	-1.1682	-0.5938	-1.3315	-1.9305	-1.6383	-2.0738	-1.8577	-0.8216	-1.6334	0.479	0.2089	0.3051	0.2996	0.2161	1.2522	0.4404	0.605928	0.007504	0.244489
EXP_AL645882_1335695_1336564_1_870_s_RC-60-0201	SCO1265	Único	-2.543	-2.5173	-2.5044	-2.2637	-2.5159	-2.4688	-2.031	-1.8194	-1.7655	-2.193	-2.1481	-2.0636	-2.5216	-2.4161	-1.872	-2.1349	0.0196	0.1341	0.1403	0.0657	0.1055	0.6496	0.3867	0.368146	0.000363	0.005252
EXP_AL645882_133570_134121_1_552_s_RC-60-0241	SCO0141	Único	-1.6504	-1.3774	-1.7161	0.235	-0.0481	0.2968	1.692	1.4641	2.0032	1.6883	0.9853	1.5668	-1.5813	0.1612	1.7198	1.4135	0.1796	0.1839	0.2706	0.3758	1.7425	3.3011	2.9948	0.000523	1e-05	1.7e-05
EXP_AL645882_1336554_1336618_1_65_s_PSO-60-0005	NA	Intergen	-2.9705	-3.9674	-2.8066	-4.7187	-3.7498	-2.6931	-3.8212	-3.2836	-3.7495	-3.2176	-2.9867	-4.6324	-3.2481	-3.7205	-3.6181	-3.6123	0.6282	1.0131	0.2919	0.891	-0.4724	-0.37	-0.3642	0.597116	0.655232	0.658032
EXP_AL645882_1336608_1337876_1_1269_s_RC-60-1161	SCO1266	Único	-1.2382	-1.2205	-0.986	-1.1517	-1.0575	-1.023	-0.8207	-0.9729	-0.6417	-1.0473	-1.0233	-0.8718	-1.1482	-1.0774	-0.8118	-0.9808	0.1408	0.0667	0.1658	0.0951	0.0708	0.3364	0.1674	0.621725	0.022054	0.197542
EXP_AL645882_1337873_1338130_1_258_s_RC-60-0021	SCO1267	Único	0.0773	0.0468	-0.0933	-3.8523	-3.3257	-3.6682	-3.2118	-3.5633	-3.4288	-3.8075	-3.8696	-3.9138	0.0103	-3.6154	-3.4013	-3.8636	0.0909	0.2673	0.1774	0.0534	-3.6257	-3.4116	-3.8739	2e-06	1e-06	1e-06
EXP_AL645882_1338130_1338248_1_119_s_PSO-60-0053	NA	Intergen	-1.7596	-1.7879	-2.1141	-1.9887	-2.1116	-2.0472	-2.6824	-2.4591	-2.4046	-2.3566	-2.3145	-2.3373	-1.8872	-2.0492	-2.5154	-2.3361	0.197	0.0614	0.1472	0.0211	-0.162	-0.6282	-0.4489	0.428489	0.007203	0.03128
EXP_AL645882_1338248_1339366_1_1119_s_RC-60-0381	SCO1268	Único	-0.8189	-0.6783	-0.5109	-1.1201	-0.9489	-0.9853	-0.8043	-0.7614	-0.643	-0.6083	-0.677	-0.6398	-0.6694	-1.0181	-0.7362	-0.6417	0.1542	0.0902	0.0835	0.0344	-0.3487	-0.0668	0.0277	0.011721	0.527712	0.801492
EXP_AL645882_1339363_1340376_1_1014_s_RC-60-0921	SCO1269	Único	-2.8033	-2.6789	-2.5717	-3.2444	-2.85	-2.6661	-2.343	-2.4498	-2.2854	-2.5822	-2.6527	-2.5746	-2.6847	-2.9202	-2.3594	-2.6032	0.1159	0.2954	0.0834	0.0431	-0.2355	0.3253	0.0815	0.213804	0.073994	0.644709
EXP_AL645882_1340373_1341344_1_972_s_RC-60-0901	SCO1270	Único	-1.1994	-1.1525	-1.1123	-1.3575	-1.261	-0.8197	-0.5346	-0.6975	-0.5205	-0.8046	-1.1571	-0.9194	-1.1547	-1.1461	-0.5842	-0.9604	0.0436	0.2867	0.0984	0.1798	0.0086	0.5705	0.1943	0.970774	0.010782	0.296532
EXP_AL645882_134121_134295_1_175_s_PSO-60-0085	NA	Intergen	-1.5528	-1.5097	-1.4614	-0.9353	-1.737	-1.6103	-0.2499	-0.8936	-0.329	-0.6617	-1.5518	-1.1785	-1.5079	-1.4275	-0.4909	-1.1306	0.0457	0.431	0.3511	0.447	0.0804	1.017	0.3773	0.867371	0.023703	0.34175
EXP_AL645882_1341344_1341403_PSO	NA	Intergen	-4.6993	-4.4958	-4.4636	-4.8975	-4.6481	-4.6184	-4.8195	-4.3836	-3.9926	-4.802	-4.672	-4.5206	-4.5529	-4.7213	-4.3986	-4.6649	0.1278	0.1533	0.4137	0.1408	-0.1684	0.1543	-0.112	0.593314	0.594137	0.700915
EXP_AL645882_1341355_1342317_1_963_s_RC-60-0561	SCO1271	Único	-2.0626	-1.9428	-1.8136	-2.4105	-2.3579	-2.1839	-1.931	-1.9237	-1.6731	-2.1787	-2.2603	-2.2163	-1.9397	-2.3174	-1.8426	-2.2184	0.1245	0.1186	0.1468	0.0409	-0.3777	0.0971	-0.2787	0.015026	0.420187	0.035413
EXP_AL645882_1342317_1342589_1_273_s_RC-60-0081	SCO1272	Único	-2.3738	-2.1022	-1.9553	-2.4511	-1.8262	-1.6018	-1.7722	-1.6762	-1.3355	-1.7143	-1.725	-1.7881	-2.1438	-1.9597	-1.5947	-1.7425	0.2123	0.4401	0.2295	0.0399	0.1841	0.5491	0.4013	0.555908	0.066719	0.162212
EXP_AL645882_1342589_1342661_1_73_s_PSO-60-0005	NA	Intergen	1.1726	1.5162	2.0796	0.5516	0.8	0.385	-0.2064	0.3889	0.0851	0.7708	0.7468	0.0746	1.5895	0.5789	0.0892	0.5307	0.4579	0.2089	0.2977	0.3952	-1.0106	-1.5003	-1.0588	0.033435	0.003825	0.019185
EXP_AL645882_1342661_1343779_1_1119_s_RC-60-0001	SCO1273	Único	-2.8085	-2.7915	-2.737	-3.5544	-3.0262	-2.7313	-2.8052	-2.7806	-2.4376	-2.4682	-2.5513	-2.2797	-2.779	-3.104	-2.6744	-2.4331	0.0374	0.417	0.2055	0.1392	-0.325	0.1046	0.3459	0.242634	0.690975	0.17871
EXP_AL645882_134295_136100_1_1806_s_RC-60-1401	SCO0142	Único	-0.6409	-0.6218	-0.6954	-0.5428	-0.8012	-0.6272	-0.7475	-0.6127	-0.4039	-0.7583	-0.6838	-0.5947	-0.6527	-0.6571	-0.588	-0.6789	0.0382	0.1317	0.1731	0.0819	-0.0044	0.0647	-0.0262	0.977121	0.608034	0.841477
EXP_AL645882_1343779_1344147_1_369_s_PSO-60-0197	NA	Intergen	-2.7494	-2.7249	-2.1252	-3.7702	-2.8386	-2.7733	-2.8343	-2.4201	-2.4877	-2.4535	-2.2374	-2.7061	-2.5331	-3.1274	-2.5807	-2.4656	0.3535	0.5577	0.2222	0.2346	-0.5943	-0.0476	0.0675	0.183362	0.914241	0.878265
EXP_AL645882_1343779_1344147_1_369_s_PSO-60-0245	NA	Intergen	-3.5559	-3.3504	-3.491	-3.4743	-4.0833	-3.683	-4.3573	-4.3139	-3.9895	-4.2117	-3.2208	-4.0772	-3.4658	-3.7469	-4.2202	-3.8366	0.105	0.3095	0.201	0.5375	-0.2811	-0.7544	-0.3708	0.489275	0.056328	0.316768
EXP_AL645882_1344147_1344806_1_660_s_PSO-60-0441	SCO1274	Único	-1.0847	-0.9977	-0.7739	-1.496	-0.7246	-0.422	-0.903	-1.3918	-1.4277	-1.5088	-1.4709	-1.5705	-0.9521	-0.8809	-1.2408	-1.5167	0.1603	0.5538	0.2931	0.0503	0.0712	-0.2887	-0.5646	0.862268	0.396009	0.107192
EXP_AL645882_1344801_1344861_1_61_s_PSO-60-0002	NA	Intergen	-2.188	-2.1344	-2.1827	-2.4155	-2.4009	-2.4303	-3.2464	-2.4553	-2.7694	-3.344	-3.1622	-2.9041	-2.1683	-2.4155	-2.8237	-3.1368	0.0295	0.0147	0.3983	0.221	-0.2472	-0.6554	-0.9685	0.405889	0.030848	0.005557
EXP_AL645882_1344856_1346613_1_1758_s_PSO-60-1241	SCO1275	Único	-3.2247	-3.0598	-3.1204	-3.2925	-3.4601	-2.549	-3.4831	-3.2381	-2.9662	-3.343	-3.1404	-2.9879	-3.135	-3.1005	-3.2291	-3.1571	0.0834	0.4849	0.2586	0.1782	0.0345	-0.0941	-0.0221	0.92861	0.767016	0.946957
EXP_AL645882_1346613_1346693_1_81_s_PSO-60-0021	NA	Intergen	-5.1657	-5.2326	-4.9006	-5.3809	-5.1197	-5.103	-5.4282	-5.2851	-4.8956	-5.0808	-5.0185	-5.0209	-5.0996	-5.2012	-5.203	-5.0401	0.1756	0.1559	0.2756	0.0353	-0.1016	-0.1034	0.0595	0.700392	0.6651	0.807166
EXP_AL645882_1346693_1347289_1_597_s_PSO-60-0141	SCO1276	Único	-3.1868	-3.3244	-4.0783	-3.0878	-3.7558	-3.6452	-3.9431	-4.1383	-3.5334	-2.0153	-2.3437	-2.2335	-3.5298	-3.4963	-3.8716	-2.1975	0.48	0.358	0.3087	0.1671	0.0335	-0.3418	1.3323	0.941768	0.346962	0.004759
EXP_AL645882_1347284_1347348_1_65_s_PSO-60-0005	NA	Intergen	-3.1604	-3.2639	-3.7824	-3.538	-4.2916	-3.7372	-3.5793	-3.391	-3.2097	-1.1671	-1.5947	-1.659	-3.4022	-3.8556	-3.3933	-1.4736	0.3333	0.3905	0.1848	0.2674	-0.4534	0.0089	1.9286	0.228446	0.979553	0.000542
EXP_AL645882_1347343_1348086_1_744_s_PSO-60-0441	SCO1277	Único	-1.8673	-1.9498	-1.6537	-1.9402	-1.8898	-1.4547	-1.5083	-1.4174	-1.2758	-0.3736	-0.7513	-0.415	-1.8236	-1.7616	-1.4005	-0.5133	0.1528	0.267	0.1172	0.2072	0.062	0.4231	1.3103	0.796757	0.05266	0.000256
EXP_AL645882_1348086_1348179_1_94_s_PSO-60-0021	NA	Intergen	0.1631	0.2326	0.1717	-0.5333	-0.663	0.308	-0.0311	0.048	0.4667	0.0076	0.0223	0.39	0.1891	-0.2961	0.1612	0.14	0.0379	0.5272	0.2675	0.2166	-0.4852	-0.0279	-0.0491	0.212466	0.942974	0.89946
EXP_AL645882_1348179_1349756_1_1578_s_PSO-60-1421	SCO1278	Único	-2.4827	-2.5071	-2.3629	-2.7537	-2.6007	-2.11	-2.4471	-2.4624	-1.9832	-1.7515	-1.9552	-1.7027	-2.4509	-2.4882	-2.2976	-1.8031	0.0772	0.3363	0.2723	0.134	-0.0373	0.1533	0.6478	0.900842	0.527962	0.019328
EXP_AL645882_1349746_1349809_1_64_s_PSO-60-0005	NA	Intergen	-2.9422	-3.0574	-2.4764	-2.9674	-3.3815	-3.1888	-2.6257	-3.4377	-3.2158	-2.7768	-3.2608	-2.9898	-2.8253	-3.1792	-3.0931	-3.0091	0.3076	0.2072	0.4197	0.2426	-0.3539	-0.2678	-0.1838	0.34646	0.439353	0.59971
EXP_AL645882_1349799_1350677_1_879_s_PSO-60-0481	SCO1279	Único	-1.1589	-0.9806	-0.949	-1.7727	-1.706	-1.5712	-1.7609	-1.524	-1.493	-1.6006	-1.584	-1.4983	-1.0295	-1.6833	-1.5926	-1.5609	0.1132	0.1026	0.1466	0.0549	-0.6538	-0.5631	-0.5314	0.000872	0.001053	0.00144
EXP_AL645882_1350672_1350740_1_69_s_PSO-60-0005	NA	Intergen	1.6299	1.8841	2.0187	0.4101	1.4755	0.7202	0.9734	0.7901	1.8346	1.2773	1.22	0.4898	1.8442	0.8686	1.1993	0.9957	0.1974	0.548	0.5577	0.4391	-0.9756	-0.6449	-0.8485	0.085343	0.199539	0.100135
EXP_AL645882_1350735_1351976_1_1242_s_RC-60-0901	SCO1280	Único	-0.6612	-0.5378	-0.5445	-1.8137	-1.2973	-1.2309	-1.5082	-1.1333	-1.2381	-1.4528	-1.2112	-1.1804	-0.5812	-1.4473	-1.2932	-1.2815	0.0694	0.319	0.1934	0.1491	-0.8661	-0.712	-0.7003	0.004674	0.007324	0.008028
EXP_AL645882_1351976_1352088_1_113_s_PSO-60-0053	NA	Intergen	-1.9639	-1.6854	-2.0575	-2.6369	-2.9067	-2.6197	-3.4894	-3.1078	-2.8451	-2.9177	-2.8887	-2.7502	-1.9023	-2.7211	-3.1474	-2.8522	0.1936	0.161	0.3239	0.0895	-0.8188	-1.2451	-0.9499	0.014008	0.001132	0.004536
EXP_AL645882_1352088_1353410_1_1323_s_RC-60-0141	SCO1281	Único	-1.1877	-1.033	-0.8866	-1.6703	-1.2889	-1.0939	-1.2044	-0.8709	-0.6298	-1.0194	-0.9066	-0.6173	-1.0358	-1.351	-0.9017	-0.8478	0.1505	0.2932	0.2885	0.2074	-0.3152	0.1341	0.188	0.254643	0.605032	0.460022
EXP_AL645882_1353407_1353985_1_579_s_RC-60-0461	SCO1282	Único	-0.6556	-0.7312	-0.9189	-0.7247	-0.7303	-0.3868	-0.4763	-0.3903	0.0469	-0.678	-0.6708	-0.2497	-0.7686	-0.6139	-0.2732	-0.5328	0.1356	0.1967	0.2806	0.2452	0.1547	0.4954	0.2358	0.544866	0.047456	0.3096
EXP_AL645882_1353978_1354445_1_468_s_RC-60-0401	SCO1283	Único	-1.0503	-0.9752	-0.6022	-1.4449	-1.097	-1.0445	-1.2407	-0.9274	-1.1856	-0.7838	-0.7018	-0.9163	-0.8759	-1.1955	-1.1179	-0.8006	0.24	0.2176	0.1673	0.1082	-0.3196	-0.242	0.0753	0.14669	0.226562	0.71275
EXP_AL645882_1354445_1354527_1_83_s_PSO-60-0021	NA	Intergen	-0.207	0.2658	-0.1612	-0.288	-0.9638	-1.2816	-1.8502	-1.431	-1.2994	-1.3452	-1.3317	-1.0559	-0.0341	-0.8444	-1.5269	-1.2443	0.2608	0.5074	0.2876	0.1632	-0.8103	-1.4928	-1.2102	0.059326	0.002906	0.008115
EXP_AL645882_1354527_1355912_1_1386_s_RC-60-0381	SCO1284	Único	-0.4672	-0.3701	-0.1997	-0.6967	-0.4384	-0.2664	-0.353	-0.3477	-0.1734	-0.3987	-0.4076	-0.4613	-0.3457	-0.4672	-0.2914	-0.4225	0.1354	0.2166	0.1022	0.0339	-0.1215	0.0543	-0.0768	0.442927	0.717539	0.601189
EXP_AL645882_1355909_1357030_1_1122_s_RC-60-0901	SCO1285	Único	-1.232	-1.0763	-1.1568	-1.3849	-1.2079	-0.9456	-1.1775	-1.0631	-0.9656	-1.2842	-1.2133	-1.1725	-1.155	-1.1795	-1.0687	-1.2233	0.0779	0.221	0.1061	0.0566	-0.0245	0.0863	-0.0683	0.885464	0.535567	0.627069
EXP_AL645882_1357025_1357090_1_66_s_PSO-60-0005	NA	Intergen	-1.536	-1.6127	-2.2933	-1.318	-2.2073	-2.1536	-2.8284	-2.8201	-1.9619	-2.6739	-2.701	-1.6987	-1.814	-1.893	-2.5368	-2.3579	0.4168	0.4986	0.4979	0.571	-0.079	-0.7228	-0.5439	0.905788	0.184947	0.313277
EXP_AL645882_1357085_1358209_1_1125_s_RC-60-1041	SCO1286	Único	-2.208	-2.299	-2.2627	-2.7967	-2.6952	-2.6403	-2.5618	-2.5145	-2.5054	-2.6984	-2.577	-2.7683	-2.2565	-2.7107	-2.5272	-2.6812	0.0458	0.0793	0.0303	0.0968	-0.4542	-0.2707	-0.4247	0.000496	0.004035	0.000396
EXP_AL645882_1358209_1358281_1_73_s_PSO-60-0005	NA	Intergen	-3.3536	-3.8836	-4.096	-4.0028	-4.3474	-3.7468	-4.4022	-4.1207	-3.7169	-3.6205	-3.5423	-3.3815	-3.7777	-4.0323	-4.0799	-3.5148	0.3823	0.3014	0.3445	0.1219	-0.2546	-0.3022	0.2629	0.502066	0.381703	0.447398
EXP_AL645882_1358281_1359243_1_963_s_RC-60-0701	SCO1287	Único	-2.1527	-2.0215	-1.8878	-2.5378	-2.4701	-2.401	-2.2667	-2.1607	-2.0907	-2.3219	-2.1307	-2.1895	-2.0207	-2.4696	-2.1727	-2.214	0.1324	0.0684	0.0886	0.0979	-0.4489	-0.152	-0.1933	0.003559	0.151552	0.077308
EXP_AL645882_1359227_1359733_1_507_s_RC-60-0181	SCO1288	Único	-4.7284	-4.573	-4.075	-4.7386	-4.4534	-4.0248	-4.0672	-4.0827	-4.2178	-4.2255	-4.0225	-4.3945	-4.4588	-4.4056	-4.1226	-4.2142	0.3414	0.3593	0.0828	0.1862	0.0532	0.3362	0.2446	0.876065	0.232666	0.383134
EXP_AL645882_1359733_1359896_1_164_s_PSO-60-0021	NA	Intergen	0.6141	0.9184	1.2864	0.6518	-0.3456	-0.6389	-1.5271	-0.689	-0.7596	-0.9341	-0.6978	-0.8638	0.9396	-0.1109	-0.9919	-0.8319	0.3366	0.6766	0.4648	0.1213	-1.0505	-1.9315	-1.7715	0.062662	0.003179	0.004943
EXP_AL645882_1359896_1361419_1_1524_s_PSO-60-1401	SCO1289	Único	0.3129	0.1656	-0.0902	0.487	0.0694	0.3166	0.5796	0.4776	0.7312	0.5504	0.7358	1.1595	0.1294	0.291	0.5961	0.8152	0.204	0.21	0.1276	0.3122	0.1616	0.4667	0.6858	0.529299	0.060479	0.013314
EXP_AL645882_136100_136647_1_548_s_PSO-60-0133	NA	Intergen	0.0493	0.2846	0.3652	0.4147	0.1529	-0.3363	-0.0598	-0.1677	-0.2558	0.227	0.1529	-0.1513	0.233	0.0771	-0.1611	0.0762	0.1641	0.3812	0.0982	0.2005	-0.1559	-0.3941	-0.1568	0.615769	0.165257	0.579264
EXP_AL645882_136100_136647_1_548_s_PSO-60-0245	NA	Intergen	-2.7383	-2.5195	-2.4262	-3.0385	-2.8814	-3.0248	-3.5378	-2.8882	-3.0725	-2.9832	-2.5978	-2.6733	-2.5613	-2.9816	-3.1662	-2.7514	0.1602	0.087	0.3348	0.2042	-0.4203	-0.6049	-0.1901	0.147171	0.035849	0.470021
EXP_AL645882_136100_136647_1_548_s_PSO-60-0469	NA	Intergen	-1.4703	-1.4061	-1.2008	-1.5104	-1.6272	-1.5017	-1.239	-1.1684	-0.9884	-1.0438	-1.0562	-0.9772	-1.359	-1.5464	-1.1319	-1.0257	0.1408	0.0701	0.1292	0.0425	-0.1874	0.2271	0.3333	0.314743	0.189683	0.06612
EXP_AL645882_1361419_1361564_1_146_s_PSO-60-0085	NA	Intergen	-1.0518	-0.9321	-1.1932	-1.3083	-1.3129	-1.1391	-0.3401	-0.2422	-0.2588	-0.6785	-0.1246	0.2515	-1.059	-1.2534	-0.2804	-0.1839	0.1307	0.0991	0.0524	0.4678	-0.1944	0.7786	0.8751	0.546664	0.020203	0.012271
EXP_AL645882_1361564_1363153_1_1590_s_PSO-60-0001	SCO1290	Único	-1.9693	-2.0329	-1.9158	-1.8124	-2.1824	-1.8965	-1.3585	-1.2506	-0.9807	-1.5506	-1.3006	-0.9655	-1.9727	-1.9638	-1.1966	-1.2722	0.0586	0.194	0.1946	0.2936	0.0089	0.7761	0.7005	0.973411	0.004819	0.007891
EXP_AL645882_1363153_1363304_1_152_s_PSO-60-0053	NA	Intergen	-2.2635	-1.9625	-1.8386	-1.3171	-2.0413	-2.0519	-1.5394	-1.4148	-1.2708	-1.3822	-1.2712	-0.9993	-2.0215	-1.8034	-1.4083	-1.2176	0.2185	0.4212	0.1344	0.197	0.2181	0.6132	0.8039	0.519483	0.060942	0.021907
EXP_AL645882_1363304_1364707_1_1404_s_PSO-60-0721	SCO1291	Único	2.233	2.3171	2.0948	-0.4167	-0.0005	-0.3864	0.3901	0.3464	-0.0687	0.7022	0.5611	0.0916	2.215	-0.2679	0.2226	0.4516	0.1122	0.232	0.2532	0.3197	-2.4829	-1.9924	-1.7634	5.9e-05	8.4e-05	0.000161
EXP_AL645882_1364716_1367439_1_2724_s_PSO-60-2241	SCO1292	Único	1.4164	1.4851	1.4896	-0.7666	-0.3849	-0.5678	-0.2668	-0.2976	-0.4494	-0.0254	-0.0444	-0.2607	1.4637	-0.5731	-0.3379	-0.1102	0.041	0.1909	0.0978	0.1307	-2.0368	-1.8016	-1.5739	7e-06	6e-06	1.1e-05
EXP_AL645882_136647_137183_1_537_s_PSO-60-0121	SCO0143	Único	-1.3981	-1.2085	-1.1612	-1.6663	-1.4219	-1.169	-1.2554	-0.9665	-0.718	-1.0934	-1.2741	-1.17	-1.2559	-1.4191	-0.98	-1.1792	0.1254	0.2487	0.2689	0.0907	-0.1632	0.2759	0.0767	0.475281	0.189737	0.720365
EXP_AL645882_1367439_1367555_1_117_s_PSO-60-0053	NA	Intergen	-0.2198	-0.1625	-0.0507	-3.5401	-3.3906	-3.4316	-3.1346	-2.933	-2.8322	-2.8492	-2.6848	-2.4802	-0.1443	-3.4541	-2.9666	-2.6714	0.086	0.0772	0.154	0.1849	-3.3098	-2.8223	-2.5271	4e-06	4e-06	6e-06
EXP_AL645882_1367555_1368913_1_1359_s_PSO-60-0621	SCO1293	Único	1.4642	1.0289	1.0069	3.7461	2.9921	3.5562	-0.6205	0.3104	-0.2216	-0.2949	-0.2228	-0.4773	1.1667	3.4315	-0.1772	-0.3317	0.258	0.3922	0.4671	0.1312	2.2648	-1.3439	-1.4984	0.000473	0.003934	0.0023
EXP_AL645882_1368893_1368958_1_66_s_PSO-60-0005	NA	Intergen	0.7737	0.7392	0.473	1.4722	0.6662	0.8114	0.5302	0.5492	1.0917	0.6292	0.7027	1.0856	0.662	0.9833	0.7237	0.8058	0.1645	0.4296	0.3189	0.245	0.3213	0.0617	0.1438	0.393383	0.866817	0.685117
EXP_AL645882_1368938_1370161_1_1224_s_RC-60-1141	SCO1294	Único	-0.3026	-0.0595	0.1712	-0.3195	0.0491	-0.0712	-0.3183	-0.236	-0.1571	-0.4312	-0.5323	-0.6635	-0.0636	-0.1139	-0.2371	-0.5423	0.2369	0.188	0.0806	0.1165	-0.0503	-0.1735	-0.4787	0.808571	0.321048	0.017995
EXP_AL645882_1370161_1370221_1_61_s_PSO-60-0002	NA	Intergen	-1.6874	-1.3775	-1.6993	0.202	-1.582	-0.9209	-2.5576	-2.3811	-2.0672	-2.2129	-2.1927	-2.1261	-1.5881	-0.767	-2.3353	-2.1773	0.1824	0.9019	0.2484	0.0454	0.8211	-0.7472	-0.5892	0.150208	0.154771	0.255562
EXP_AL645882_1370221_1370712_1_492_s_PSO-60-0301	SCO1295	Único	0.0318	0.0331	0.4326	0.7971	0.0354	-0.1271	-1.2741	-1.1207	-1.0709	-0.8962	-0.8798	-1.1712	0.1658	0.2351	-1.1552	-0.9824	0.231	0.4934	0.1059	0.1637	0.0693	-1.321	-1.1482	0.848919	0.001959	0.004041
EXP_AL645882_1370712_1370791_1_80_s_PSO-60-0021	NA	Intergen	-0.5854	-0.7793	-0.7322	-0.1306	-0.9967	-0.7383	-0.7859	-0.9417	0.0299	-1.3208	-1.3364	-0.8851	-0.699	-0.6218	-0.5659	-1.1808	0.1011	0.4446	0.5218	0.2562	0.0772	0.1331	-0.4818	0.876839	0.753751	0.240007
EXP_AL645882_1370791_1372479_1_1689_s_PSO-60-0361	SCO1296	Único	0.6917	0.5824	0.5071	1.6467	1.6717	1.3968	0.1467	0.216	0.0924	0.0687	0.043	-0.094	0.5937	1.5717	0.1517	0.0059	0.0928	0.152	0.062	0.0875	0.978	-0.442	-0.5878	8.7e-05	0.00282	0.000657
EXP_AL645882_137183_137242_PSO	NA	Intergen	-2.7327	-2.9111	-3.4574	-0.8317	-1.8429	-1.3527	-2.6238	-2.8685	-2.685	-2.979	-3.1704	-2.9003	-3.0338	-1.3424	-2.7258	-3.0166	0.3776	0.5057	0.1273	0.1389	1.6914	0.308	0.0172	0.002645	0.405099	0.966443
EXP_AL645882_137197_137556_1_360_s_PSO-60-0081	SCO0144	Único	-2.6122	-2.7119	-3.2902	-0.7552	-1.7616	-1.4466	-2.6427	-2.9091	-2.6083	-3.093	-3.2651	-2.969	-2.8715	-1.3211	-2.72	-3.109	0.3661	0.5148	0.1646	0.1487	1.5504	0.1515	-0.2375	0.003116	0.674833	0.499528
EXP_AL645882_1372479_1372948_1_470_s_PSO-60-0213	NA	Intergen	0.604	0.9311	1.1983	0.8331	0.9559	0.1873	0.5446	0.3918	0.2311	0.4364	0.4587	0.1918	0.9111	0.6587	0.3892	0.3623	0.2976	0.4129	0.1568	0.148	-0.2524	-0.5219	-0.5488	0.469564	0.1111	0.096315
EXP_AL645882_1372479_1372948_1_470_s_PSO-60-0277	NA	Intergen	1.5913	1.7892	1.3801	0.6078	1.1124	0.457	0.3092	0.1074	0.0556	0.5847	0.495	-0.018	1.5869	0.7257	0.1574	0.3539	0.2046	0.3432	0.134	0.3252	-0.8612	-1.4295	-1.233	0.024166	0.001441	0.003097
EXP_AL645882_1372948_1373469_1_522_s_RC-60-0461	SCO1297	Único	0.1013	-0.0725	-0.2461	0.3169	-0.1298	-0.4591	-0.8985	-0.8792	-0.8497	-1.0295	-1.1525	-0.9143	-0.0724	-0.0906	-0.8758	-1.0321	0.1737	0.3895	0.0246	0.1191	-0.0182	-0.8034	-0.9597	0.95002	0.006182	0.002615
EXP_AL645882_1373449_1373511_1_63_s_PSO-60-0002	NA	Intergen	-2.0146	-1.9013	-2.4925	-1.6357	-1.8816	-1.9695	-3.357	-3.4136	-3.383	-3.6929	-3.5039	-3.4379	-2.1361	-1.829	-3.3845	-3.5449	0.3138	0.173	0.0283	0.1324	0.3071	-1.2484	-1.4088	0.241331	0.000792	0.000423
EXP_AL645882_1373491_1374042_1_552_s_RC-60-0381	SCO1298	Único	-0.2846	-0.219	-0.2308	-1.1058	-0.4611	-0.4815	-0.5873	-0.5284	-0.5039	-0.561	-0.5422	-0.4859	-0.2448	-0.6828	-0.5399	-0.5297	0.0349	0.3665	0.0429	0.0391	-0.438	-0.2951	-0.2849	0.054755	0.138318	0.150659
EXP_AL645882_1374042_1374103_1_62_s_PSO-60-0002	NA	Intergen	-4.3193	-4.0953	-4.1518	-4.1188	-3.7331	-4.2366	-3.962	-4.0632	-3.8548	-4.3013	-4.0832	-3.9623	-4.1888	-4.0295	-3.96	-4.1156	0.1165	0.2634	0.1042	0.1718	0.1593	0.2288	0.0732	0.522426	0.312445	0.755797
EXP_AL645882_1374103_1374549_1_447_s_PSO-60-0281	SCO1299	Único	-1.0052	-1.0227	-0.9166	-0.8141	-0.8388	-0.7028	-0.8064	-0.8177	-0.7157	-0.5358	-0.4838	-0.3752	-0.9815	-0.7852	-0.7799	-0.465	0.0569	0.0724	0.0559	0.082	0.1963	0.2016	0.5165	0.025024	0.015215	0.000128
EXP_AL645882_1374534_1374598_1_65_s_PSO-60-0005	NA	Intergen	-1.0787	-0.8479	0.1636	-0.3161	-0.1348	-1.0657	-0.255	-0.7049	-0.5187	-0.5844	-0.4625	-0.8555	-0.5877	-0.5055	-0.4929	-0.6341	0.6608	0.4935	0.2261	0.2012	0.0822	0.0948	-0.0464	0.889441	0.852087	0.930128
EXP_AL645882_1374583_1377582_1_3000_s_RC-60-2901	SCO1300	Único	0.235	0.2707	0.2704	0.159	0.05	0.2874	0.2085	0.2933	0.4804	0.197	0.1903	0.3556	0.2587	0.1655	0.3274	0.2476	0.0205	0.1189	0.1391	0.0936	-0.0932	0.0687	-0.0111	0.428928	0.529229	0.925832
EXP_AL645882_137561_138589_1_1029_s_PSO-60-0341	SCO0145	Único	-0.7859	-0.8508	-1.1116	-0.1838	-0.49	-0.42	-0.5866	-0.7824	-0.4233	-1.0748	-1.0675	-0.8736	-0.9161	-0.3646	-0.5974	-1.0053	0.1724	0.1604	0.1798	0.1141	0.5515	0.3187	-0.0892	0.011846	0.06911	0.595828
EXP_AL645882_1377579_1378742_1_1164_s_RC-60-0981	SCO1301	Único	0.351	0.395	0.4111	0.1053	0.1975	0.4874	0.3123	0.3912	0.4682	0.2583	0.2806	0.416	0.3857	0.2634	0.3906	0.3183	0.0311	0.1994	0.078	0.0854	-0.1223	0.0049	-0.0674	0.355707	0.970035	0.583767
EXP_AL645882_1378742_1379126_1_385_s_PSO-60-0101	NA	Intergen	-1.6851	-1.7393	-1.5604	-2.687	-1.8526	-1.6957	-1.6372	-1.4817	-1.3165	-1.6189	-1.5069	-1.5831	-1.6616	-2.0784	-1.4785	-1.5696	0.0917	0.5328	0.1604	0.0572	-0.4168	0.1831	0.092	0.239787	0.579566	0.786633
EXP_AL645882_1378742_1379126_1_385_s_PSO-60-0293	NA	Intergen	-2.3787	-2.2698	-2.558	-1.753	-2.3529	-2.8231	-2.5958	-3.253	-3.3695	-3.2801	-3.2481	-3.3405	-2.4022	-2.3097	-3.0728	-3.2896	0.1456	0.5363	0.4171	0.0469	0.0925	-0.6706	-0.8874	0.842211	0.095449	0.037131
EXP_AL645882_1379126_1379752_1_627_s_RC-60-0201	SCO1302	Único	0.6357	0.601	0.2997	0.1692	0.3127	0.5067	0.6708	0.6484	1.065	0.5099	0.5602	0.9313	0.5121	0.3295	0.7947	0.6671	0.1848	0.1694	0.2343	0.2302	-0.1826	0.2826	0.155	0.439046	0.195494	0.47497
EXP_AL645882_1379752_1379824_1_73_s_PSO-60-0005	NA	Intergen	-0.5113	-0.557	-0.2043	-0.7184	-0.8679	-1.187	-0.8913	-1.1832	-0.5375	-1.1344	-1.0912	-0.9295	-0.4242	-0.9244	-0.8707	-1.0517	0.1918	0.2393	0.3234	0.108	-0.5002	-0.4465	-0.6275	0.104801	0.113342	0.037044
EXP_AL645882_1379824_1380627_1_804_s_RC-60-0421	SCO1303	Único	-0.2165	-0.3349	-0.2155	-0.4111	-0.4562	-0.1738	0.1789	-0.0678	0.2795	0.0532	0.1625	0.4615	-0.2556	-0.347	0.1302	0.2257	0.0687	0.1517	0.1787	0.2114	-0.0914	0.3858	0.4813	0.628016	0.037336	0.015187
EXP_AL645882_1380627_1380724_1_98_s_PSO-60-0021	NA	Intergen	-2.061	-1.9915	-1.1606	-1.941	-1.9458	-2.0677	-2.2605	-2.4466	-2.0046	-2.0731	-1.9004	-1.7643	-1.7377	-1.9848	-2.2372	-1.9126	0.501	0.0718	0.2219	0.1548	-0.2471	-0.4995	-0.1749	0.493084	0.136083	0.598656
EXP_AL645882_1380724_1381131_1_408_s_PSO-60-0061	SCO1304	Único	0.8977	0.6628	0.6363	1.1101	1.0743	0.8162	0.1204	0.0441	-0.0518	0.8998	0.9894	0.6114	0.7323	1.0002	0.0376	0.8336	0.1439	0.1604	0.0863	0.1975	0.2679	-0.6947	0.1013	0.130822	0.001975	0.527733
EXP_AL645882_1381131_1381190_PSO	NA	Intergen	0.5022	0.2114	0.3198	0.7305	0.8301	0.071	-0.9617	-1.0853	-1.1017	0.1051	0.0955	-0.0522	0.3445	0.5439	-1.0496	0.0495	0.1469	0.4125	0.0765	0.0882	0.1994	-1.3941	-0.295	0.504674	0.000849	0.278367
EXP_AL645882_1381144_1382538_1_1395_s_RC-60-0741	SCO1305	Único	-1.2701	-1.2515	-0.8878	-1.7031	-1.1987	-1.1917	-1.3044	-1.1169	-0.9576	-1.1705	-1.1476	-1.0806	-1.1364	-1.3645	-1.1263	-1.1329	0.2156	0.2933	0.1736	0.0467	-0.2281	0.0101	0.0035	0.323774	0.964591	0.988363
EXP_AL645882_1382538_1382597_PSO	NA	Intergen	-2.3121	-2.3037	-1.136	-2.2886	-1.7175	-2.104	-1.7355	-1.9632	-2.049	-1.9419	-1.7808	-2.3002	-1.9173	-2.0367	-1.9159	-2.0076	0.6766	0.2915	0.162	0.2658	-0.1194	0.0014	-0.0903	0.819278	0.997619	0.846362
EXP_AL645882_1382544_1383788_1_1245_s_RC-60-0461	SCO1306	Único	-1.0356	-0.9547	-0.6117	-1.1772	-0.9371	-0.9979	-0.8049	-0.7594	-0.7021	-0.8214	-0.6517	-0.6034	-0.8674	-1.0374	-0.7554	-0.6922	0.2251	0.1248	0.0515	0.1145	-0.17	0.112	0.1752	0.297266	0.456589	0.243831
EXP_AL645882_1383788_1383886_1_99_s_PSO-60-0021	NA	Intergen	1.1913	0.6645	1.7997	0.2101	1.238	0.0937	0.1607	-0.2875	-0.3366	0.5686	0.5751	0.1661	1.2185	0.5139	-0.1545	0.4366	0.5681	0.6298	0.274	0.2343	-0.7046	-1.373	-0.7819	0.198379	0.017731	0.126673
EXP_AL645882_1383886_1385292_1_1407_s_RC-60-0701	SCO1307	Único	-0.5236	-0.4557	-0.1832	-0.5706	-0.5904	-0.4867	-0.01	-0.2504	-0.0556	0.0927	0.1696	0.2653	-0.3875	-0.5492	-0.1053	0.1759	0.1802	0.0551	0.1277	0.0865	-0.1617	0.2822	0.5634	0.244972	0.0418	0.00185
EXP_AL645882_1385292_1385454_1_163_s_PSO-60-0021	NA	Intergen	-2.4564	-2.3456	-1.8614	-1.6861	-1.8656	-2.4891	-1.7585	-2.0691	-1.8783	-1.941	-1.8586	-1.9261	-2.2211	-2.0136	-1.902	-1.9086	0.3165	0.4215	0.1566	0.0439	0.2075	0.3191	0.3125	0.553427	0.31499	0.325357
EXP_AL645882_1385454_1386677_1_1224_s_PSO-60-0041	SCO1308	Único	-0.8256	-0.7791	-0.6881	0.0683	-0.5134	-0.5093	0.161	0.317	0.3385	0.015	0.2232	0.536	-0.7643	-0.3181	0.2722	0.258	0.0699	0.3347	0.0969	0.2622	0.4462	1.0365	1.0223	0.089003	0.001702	0.001849
EXP_AL645882_138569_138638_1_70_s_PSO-60-0005	NA	Intergen	-2.9517	-2.9372	-3.3055	-1.9572	-2.4251	-2.0318	-3.1206	-3.0684	-2.9705	-3.323	-3.4448	-3.4087	-3.0648	-2.138	-3.0532	-3.3922	0.2086	0.2514	0.0762	0.0625	0.9268	0.0116	-0.3274	0.00412	0.960975	0.147536
EXP_AL645882_138618_138761_1_144_s_RC-60-0061	SCO0146	Único	-3.401	-3.2041	-3.7127	-2.9665	-3.5121	-3.2755	-3.926	-3.5328	-3.7973	-3.1017	-3.4973	-3.5623	-3.4393	-3.2514	-3.752	-3.3871	0.2564	0.2736	0.2005	0.2493	0.1879	-0.3127	0.0522	0.508045	0.227632	0.849239
EXP_AL645882_1386662_1386722_1_61_s_PSO-60-0002	NA	Intergen	-1.2845	-1.4878	-0.814	-1.0628	-1.1006	-1.7535	-0.9189	-0.8375	-0.7885	-1.0659	-0.8809	-0.871	-1.1954	-1.3056	-0.8483	-0.9393	0.3456	0.3883	0.0659	0.1098	-0.1102	0.3471	0.2561	0.76072	0.263969	0.40886
EXP_AL645882_1386707_1387054_1_348_s_RC-60-0241	SCO1309	Único	-0.6755	-0.5017	-0.8254	-0.8116	-1.1631	-0.8576	-0.9287	-0.9209	-0.6866	-0.883	-0.8457	-0.7547	-0.6675	-0.9441	-0.8454	-0.8278	0.162	0.191	0.1376	0.066	-0.2766	-0.1779	-0.1603	0.108673	0.248351	0.297209
EXP_AL645882_1387054_1387179_1_126_s_PSO-60-0021	NA	Intergen	-3.3647	-3.0618	-2.5749	-1.643	-1.5911	-1.8795	-1.777	-1.7525	-1.6715	-2.1325	-2.0439	-2.2393	-3.0004	-1.7045	-1.7337	-2.1386	0.3985	0.1537	0.0552	0.0978	1.2959	1.2667	0.8618	0.001957	0.001263	0.008554
EXP_AL645882_1387179_1388270_s_PSO-60-103	SCO1310	Único	-0.7023	-0.6166	-0.5479	-0.851	-0.6326	-0.5784	-0.5956	-0.5809	-0.573	-0.6736	-0.5238	-0.4149	-0.6223	-0.6873	-0.5832	-0.5374	0.0773	0.1443	0.0115	0.1299	-0.065	0.0391	0.0849	0.592574	0.730735	0.439809
EXP_AL645882_138761_138976_1_216_s_PSO-60-0085	NA	Intergen	-3.1251	-2.9139	-3.5925	-2.2806	-2.7226	-2.4289	-3.2332	-3.1703	-3.2671	-3.5077	-3.612	-3.5956	-3.2105	-2.4774	-3.2235	-3.5718	0.3473	0.2249	0.0491	0.0561	0.7331	-0.013	-0.3613	0.022054	0.962378	0.164743
EXP_AL645882_1388270_1388329_PSO	NA	Intergen	-2.5075	-2.2934	-2.0065	-2.0842	-2.0748	-2.3855	-2.5276	-2.5231	-2.7794	-2.595	-2.5426	-2.8024	-2.2691	-2.1815	-2.61	-2.6467	0.2514	0.1767	0.1467	0.1374	0.0876	-0.3409	-0.3776	0.745274	0.15085	0.115531
EXP_AL645882_1388275_1388832_1_558_s_RC-60-0001	SCO1311	Único	0.3296	0.3911	0.2642	0.3473	0.3814	0.1438	-0.2692	-0.1618	0.1381	-0.3948	-0.4167	-0.3997	0.3283	0.2908	-0.0977	-0.4037	0.0635	0.1285	0.2111	0.0115	-0.0375	-0.426	-0.732	0.813836	0.009101	0.000613
EXP_AL645882_1388822_1388886_1_65_s_PSO-60-0005	NA	Intergen	-2.8322	-2.9238	-3.2755	-2.331	-3.1021	-2.7809	-3.8838	-3.5932	-3.1365	-3.8443	-3.7361	-3.6411	-3.0105	-2.738	-3.5378	-3.7405	0.234	0.3873	0.3767	0.1017	0.2725	-0.5273	-0.73	0.46399	0.129131	0.04655
EXP_AL645882_1388876_1389481_1_606_s_RC-60-0481	SCO1312	Único	0.2693	0.2336	0.4043	0.7762	0.2837	0.3267	-0.5146	-0.4572	-0.5001	-0.9271	-0.9399	-0.9099	0.3024	0.4622	-0.4907	-0.9256	0.09	0.2728	0.0298	0.015	0.1598	-0.7931	-1.228	0.331984	0.000758	7.3e-05
EXP_AL645882_1389481_1389568_1_88_s_PSO-60-0005	NA	Intergen	-4.1569	-3.9547	-4.6521	-4.1764	-3.5607	-4.8642	-4.5955	-4.3051	-4.2346	-4.6542	-4.6055	-4.9325	-4.2546	-4.2004	-4.3784	-4.7307	0.3588	0.6521	0.1913	0.1764	0.0542	-0.1238	-0.4761	0.920655	0.783803	0.273069
EXP_AL645882_1389568_1390425_1_858_s_PSO-60-0241	SCO1313	Único	-0.7089	-0.7689	-0.5243	-1.5384	-1.2742	-1.2294	-1.1675	-1.1296	-1.2338	-1.0075	-0.8865	-1.0258	-0.6674	-1.3473	-1.1769	-0.9733	0.1275	0.167	0.0527	0.0757	-0.6799	-0.5095	-0.3059	0.00091	0.002262	0.024337
EXP_AL645882_138976_139467_s_PSO-60-250	SCO0147	Único	-0.6352	-0.5919	-0.8401	-0.3999	-0.9351	-0.6006	-1.0192	-0.9322	-0.8586	-0.9249	-0.7621	-0.8169	-0.6891	-0.6452	-0.9367	-0.8346	0.1326	0.2704	0.0804	0.0828	0.0439	-0.2476	-0.1455	0.827485	0.149446	0.388363
EXP_AL645882_1390410_1390471_1_62_s_PSO-60-0002	NA	Intergen	-1.3593	-1.448	-1.3642	-1.754	-1.4648	-1.1267	-1.5798	-0.9663	-1.2199	-2.0829	-1.8043	-1.28	-1.3905	-1.4485	-1.2553	-1.7224	0.0499	0.314	0.3083	0.4077	-0.058	0.1352	-0.3319	0.890862	0.701848	0.331726
EXP_AL645882_1390456_1391259_1_804_s_RC-60-0441	SCO1314	Único	0.4163	0.4001	0.3523	0.9071	0.6063	0.5647	-0.0255	0.5555	0.1517	0.2168	0.2719	0.096	0.3896	0.6927	0.2272	0.1949	0.0333	0.1869	0.2978	0.0899	0.3031	-0.1624	-0.1947	0.150208	0.395726	0.308125
EXP_AL645882_1391259_1391367_1_109_s_PSO-60-0005	NA	Intergen	-2.5746	-2.7251	-2.317	-1.0173	-1.4513	-1.9623	-1.8062	-1.4505	-1.3403	-2.2308	-2.0712	-2.4416	-2.5389	-1.477	-1.5323	-2.2479	0.2064	0.473	0.2435	0.1858	1.0619	1.0066	0.291	0.015569	0.012848	0.393291
EXP_AL645882_1391367_1391903_s_PSO-60-472	SCO1315	Único	0.0671	0.0603	-0.1487	0.2278	-0.0972	-0.2181	-0.6771	-0.6879	-0.7521	-0.5743	-0.6086	-0.5515	-0.0071	-0.0291	-0.7057	-0.5781	0.1227	0.2306	0.0406	0.0287	-0.022	-0.6986	-0.571	0.898383	0.000947	0.002715
EXP_AL645882_1391903_1391967_1_65_s_PSO-60-0005	NA	Intergen	-0.3611	0.0018	-0.8567	-0.0972	-0.4604	-0.5168	-0.8938	-0.8982	-1.2195	-1.059	-0.9603	-1.0303	-0.4053	-0.3581	-1.0038	-1.0165	0.431	0.2277	0.1868	0.0508	0.0472	-0.5985	-0.6112	0.900763	0.063845	0.059586
EXP_AL645882_1391967_1392602_1_636_s_RC-60-0521	SCO1316	Único	0.6535	0.6165	0.3912	1.4243	0.9663	1.0867	0.7946	1.028	0.7656	0.5425	0.5994	0.6134	0.5537	1.1591	0.8627	0.5851	0.142	0.2374	0.1438	0.0375	0.6054	0.309	0.0314	0.007351	0.073773	0.858244
EXP_AL645882_1392602_1392691_1_90_s_PSO-60-0021	NA	Intergen	-2.7816	-2.5796	-2.3079	-0.9927	-1.6398	-1.7973	-1.967	-2.0338	-1.8875	-2.612	-2.3022	-2.2098	-2.5564	-1.4766	-1.9628	-2.3747	0.2377	0.4264	0.0732	0.2107	1.0798	0.5936	0.1817	0.009546	0.069789	0.562236
EXP_AL645882_1392691_1393128_1_438_s_RC-60-0261	SCO1317	Único	-0.5142	-0.5364	-0.6014	-0.8522	-0.5454	-0.495	-0.1096	-0.0535	0.1892	-0.4558	-0.3099	0.0783	-0.5507	-0.6309	0.0087	-0.2292	0.0453	0.1934	0.1588	0.276	-0.0802	0.5594	0.3215	0.721998	0.015152	0.111975
EXP_AL645882_1393128_1393213_1_86_s_PSO-60-0005	NA	Intergen	-5.2201	-5.4204	-4.6431	-4.0995	-3.6803	-5.0282	-3.5276	-3.0369	-3.7064	-3.5728	-3.3559	-4.3746	-5.0945	-4.2693	-3.4236	-3.7678	0.4036	0.6898	0.3467	0.5366	0.8252	1.6709	1.3267	0.174232	0.011436	0.030604
EXP_AL645882_1393213_1394196_1_984_s_PSO-60-0821	SCO1318	Único	-1.1809	-1.1769	-1.4179	-0.0508	-0.6628	-0.5995	-0.8969	-0.865	-0.7947	-1.132	-1.1839	-1.2861	-1.2586	-0.4377	-0.8522	-1.2007	0.138	0.3366	0.0523	0.0784	0.8209	0.4064	0.0579	0.004109	0.053691	0.777522
EXP_AL645882_1394196_1394273_1_78_s_PSO-60-0005	NA	Intergen	-4.0227	-3.6788	-4.1988	-2.1327	-2.3746	-2.4917	-3.5304	-3.2381	-3.4835	-3.3596	-3.604	-4.5416	-3.9668	-2.333	-3.4173	-3.8351	0.2645	0.1831	0.157	0.624	1.6338	0.5495	0.1317	0.004489	0.174437	0.750805
EXP_AL645882_1394273_1395295_1_1023_s_PSO-60-0321	SCO1319	Único	0.5336	0.5448	0.1869	0.7103	0.9665	0.6858	0.0956	0.4737	-0.0348	0.2385	0.331	0.0802	0.4218	0.7875	0.1782	0.2166	0.2035	0.1555	0.2641	0.1268	0.3657	-0.2436	-0.2052	0.109707	0.233738	0.314153
EXP_AL645882_139467_139712_1_246_s_PSO-60-0081	SCO0148	Único	-1.6754	-1.8425	-2.486	-0.8812	-1.7214	-1.5837	-1.9199	-2.1461	-2.0098	-2.63	-2.6437	-2.2817	-2.0013	-1.3954	-2.0253	-2.5185	0.428	0.4506	0.1139	0.2052	0.6059	-0.024	-0.5172	0.119064	0.94913	0.144058
EXP_AL645882_1395275_1395339_1_65_s_PSO-60-0005	NA	Intergen	-0.6104	-0.0636	-0.6404	0.3252	0.0342	-0.6731	-1.1422	-0.7171	-1.1166	-0.7105	-0.5298	-0.4611	-0.4381	-0.1046	-0.992	-0.5671	0.3247	0.5134	0.2384	0.1288	0.3335	-0.5539	-0.129	0.410585	0.144424	0.737548
EXP_AL645882_1395319_1396164_1_846_s_RC-60-0701	SCO1320	Único	0.3402	0.4459	0.3042	-0.0425	0.1967	0.5825	0.2625	0.411	0.4829	0.3435	0.3449	0.5712	0.3634	0.2456	0.3855	0.4198	0.0737	0.3154	0.1124	0.1311	-0.1178	0.0221	0.0564	0.579551	0.915789	0.778156
EXP_AL645882_1396164_1396238_1_75_s_PSO-60-0005	NA	Intergen	-1.6218	-1.641	-1.4827	-0.7783	-1.1853	-1.46	-0.7504	-1.0997	-0.6177	-1.1689	-0.9784	-0.6639	-1.5818	-1.1412	-0.8226	-0.9371	0.0863	0.343	0.249	0.255	0.4406	0.7592	0.6447	0.173816	0.023041	0.043493
EXP_AL645882_1396238_1397416_1_1179_s_RC-60-0701	SCO1321	Único	-0.0664	-0.0795	-0.1132	-0.9676	-0.4492	-0.699	1.0692	0.5401	0.8219	1.3003	1.1872	1.5293	-0.0864	-0.7053	0.8104	1.3389	0.0242	0.2593	0.2647	0.1743	-0.6189	0.8968	1.4253	0.021322	0.002451	0.000215
EXP_AL645882_139703_140299_1_597_s_RC-60-0061	SCO0149	Único	0.4225	0.5686	0.5179	0.7193	0.2082	-0.0153	-0.3917	-0.1768	-0.168	-0.0864	-0.0297	-0.2224	0.503	0.3041	-0.2455	-0.1128	0.0742	0.3766	0.1267	0.099	-0.1989	-0.7485	-0.6158	0.401688	0.006372	0.015657
EXP_AL645882_1397416_1397508_1_93_s_PSO-60-0005	NA	Intergen	-1.4892	-1.8208	-1.8714	-0.1038	-0.3588	-1.0081	-0.8183	-1.2474	-1.2476	-1.0114	-0.9971	-1.0602	-1.7271	-0.4903	-1.1044	-1.0229	0.2076	0.4663	0.2478	0.0331	1.2368	0.6227	0.7042	0.006335	0.069693	0.045518
EXP_AL645882_1397508_1398413_1_906_s_RC-60-0521	SCO1322	Único	-0.5065	-0.5378	-0.3543	-0.5227	-0.7885	-0.8522	0.3339	-0.0731	0.3529	0.2891	0.2516	0.4621	-0.4662	-0.7211	0.2046	0.3343	0.0982	0.1748	0.2407	0.1123	-0.2549	0.6708	0.8005	0.182535	0.00369	0.00151
EXP_AL645882_1398408_1398468_1_61_s_PSO-60-0002	NA	Intergen	-3.7521	-3.7417	-4.0873	-1.7409	-2.5122	-2.4664	-2.3119	-1.9936	-1.8511	-2.0282	-1.9285	-1.9922	-3.8603	-2.2398	-2.0522	-1.9829	0.1966	0.4327	0.236	0.0505	1.6205	1.8081	1.8774	0.00133	0.000422	0.000348
EXP_AL645882_1398463_1399239_1_777_s_PSO-60-0701	SCO1323	Único	0.5798	0.6167	0.6912	1.3959	1.194	1.2265	1.2969	1.4966	1.4175	0.9576	1.0674	1.0843	0.6292	1.2721	1.4036	1.0364	0.0568	0.1084	0.1006	0.0688	0.6429	0.7744	0.4072	0.00028	5.4e-05	0.001676
EXP_AL645882_1399229_1399290_1_62_s_PSO-60-0002	NA	Intergen	0.1137	0.0523	0.0832	0.5917	-0.095	-0.4457	-0.0316	0.224	-0.0526	-0.2903	-0.2441	-0.2659	0.0831	0.017	0.0466	-0.2668	0.0307	0.5277	0.154	0.0231	-0.0661	-0.0365	-0.3499	0.863463	0.915783	0.271509
EXP_AL645882_1399280_1400449_1_1170_s_RC-60-0341	SCO1324	Único	-0.6905	-0.5769	-0.3105	-0.7445	-0.4932	-0.3205	-0.3658	-0.075	-0.4709	-0.4388	-0.4275	-0.6841	-0.5259	-0.5194	-0.3039	-0.5168	0.1951	0.2132	0.2051	0.145	0.0065	0.222	0.0091	0.978913	0.268969	0.967072
EXP_AL645882_14003_14064_1_62_s_PSO-60-0002	NA	Plural	-2.0724	-1.9223	-1.897	-0.5582	-1.1385	-0.7454	-0.1001	0.0997	0.254	0.1519	0.5874	1.0091	-1.9639	-0.8141	0.0845	0.5828	0.0948	0.2962	0.1775	0.4286	1.1498	2.0484	2.5467	0.008347	0.000269	8.3e-05
EXP_AL645882_1400449_1400584_1_136_s_PSO-60-0053	NA	Intergen	-2.0266	-2.2844	-2.279	-2.1182	-2.4225	-2.8525	-3.3375	-3.4963	-3.5169	-3.0506	-2.9979	-3.2796	-2.1967	-2.4644	-3.4503	-3.1094	0.1473	0.369	0.0982	0.1497	-0.2677	-1.2536	-0.9127	0.350449	0.001267	0.006226
EXP_AL645882_1400584_1401057_1_474_s_PSO-60-0161	SCO1325	Único	-0.1422	-0.3083	-0.2963	-0.2738	-0.3318	-0.334	-0.3634	-0.455	-0.4198	-0.7012	-0.7496	-0.6013	-0.2489	-0.3132	-0.4128	-0.684	0.0926	0.0341	0.0462	0.0756	-0.0643	-0.1639	-0.4351	0.394715	0.032868	0.000297
EXP_AL645882_1401057_1401207_1_151_s_PSO-60-0005	NA	Intergen	-1.3685	-1.3941	-2.454	0.3983	-1.111	-0.8714	-0.9384	-1.0288	-0.6679	-1.6736	-1.8184	-1.335	-1.7389	-0.528	-0.8783	-1.609	0.6195	0.8112	0.1878	0.2481	1.2109	0.8606	0.1299	0.067353	0.141479	0.831096
EXP_AL645882_1401207_1402082_1_876_s_PSO-60-0561	SCO1326	Único	-0.7356	-0.5471	-0.7018	-0.1563	-0.9	-0.9388	-0.8988	-0.6698	-0.7551	-0.8928	-1.0043	-1.0843	-0.6615	-0.665	-0.7746	-0.9938	0.1005	0.441	0.1158	0.0962	-0.0035	-0.1131	-0.3323	0.990328	0.659944	0.186803
EXP_AL645882_1402082_1402574_1_493_s_PSO-60-0069	NA	Intergen	0.0257	0.1993	0.1596	0.1965	-0.8725	-1.1719	-2.1442	-1.6259	-1.6903	-1.6079	-1.7944	-1.7636	0.1282	-0.616	-1.8201	-1.722	0.0909	0.7194	0.2825	0.1	-0.7442	-1.9483	-1.8502	0.122416	0.001646	0.002172
EXP_AL645882_1402082_1402574_1_493_s_PSO-60-0357	NA	Intergen	-3.4821	-3.3303	-3.7701	-2.9829	-3.4091	-3.4796	-4.2521	-3.8044	-3.9944	-4.0476	-3.9355	-4.0106	-3.5275	-3.2905	-4.017	-3.9979	0.2234	0.2687	0.2247	0.0571	0.237	-0.4895	-0.4704	0.395332	0.070007	0.07989
EXP_AL645882_1402574_1403737_s_PSO-60-0961	SCO1327	Único	-1.6649	-1.7128	-1.8359	-1.3871	-1.6883	-1.58	-1.61	-1.679	-1.4976	-1.4477	-1.4695	-1.3252	-1.7378	-1.5518	-1.5955	-1.4142	0.0882	0.1526	0.0916	0.0778	0.186	0.1423	0.3236	0.133268	0.205655	0.014047
EXP_AL645882_140299_140368_1_70_s_PSO-60-0005	NA	Intergen	-2.5568	-2.5607	-3.1208	-2.0985	-2.5985	-2.5747	-3.0238	-2.7556	-2.6834	-3.3349	-3.2109	-3.0316	-2.7461	-2.4239	-2.8209	-3.1924	0.3245	0.2821	0.1794	0.1525	0.3222	-0.0748	-0.4463	0.305005	0.804107	0.130246
EXP_AL645882_140368_140862_1_495_s_PSO-60-0161	SCO0150	Único	-1.3023	-1.1019	-1.3332	-0.9247	-1.1373	-0.5093	-1.2035	-1.2338	-1.2006	-1.3324	-1.3868	-1.1657	-1.2458	-0.8571	-1.2126	-1.295	0.1256	0.3194	0.0184	0.1152	0.3887	0.0332	-0.0492	0.074398	0.869417	0.805291
EXP_AL645882_1403709_1404566_1_858_s_RC-60-0401	SCO1328	Único	-1.7791	-1.5455	-1.4658	-1.8713	-2.0668	-1.9187	-2.2359	-1.7899	-1.9485	-1.9751	-1.8379	-1.8079	-1.5968	-1.9522	-1.9914	-1.8736	0.1628	0.102	0.2261	0.0892	-0.3554	-0.3946	-0.2768	0.059327	0.029149	0.099333
EXP_AL645882_14044_14454_1_411_s_RC-60-0221	NA	Plural	-0.2861	-0.4853	-1.2239	-1.3489	-1.983	-1.8476	-1.3216	-1.6012	-1.5627	-1.3077	-1.2933	-0.9952	-0.6651	-1.7265	-1.4951	-1.1987	0.4941	0.334	0.1515	0.1764	-1.0614	-0.83	-0.5336	0.019605	0.03602	0.145455
EXP_AL645882_14044_14454_1_411_s_RC-60-0321	NA	Plural	-0.1308	-0.2673	-0.5531	-1.0942	-0.9938	-0.403	-0.9494	-1.0047	-1.076	-1.2547	-1.0953	-0.7987	-0.3171	-0.8303	-1.01	-1.0496	0.2155	0.3735	0.0635	0.2314	-0.5132	-0.6929	-0.7325	0.114132	0.031385	0.025269
EXP_AL645882_1404566_1404801_1_236_s_PSO-60-0053	NA	Intergen	-2.5234	-2.5569	-2.0621	-2.4168	-1.7538	-2.5511	-2.4687	-2.0644	-2.5812	-2.149	-2.0705	-2.1376	-2.3808	-2.2406	-2.3714	-2.119	0.2765	0.4269	0.2718	0.0424	0.1402	0.0094	0.2618	0.709705	0.978054	0.429021
EXP_AL645882_1404801_1405034_1_234_s_RC-60-0041	SCO1329	Único	-1.26	-1.262	-1.5372	-2.699	-2.6268	-2.2216	-2.0675	-1.1864	-1.8418	-1.7779	-1.6808	-1.5592	-1.3531	-2.5158	-1.6985	-1.6726	0.1595	0.2573	0.4577	0.1096	-1.1627	-0.3454	-0.3195	0.005168	0.240031	0.27644
EXP_AL645882_1405031_1406113_1_1083_s_RC-60-0921	SCO1330	Único	-2.2842	-2.3806	-2.4316	-1.7706	-2.3707	-2.1166	-2.2559	-0.5238	-1.9267	-2.3354	-2.1076	-1.9996	-2.3655	-2.086	-1.5688	-2.1475	0.0748	0.3012	0.9198	0.1714	0.2795	0.7967	0.218	0.627204	0.13108	0.679999
EXP_AL645882_1406093_1406158_1_66_s_PSO-60-0005	NA	Intergen	-2.9761	-2.8787	-3.3946	-2.7275	-3.5972	-3.2364	-1.3719	-1.6046	-1.1513	-0.4376	-0.4956	-0.1665	-3.0831	-3.1871	-1.3759	-0.3666	0.2741	0.437	0.2267	0.1757	-0.104	1.7072	2.7165	0.793488	0.000893	7.5e-05
EXP_AL645882_1406138_1408480_1_2343_s_PSO-60-1201	SCO1331	Único	-0.788	-0.813	-0.8105	-0.285	-0.8581	-0.6733	0.138	-0.0056	0.1253	-0.1303	0.0412	0.1999	-0.8039	-0.6055	0.0859	0.0369	0.0138	0.2925	0.0795	0.1651	0.1984	0.8898	0.8408	0.31363	0.00105	0.001425
EXP_AL645882_1408480_1408850_1_371_s_PSO-60-0197	NA	Intergen	0.2278	0.2181	1.61	-0.4006	-0.1402	-0.2782	-0.1675	0.0838	0.1357	0.0982	0.2428	-0.0113	0.6853	-0.273	0.0173	0.1099	0.8009	0.1303	0.1622	0.1275	-0.9583	-0.668	-0.5754	0.069125	0.15133	0.210806
EXP_AL645882_1408480_1408850_1_371_s_PSO-60-0261	NA	Intergen	0.4114	0.43	0.9007	0.107	0.1126	-0.2989	-0.2198	-0.4199	-0.2283	-0.0889	-0.1245	-0.2837	0.5807	-0.0264	-0.2893	-0.1657	0.2773	0.236	0.1131	0.1037	-0.6071	-0.87	-0.7464	0.038753	0.005528	0.011403
EXP_AL645882_140862_141370_1_509_s_PSO-60-0133	NA	Intergen	-2.3608	-2.3579	-2.6721	-2.2818	-2.5652	-2.3927	-2.802	-2.7518	-2.3907	-2.8793	-2.7571	-2.561	-2.4636	-2.4132	-2.6482	-2.7325	0.1806	0.1428	0.2244	0.1606	0.0504	-0.1846	-0.2689	0.855825	0.422897	0.243696
EXP_AL645882_140862_141370_1_509_s_PSO-60-0421	NA	Intergen	-3.1456	-2.7968	-3.4524	-2.4975	-2.9225	-2.792	-3.2526	-2.9315	-2.607	-3.5775	-3.3934	-3.3172	-3.1316	-2.7373	-2.9304	-3.4294	0.328	0.2177	0.3228	0.1339	0.3943	0.2012	-0.2978	0.237262	0.514444	0.330315
EXP_AL645882_1408850_1409722_1_873_s_RC-60-0401	SCO1332	Único	-1.6482	-1.7065	-1.2943	-1.6004	-1.4221	-1.4851	-1.1645	-1.0302	-1.0447	-1.0709	-0.9871	-0.9354	-1.5496	-1.5026	-1.0798	-0.9978	0.2231	0.0904	0.0737	0.0684	0.047	0.4698	0.5518	0.76815	0.006342	0.00293
EXP_AL645882_1409722_1410027_1_306_s_PSO-60-0037	NA	Intergen	-0.846	-0.4739	-0.6593	-0.3247	-0.7035	-0.3866	1.37	1.329	1.573	0.4158	0.5629	0.7079	-0.6598	-0.4716	1.424	0.5622	0.186	0.2032	0.1306	0.1461	0.1882	2.0838	1.222	0.43469	3.3e-05	0.000577
EXP_AL645882_1409722_1410027_1_306_s_PSO-60-0229	NA	Intergen	-2.0706	-1.9166	-2.2398	-2.9783	-2.5724	-2.5519	-3.0349	-3.2554	-3.2868	-3.0198	-2.9086	-2.6979	-2.0757	-2.7009	-3.1924	-2.8754	0.1617	0.2405	0.1372	0.1635	-0.6252	-1.1167	-0.7997	0.027134	0.001135	0.006109
EXP_AL645882_1410027_1410995_1_969_s_PSO-60-0081	SCO1333	Único	-1.4922	-1.3816	-1.2988	-1.6625	-1.9904	-1.6659	-1.6868	-1.4673	-1.5995	-1.7869	-1.6474	-1.8695	-1.3909	-1.7729	-1.5845	-1.7679	0.097	0.1884	0.1105	0.1123	-0.382	-0.1936	-0.377	0.025223	0.167172	0.018295
EXP_AL645882_1410995_1411647_1_653_s_PSO-60-0197	NA	Intergen	0.8771	1.3063	1.9657	-0.6175	0.9562	0.0177	-0.3159	0.6846	-0.0033	0.5755	1.065	0.5617	1.383	0.1188	0.1218	0.7341	0.5483	0.7917	0.5118	0.2867	-1.2642	-1.2612	-0.6489	0.069519	0.052035	0.284152
EXP_AL645882_1410995_1411647_1_653_s_PSO-60-0389	NA	Intergen	-3.3872	-3.5147	-2.9743	-3.2375	-3.6606	-3.4209	-3.5408	-3.1099	-3.2964	-3.8899	-3.9844	-4.062	-3.2921	-3.4397	-3.3157	-3.9788	0.2825	0.2122	0.2161	0.0861	-0.1476	-0.0236	-0.6867	0.606151	0.932873	0.020242
EXP_AL645882_1410995_1411647_1_653_s_PSO-60-0517	NA	Intergen	0.3546	0.551	1.1917	-0.0308	-0.0751	-0.32	-0.836	-0.1669	-0.4468	-0.0785	-0.0372	-0.3302	0.6991	-0.1419	-0.4833	-0.1487	0.4378	0.1558	0.3361	0.1586	-0.841	-1.1824	-0.8478	0.038077	0.005914	0.026057
EXP_AL645882_1411647_1411826_1_180_s_PSO-60-0061	SCO1334	Único	0.5547	0.1166	0.4705	4.1027	0.0318	-0.2582	0.3112	0.5584	0.5575	1.2586	1.1106	1.0179	0.3806	1.2921	0.4757	1.129	0.2325	2.4384	0.1425	0.1214	0.9115	0.0951	0.7484	0.519255	0.946106	0.564038
EXP_AL645882_1411821_1411890_1_70_s_PSO-60-0005	NA	Intergen	0.064	0.1527	0.4232	-0.0815	-0.3877	-0.22	0.1459	0.3315	0.1393	0.9164	0.6293	0.5029	0.2133	-0.2297	0.2056	0.6829	0.1871	0.1534	0.1091	0.2119	-0.443	-0.0077	0.4696	0.07994	0.973482	0.048978
EXP_AL645882_1411885_1412625_1_741_s_RC-60-0361	SCO1335	Único	1.6475	1.5821	1.5051	0.6857	0.583	0.4718	-0.3708	-0.2886	-0.2729	-0.0479	-0.0608	-0.2992	1.5782	0.5802	-0.3108	-0.136	0.0713	0.107	0.0526	0.1415	-0.998	-1.889	-1.7142	6.4e-05	2e-06	2e-06
EXP_AL645882_1412625_1412774_1_150_s_PSO-60-0021	NA	Intergen	-1.1961	-1.279	-1.7849	-0.738	-1.8071	-1.6698	-3.4605	-3.723	-3.5952	-3.38	-3.7344	-3.4417	-1.42	-1.405	-3.5929	-3.5187	0.3187	0.5817	0.1312	0.1893	0.015	-2.1729	-2.0987	0.975571	0.000554	0.000677
EXP_AL645882_1412774_1414348_1_1575_s_PSO-60-1181	SCO1336	Único	0.439	0.4376	0.3808	0.0585	-0.1181	-0.0906	-0.0147	-0.0524	-0.129	-0.1033	-0.1337	-0.0587	0.4191	-0.0501	-0.0654	-0.0986	0.0332	0.095	0.0583	0.0377	-0.4692	-0.4845	-0.5177	0.000243	0.000104	7.5e-05
EXP_AL645882_141370_141708_1_339_s_PSO-60-0241	SCO0151	Único	-1.5654	-1.5811	-1.8694	-2.5603	-2.3626	-2.2287	-2.2245	-2.155	-2.0946	-2.3953	-2.2926	-2.2441	-1.672	-2.3839	-2.158	-2.3107	0.1712	0.1669	0.065	0.0772	-0.7119	-0.486	-0.6387	0.001341	0.005279	0.001344
EXP_AL645882_1414272_1415177_1_906_s_RC-60-0441	SCO1337	Único	-0.405	-0.4173	-0.7352	-0.108	-0.8039	-0.5668	-0.6443	-0.8327	-0.6841	-0.8219	-0.8496	-0.6155	-0.5192	-0.4929	-0.7204	-0.7623	0.1872	0.3538	0.0993	0.128	0.0263	-0.2012	-0.2431	0.926659	0.373484	0.282941
EXP_AL645882_1415177_1415236_PSO	NA	Intergen	-1.7351	-1.5846	-2.248	-2.1482	-1.8622	-1.278	-3.0575	-2.7828	-2.679	-3.1827	-3.3157	-3.1366	-1.8559	-1.7628	-2.8398	-3.2117	0.3478	0.4435	0.1956	0.093	0.0931	-0.9839	-1.3558	0.819584	0.014581	0.003244
EXP_AL645882_1415191_1416381_1_1191_s_RC-60-0641	SCO1338	Único	0.2256	0.2749	0.1717	-0.0956	0.0533	0.5187	0.8514	0.7765	1.0823	0.4868	0.441	0.856	0.2241	0.1588	0.9034	0.5946	0.0516	0.3204	0.1594	0.2275	-0.0653	0.6793	0.3705	0.805795	0.011296	0.108225
EXP_AL645882_1416381_1416484_1_104_s_PSO-60-0037	NA	Intergen	-3.4406	-3.369	-2.6189	-3.7499	-3.1754	-3.2138	-2.7135	-3.3694	-2.9732	-3.4763	-3.3985	-3.5467	-3.1428	-3.3797	-3.0187	-3.4739	0.4552	0.3212	0.3303	0.0741	-0.2369	0.1241	-0.3311	0.557578	0.744363	0.365496
EXP_AL645882_1416484_1417104_1_621_s_PSO-60-0521	SCO1339	Único	-1.2363	-1.1746	-0.9003	-1.2923	-1.3476	-1.3744	-1.1457	-1.0762	-1.1296	-1.2293	-1.2472	-1.4563	-1.1037	-1.3381	-1.1172	-1.3109	0.1789	0.0418	0.0364	0.1262	-0.2344	-0.0135	-0.2072	0.081852	0.916269	0.091796
EXP_AL645882_141705_143315_1_1611_s_PSO-60-0161	SCO0152	Único	-0.4238	-0.3204	-0.5908	-0.9283	-0.5953	-0.2962	-0.8495	-0.6464	-0.4686	-0.7969	-0.6781	-0.4599	-0.445	-0.6066	-0.6548	-0.6449	0.1365	0.3162	0.1906	0.1709	-0.1616	-0.2098	-0.1999	0.51323	0.350215	0.373159
EXP_AL645882_1417094_1417157_1_64_s_PSO-60-0005	NA	Intergen	-3.134	-2.9827	-3.7545	-2.6931	-3.4218	-3.4188	-3.971	-3.952	-3.8206	-4.1615	-4.2927	-4.2103	-3.2904	-3.1779	-3.9145	-4.2215	0.409	0.4199	0.0819	0.0663	0.1125	-0.6241	-0.9311	0.776416	0.07833	0.017707
EXP_AL645882_1417147_1417659_1_513_s_PSO-60-0261	SCO1340	Único	0.743	0.6659	0.1235	0.5908	0.2502	0.1294	0.2773	0.0652	0.1	0.297	0.1884	0.3311	0.5108	0.3235	0.1475	0.2722	0.3376	0.2393	0.1138	0.0745	-0.1873	-0.3633	-0.2386	0.45259	0.120386	0.295973
EXP_AL645882_1417659_1417763_1_105_s_PSO-60-0005	NA	Intergen	1.0079	1.1311	1.2774	0.8348	1.2147	0.6533	1.1622	1.026	0.4462	1.3513	1.2193	0.6259	1.1388	0.9009	0.8782	1.0655	0.1349	0.2865	0.3802	0.3864	-0.2379	-0.2606	-0.0733	0.542251	0.463299	0.845521
EXP_AL645882_1417763_1418269_1_507_s_PSO-60-0301	SCO1341	Único	1.1773	1.3254	1.3116	0.8258	0.983	1.2045	1.5107	1.4666	1.578	1.5134	1.4289	1.5753	1.2714	1.0044	1.5184	1.5059	0.0818	0.1903	0.0561	0.0735	-0.267	0.247	0.2345	0.054401	0.052454	0.062934
EXP_AL645882_1418259_1418327_1_69_s_PSO-60-0005	NA	Intergen	0.8325	0.9609	1.0602	0.086	0.583	-0.2451	0.2784	-0.072	0.4371	0.3737	-0.2636	-0.1549	0.9512	0.1413	0.2145	-0.0149	0.1141	0.4168	0.2605	0.3409	-0.8099	-0.7367	-0.9661	0.046918	0.047725	0.01632
EXP_AL645882_1418317_1418868_1_552_s_RC-60-0021	SCO1342	Único	1.1661	1.2914	1.5208	0.1731	0.3217	0.2222	0.5051	0.41	0.4181	0.5843	0.6144	0.222	1.3261	0.239	0.4444	0.4735	0.1799	0.0757	0.0527	0.2184	-1.0871	-0.8817	-0.8526	0.000311	0.000503	0.000615
EXP_AL645882_1418868_1418995_1_128_s_PSO-60-0069	NA	Intergen	-1.9836	-1.834	-1.7381	-1.9283	-2.2874	-2.4738	-1.8177	-2.0221	-1.5285	-2.3652	-2.3022	-2.1464	-1.8519	-2.2298	-1.7895	-2.2713	0.1237	0.2773	0.248	0.1126	-0.3779	0.0624	-0.4194	0.171902	0.812326	0.105827
EXP_AL645882_1418995_1419678_1_684_s_RC-60-0461	SCO1343	Único	1.7658	1.777	1.2855	-0.2419	-0.066	-0.364	0.1888	0.0005	-0.2509	0.4136	0.3588	-0.132	1.6094	-0.224	-0.0205	0.2135	0.2806	0.1499	0.2206	0.3004	-1.8334	-1.6299	-1.3959	0.000274	0.000277	0.000633
EXP_AL645882_1419678_1419752_1_75_s_PSO-60-0005	NA	Intergen	-2.3186	-2.6131	-2.9366	-3.5218	-3.5893	-4.2449	-3.434	-3.6388	-3.3385	-3.7179	-3.5808	-3.4475	-2.6228	-3.7853	-3.4704	-3.5821	0.3091	0.3994	0.1534	0.1352	-1.1625	-0.8476	-0.9593	0.007218	0.019151	0.011209
EXP_AL645882_1419752_1421344_1_1593_s_RC-60-0761	SCO1344	Único	-2.4825	-2.4258	-2.7017	-2.5542	-2.7409	-2.6398	-0.0161	-0.3455	0.0182	-0.7104	-0.3296	0.2766	-2.5367	-2.645	-0.1144	-0.2545	0.1457	0.0934	0.2008	0.4977	-0.1083	2.4223	2.2822	0.752143	6.8e-05	9.6e-05
EXP_AL645882_1421344_1421547_1_204_s_PSO-60-0069	NA	Intergen	-4.1399	-3.7336	-3.6356	-3.2122	-2.2762	-2.97	-2.4655	-2.4259	-2.8424	-2.9368	-2.7205	-2.7982	-3.8364	-2.8194	-2.578	-2.8185	0.2674	0.4858	0.2299	0.1096	1.017	1.2584	1.0179	0.019727	0.00487	0.013116
EXP_AL645882_1421547_1422308_1_762_s_RC-60-0201	SCO1345	Único	0.2287	0.2845	0.3304	0.3719	0.6013	0.1463	0.6598	0.9671	0.1965	-0.3804	-0.465	-0.6548	0.2812	0.3732	0.6078	-0.5	0.0509	0.2275	0.3879	0.1405	0.092	0.3266	-0.7812	0.749072	0.192454	0.009679
EXP_AL645882_1422298_1422362_1_65_s_PSO-60-0005	NA	Intergen	-3.4681	-4.0537	-2.7039	-3.0755	-1.9879	-2.5989	-3.4499	-2.9222	-3.9745	-3.3874	-3.3317	-3.5382	-3.4086	-2.5541	-3.4489	-3.4191	0.6768	0.5452	0.5262	0.1068	0.8545	-0.0403	-0.0105	0.159634	0.946585	0.986326
EXP_AL645882_1422352_1423113_1_762_s_RC-60-0041	SCO1346	Único	0.0285	-0.0369	-0.0947	0.5199	0.717	0.4784	1.0358	1.5801	0.9842	-0.0358	0.2353	0.0088	-0.0344	0.5718	1.2	0.0694	0.0616	0.1275	0.3302	0.1453	0.6062	1.2344	0.1038	0.018583	0.000346	0.614176
EXP_AL645882_1423113_1423379_1_267_s_PSO-60-0005	NA	Intergen	1.2746	1.3896	0.6628	0.1758	0.4624	0.7569	0.2365	0.1615	0.3956	0.4393	0.2071	0.4111	1.109	0.465	0.2645	0.3525	0.3907	0.2905	0.1195	0.1267	-0.644	-0.8445	-0.7565	0.06449	0.01619	0.025814
EXP_AL645882_1423379_1424143_1_765_s_PSO-60-0241	SCO1347	Único	-0.7756	-0.8762	-0.7073	-0.7639	-0.2674	-0.5417	-0.4958	-0.6896	-0.6096	0.6888	0.3556	0.6269	-0.7864	-0.5243	-0.5983	0.5571	0.085	0.2487	0.0974	0.1772	0.2621	0.1881	1.3435	0.170645	0.278993	9.5e-05
EXP_AL645882_1424143_1424234_1_92_s_PSO-60-0005	NA	Intergen	-1.3487	-1.3895	-1.0781	-1.49	-1.7386	-1.9309	-1.9377	-2.0448	-1.5724	-0.4447	-1.0189	-0.8072	-1.2721	-1.7198	-1.8516	-0.757	0.1692	0.2211	0.2477	0.2904	-0.4477	-0.5795	0.5151	0.148651	0.053638	0.07966
EXP_AL645882_1424234_1424617_1_384_s_RC-60-0301	SCO1348	Único	-0.1158	0.084	0.411	-0.1018	-0.2288	-0.1481	-0.6749	-0.7007	-0.4684	-0.7136	-0.7422	-0.6524	0.1264	-0.1596	-0.6147	-0.7027	0.266	0.0643	0.1273	0.0458	-0.286	-0.7411	-0.8291	0.110681	0.001436	0.000805
EXP_AL645882_1424614_1425369_1_756_s_RC-60-0561	SCO1349	Único	0.1206	0.1346	0.5292	0.2093	-0.1958	0.2077	0.216	0.3017	0.4965	0.1057	0.1377	0.3886	0.2615	0.0737	0.3381	0.2107	0.232	0.2334	0.1438	0.1549	-0.1878	0.0766	-0.0508	0.399436	0.717539	0.814564
EXP_AL645882_1425369_1425591_1_223_s_PSO-60-0085	NA	Intergen	-1.1908	-1.1414	-0.8603	-1.2972	-0.8033	-0.6422	-1.0326	-0.8723	-0.7827	-0.8566	-0.8791	-0.6518	-1.0642	-0.9142	-0.8959	-0.7958	0.1782	0.3413	0.1266	0.1253	0.15	0.1683	0.2684	0.601349	0.518959	0.299843
EXP_AL645882_1425591_1426211_1_621_s_PSO-60-0441	SCO1350	Único	-0.7179	-0.4274	-0.4188	-1.5544	-0.5356	-0.6959	-0.3886	-0.2677	-0.197	-0.3598	-0.3019	-0.2176	-0.5213	-0.9286	-0.2844	-0.2931	0.1703	0.5478	0.0969	0.0715	-0.4073	0.2369	0.2282	0.224611	0.440735	0.458196
EXP_AL645882_1426211_1426295_1_85_s_PSO-60-0005	NA	Intergen	-0.1988	0.0977	1.5214	0.173	-0.5644	-0.9482	-1.4861	-1.1438	-0.7578	-1.2138	-0.9292	-0.8137	0.4734	-0.4465	-1.1292	-0.9856	0.9196	0.5698	0.3644	0.2059	-0.9199	-1.6026	-1.459	0.177947	0.023103	0.033672
EXP_AL645882_1426295_1429033_1_2739_s_PSO-60-1541	SCO1351	Único	-0.6014	-0.6135	-0.2452	-0.7069	-0.5268	-0.6852	-0.5796	-0.5605	-0.4689	-0.5681	-0.4963	-0.5267	-0.4867	-0.6396	-0.5363	-0.5304	0.2092	0.0983	0.0592	0.036	-0.1529	-0.0496	-0.0437	0.266538	0.703849	0.737882
EXP_AL645882_1429013_1429077_1_65_s_PSO-60-0005	NA	Intergen	-2.6702	-2.6715	-2.4615	-2.4976	-2.1661	-2.0763	-2.6969	-2.9976	-1.2736	-3.0879	-2.9414	-2.9155	-2.6011	-2.2467	-2.3227	-2.9816	0.1209	0.2219	0.9209	0.093	0.3544	0.2784	-0.3805	0.534716	0.599415	0.46502
EXP_AL645882_1429057_1430469_1_1413_s_RC-60-1181	SCO1352	Único	-0.7222	-0.6524	-0.7968	-0.7526	-0.8629	-0.6745	-0.8228	-0.7846	-0.7009	-1.0292	-0.9544	-0.7083	-0.7238	-0.7633	-0.7695	-0.8973	0.0722	0.0947	0.0624	0.1679	-0.0395	-0.0457	-0.1735	0.764018	0.694552	0.131425
EXP_AL645882_1430469_1430545_1_77_s_PSO-60-0005	NA	Intergen	-3.5341	-3.564	-2.8691	-2.7423	-2.8041	-3.3348	-2.8375	-2.8647	-3.0967	-2.955	-2.9239	-3.3576	-3.3224	-2.9604	-2.933	-3.0788	0.3929	0.3257	0.1425	0.2419	0.362	0.3894	0.2436	0.316803	0.243048	0.464949
EXP_AL645882_1430545_1431576_1_1032_s_PSO-60-0681	SCO1353	Único	0.1722	0.3267	0.4916	-0.2069	0.2994	0.1093	-0.1334	0.0546	-0.3513	0.3101	0.2426	-0.3829	0.3302	0.0673	-0.1434	0.0566	0.1597	0.2557	0.2031	0.3821	-0.2629	-0.4736	-0.2736	0.381532	0.097823	0.322073
EXP_AL645882_1431576_1431662_1_87_s_PSO-60-0005	NA	Intergen	-1.5688	-1.7518	-2.202	-2.2871	-2.3969	-1.4441	-2.908	-3.0358	-1.8053	-3.0051	-2.4088	-2.3986	-1.8409	-2.0427	-2.5831	-2.6042	0.3259	0.5213	0.6766	0.3473	-0.2018	-0.7422	-0.7633	0.740873	0.16646	0.154875
EXP_AL645882_1431662_1432225_1_564_s_RC-60-0461	SCO1354	Único	-2.8152	-2.894	-1.9665	-2.9384	-1.7734	-2.1556	-1.7886	-1.5715	-2.1861	-1.7917	-1.6301	-2.5898	-2.5586	-2.2891	-1.8487	-2.0039	0.5143	0.5938	0.3117	0.5139	0.2695	0.7099	0.5547	0.641592	0.176131	0.284745
EXP_AL645882_1432225_1432286_1_62_s_PSO-60-0002	NA	Intergen	1.9234	2.0688	2.3329	1.1158	1.3646	0.9182	0.7186	1	0.3916	1.3988	1.0672	0.6671	2.1084	1.1329	0.7034	1.0444	0.2076	0.2237	0.3045	0.3664	-0.9755	-1.405	-1.064	0.018099	0.002027	0.00803
EXP_AL645882_1432286_1433899_1_1614_s_RC-60-1461	SCO1355	Único	0.3282	0.5362	0.3666	-0.2729	0.2703	0.4354	1.0199	0.8379	0.6241	0.7443	0.6662	0.5185	0.4103	0.1443	0.8273	0.643	0.1107	0.3706	0.1981	0.1147	-0.266	0.417	0.2327	0.298783	0.088498	0.323003
EXP_AL645882_143315_143776_1_462_s_PSO-60-0085	NA	Intergen	0.1318	-0.1494	-0.3297	-0.4067	-0.1601	0.3634	-0.2581	0.0073	0.0442	-0.5718	-0.4106	-0.2179	-0.1158	-0.0678	-0.0689	-0.4001	0.2326	0.3933	0.1649	0.1772	0.048	0.0469	-0.2843	0.898013	0.884168	0.345156
EXP_AL645882_143315_143776_1_462_s_PSO-60-0389	NA	Intergen	-0.8475	-0.7018	-1.4308	-1.7584	-1.0786	-0.7905	-0.8354	-0.7038	-0.4882	-0.4702	-0.6363	-0.3381	-0.9934	-1.2092	-0.6758	-0.4815	0.3858	0.497	0.1753	0.1495	-0.2158	0.3176	0.5119	0.603873	0.397659	0.176435
EXP_AL645882_1433899_1434218_1_320_s_PSO-60-0197	NA	Intergen	-2.79	-2.5347	-1.6065	-2.9479	-2.44	-2.8266	-2.8428	-2.1719	-2.3417	-1.6609	-1.5109	-2.9305	-2.3104	-2.7382	-2.4521	-2.0341	0.6228	0.2652	0.3488	0.7799	-0.4278	-0.1417	0.2763	0.506886	0.817399	0.643852
EXP_AL645882_1433899_1434218_1_320_s_PSO-60-0229	NA	Intergen	-2.5183	-2.3034	-2.4952	-1.9856	-3.0153	-3.011	-3.6602	-3.3587	-3.3456	-3.0349	-3.5419	-3.9938	-2.439	-2.6706	-3.4549	-3.5235	0.118	0.5933	0.178	0.4797	-0.2316	-1.0159	-1.0845	0.63378	0.03431	0.026613
EXP_AL645882_1434218_1434715_1_498_s_PSO-60-0221	SCO1356	Único	-0.1388	0.068	0.3336	0.8149	1.0088	0.8965	2.6445	2.3731	3.3879	2.02	2.0523	3.4279	0.0876	0.9067	2.8018	2.5001	0.2368	0.0973	0.5254	0.8037	0.8191	2.7142	2.4125	0.153784	0.000776	0.001444
EXP_AL645882_1434718_1435179_1_462_s_PSO-60-0241	SCO1357	Único	-0.9119	-0.7453	0.0791	-0.2745	-0.1101	-0.0791	2.3446	2.1493	2.3519	1.5464	1.6884	2.4988	-0.526	-0.1546	2.2819	1.9112	0.5306	0.105	0.1149	0.5138	0.3714	2.8079	2.4372	0.387418	0.000147	0.000323
EXP_AL645882_1435179_1435312_1_134_s_PSO-60-0005	NA	Intergen	0.3559	0.511	1.6193	2.0839	2.2422	1.6826	2.9127	2.9114	2.478	2.2283	2.4231	2.2268	0.8287	2.0029	2.7674	2.2927	0.689	0.2884	0.2506	0.1129	1.1742	1.9387	1.464	0.028427	0.001796	0.007268
EXP_AL645882_1435312_1436223_1_912_s_RC-60-0841	SCO1358	Único	-0.2546	-0.0569	0.0982	-0.4024	-0.2562	-0.3289	0.2183	0.1456	0.2493	0.2535	0.2817	0.4288	-0.0711	-0.3292	0.2044	0.3213	0.1769	0.0731	0.0532	0.0941	-0.2581	0.2755	0.3924	0.054907	0.031038	0.006663
EXP_AL645882_1436223_1436298_1_76_s_PSO-60-0005	NA	Intergen	-4.9999	-4.9609	-4.7453	-5.3145	-5.1957	-5.5449	-3.3313	-3.094	-3.3362	-4.1481	-3.9428	-3.7571	-4.902	-5.3517	-3.2538	-3.9493	0.1371	0.1775	0.1384	0.1956	-0.4497	1.6482	0.9527	0.071419	0.000102	0.001907
EXP_AL645882_1436298_1437296_1_999_s_PSO-60-0401	SCO1359	Único	-0.9766	-0.9266	-0.3684	-1.3892	-0.8288	-0.9784	-0.4093	-0.4455	-0.3803	-0.3486	-0.3484	-0.2857	-0.7572	-1.0655	-0.4117	-0.3276	0.3377	0.2902	0.0327	0.0363	-0.3083	0.3455	0.4296	0.228938	0.147633	0.080226
EXP_AL645882_1437296_1437760_1_465_s_PSO-60-0197	NA	Intergen	0.1286	0.0474	0.305	0.3646	0.2086	0.1958	0.3487	0.0278	0.1361	-0.217	-0.2399	-0.058	0.1603	0.2563	0.1709	-0.1716	0.1317	0.094	0.1632	0.0991	0.096	0.0106	-0.3319	0.644869	0.958044	0.087161
EXP_AL645882_1437296_1437760_1_465_s_PSO-60-0341	NA	Intergen	0.193	0.3001	0.0362	-0.3602	-0.1467	0.1116	0.4447	0.468	1.3495	0.2928	0.2354	0.8624	0.1764	-0.1317	0.7541	0.4635	0.1327	0.2363	0.5158	0.3466	-0.3081	0.5777	0.2871	0.457402	0.135311	0.449907
EXP_AL645882_143776_144363_1_588_s_RC-60-0041	SCO0153	Único	-1.7543	-1.5486	-1.6569	-1.4895	-1.9333	-1.8291	-1.7717	-1.6618	-1.5515	-1.7144	-1.5634	-1.3981	-1.6532	-1.7506	-1.6617	-1.5586	0.1029	0.2321	0.1101	0.1582	-0.0974	-0.0085	0.0946	0.599056	0.962464	0.574602
EXP_AL645882_1437760_1439097_1_1338_s_RC-60-1201	SCO1360	Único	-0.3606	-0.3599	-0.279	0.3255	-0.1278	-0.1531	-0.3902	-0.5024	-0.3125	-0.5932	-0.5848	-0.5389	-0.3332	0.0149	-0.4017	-0.5723	0.0469	0.2693	0.0954	0.0292	0.3481	-0.0685	-0.2391	0.05154	0.662294	0.125327
EXP_AL645882_1439082_1439148_1_67_s_PSO-60-0005	NA	Intergen	-3.791	-3.6782	-3.5764	0.5024	-0.6807	-0.4165	-2.5153	-3.1816	-2.2803	-2.889	-3.2854	-2.8866	-3.6819	-0.1982	-2.6591	-3.0203	0.1073	0.621	0.4675	0.2295	3.4837	1.0228	0.6616	0.00018	0.037262	0.14667
EXP_AL645882_1439133_1439819_1_687_s_PSO-60-0161	SCO1361	Único	-0.1183	-0.1836	-0.2149	1.359	0.9664	1.056	-0.4067	-0.6068	-0.2472	-0.7182	-0.6999	-0.6164	-0.1723	1.1272	-0.4202	-0.6782	0.0493	0.2057	0.1802	0.0543	1.2995	-0.2479	-0.5059	9.7e-05	0.105125	0.006641
EXP_AL645882_1439809_1439876_1_68_s_PSO-60-0005	NA	Intergen	1.2693	0.9807	1.1755	1.5584	1.8052	1.8181	0.654	0.1967	0.4538	0.2813	0.264	0.0609	1.1418	1.7272	0.4348	0.2021	0.1472	0.1463	0.2292	0.1226	0.5854	-0.707	-0.9397	0.02877	0.008469	0.002143
EXP_AL645882_1439866_1440840_1_975_s_RC-60-0501	SCO1362	Único	0.0426	0.175	0.2438	-0.508	-0.0047	-0.2086	-0.3091	-0.2505	-0.3119	-0.1194	-0.217	-0.325	0.1538	-0.2404	-0.2905	-0.2205	0.1023	0.2531	0.0346	0.1029	-0.3942	-0.4443	-0.3743	0.033992	0.014215	0.029223
EXP_AL645882_1440840_1441026_1_187_s_PSO-60-0005	NA	Intergen	-0.1231	0.296	0.1291	-0.4437	-1.2668	-1.3759	-2.4249	-1.8109	-1.6318	-2.3509	-1.9814	-1.9069	0.1007	-1.0288	-1.9559	-2.0797	0.211	0.5096	0.4159	0.2378	-1.1295	-2.0566	-2.1804	0.024185	0.000893	0.000666
EXP_AL645882_1441026_1442030_1_1005_s_RC-60-0621	SCO1363	Único	-0.9179	-0.7914	-0.2953	-0.983	-0.4756	-0.5671	-0.1485	-0.0718	-0.1927	-0.2021	-0.1448	-0.2993	-0.6682	-0.6752	-0.1377	-0.2154	0.3291	0.2704	0.0612	0.0781	-0.007	0.5305	0.4528	0.979707	0.035243	0.0626
EXP_AL645882_1442030_1442209_1_180_s_PSO-60-0037	NA	Intergen	-0.1731	-0.6345	0.1559	-0.8809	-0.499	-0.8141	-1.1666	-1.3609	-0.9299	-0.9473	-1.0387	-1.0072	-0.2172	-0.7313	-1.1525	-0.9978	0.397	0.204	0.2158	0.0464	-0.5141	-0.9353	-0.7806	0.11587	0.008924	0.020003
EXP_AL645882_1442209_1442748_1_540_s_RC-60-0481	SCO1364	Único	0.5843	0.951	0.8354	-0.4098	0.2661	-0.4917	1.3944	0.5601	0.9755	1.5627	1.8293	1.7124	0.7902	-0.2118	0.9767	1.7015	0.1875	0.4159	0.4172	0.1336	-1.002	0.1865	0.9113	0.017606	0.579889	0.017624
EXP_AL645882_1442748_1442967_1_220_s_PSO-60-0101	NA	Intergen	-2.833	-2.6979	-2.3397	-2.8961	-2.6117	-3.6631	-2.8278	-2.9545	-3.1095	-2.9035	-2.6583	-3.1091	-2.6235	-3.057	-2.9639	-2.8903	0.2549	0.5439	0.1411	0.2257	-0.4335	-0.3404	-0.2668	0.279955	0.355513	0.470682
EXP_AL645882_1442967_1443134_1_168_s_PSO-60-0041	SCO1365	Único	-1.6772	-1.7904	-2.3389	-1.3176	-1.9575	-2.748	-2.3159	-2.373	-1.5659	-1.3539	-0.9456	-0.7421	-1.9355	-2.0077	-2.085	-1.0139	0.3539	0.7165	0.4504	0.3116	-0.0722	-0.1495	0.9216	0.908523	0.777053	0.08239
EXP_AL645882_1443134_1443255_1_122_s_PSO-60-0037	NA	Intergen	-2.3303	-2.2346	-2.3855	-2.6042	-2.5674	-3.0347	-2.6466	-2.7239	-2.5891	-2.3354	-2.0218	-2.1334	-2.3168	-2.7354	-2.6532	-2.1635	0.0764	0.2598	0.0677	0.1589	-0.4186	-0.3364	0.1533	0.085348	0.124832	0.475127
EXP_AL645882_1443255_1443908_1_654_s_RC-60-0081	SCO1366	Único	2.1321	2.0012	1.9115	0.5192	0.6102	0.233	0.1148	0.2238	-0.0544	1.5709	0.9295	0.3694	2.0149	0.4541	0.0947	0.9566	0.1109	0.1968	0.1402	0.6012	-1.5608	-1.9202	-1.0583	0.002774	0.000544	0.010807
EXP_AL645882_144363_144704_1_342_s_PSO-60-0101	NA	Intergen	-0.3253	-0.2855	-0.3372	-2.116	-0.7007	0.0104	1.1048	1.3255	1.4837	0.1142	0.2608	0.5156	-0.316	-0.9354	1.3046	0.2969	0.0271	1.0825	0.1903	0.2032	-0.6194	1.6206	0.6129	0.342452	0.018993	0.30766
EXP_AL645882_144363_144704_1_342_s_PSO-60-0277	NA	Intergen	-2.9296	-2.7715	-2.2997	-2.5615	-3.287	-2.817	-2.9299	-3.1208	-2.2993	-3.7514	-3.3827	-3.0701	-2.6669	-2.8885	-2.7833	-3.4014	0.3277	0.368	0.4299	0.3411	-0.2216	-0.1164	-0.7345	0.626204	0.784044	0.084876
EXP_AL645882_1443901_1444656_1_756_s_RC-60-0681	SCO1367	Único	-1.6814	-1.5903	-1.2759	-1.9486	-1.0735	-1.2462	-1.2438	-1.2315	-1.0417	-1.0061	-0.9741	-1.1895	-1.5159	-1.4228	-1.1723	-1.0566	0.2127	0.4635	0.1133	0.1162	0.0931	0.3436	0.4593	0.776416	0.222736	0.11145
EXP_AL645882_1444653_1445792_1_1140_s_RC-60-0961	SCO1368	Único	0.0297	-0.0071	0.1074	0.0837	0.304	0.4898	-0.0468	0.0503	0.2885	0.049	0.0622	0.2795	0.0433	0.2925	0.0973	0.1302	0.0585	0.2033	0.1726	0.1295	0.2492	0.054	0.0869	0.153649	0.742615	0.586733
EXP_AL645882_14454_14739_1_286_s_PSO-60-0101	NA	Plural	-1.1263	-0.9918	-1.9721	-0.7382	-2.1072	-2.2332	-3.0196	-2.8449	-2.8081	-3.0346	-3.1358	-2.5436	-1.3634	-1.6929	-2.8909	-2.9047	0.5314	0.8292	0.113	0.3168	-0.3295	-1.5275	-1.5413	0.596784	0.018294	0.017711
EXP_AL645882_1445792_1445966_1_175_s_PSO-60-0085	NA	Intergen	0.9134	0.9346	1.1895	-0.9823	1.085	1.0915	0.6781	0.6422	0.4128	0.8658	0.7735	0.4716	1.0125	0.3981	0.5777	0.7036	0.1536	1.1954	0.1439	0.2062	-0.6144	-0.4348	-0.3089	0.39051	0.512735	0.645266
EXP_AL645882_1445966_1447180_s_PSO-60-1127	SCO1369	Único	-0.5236	-0.4101	-0.4865	-0.2063	-0.3167	0.108	-0.1248	-0.1274	0.1763	-0.1315	-0.2374	0.0785	-0.4734	-0.1383	-0.0253	-0.0968	0.0578	0.2204	0.1746	0.1608	0.3351	0.4481	0.3766	0.086983	0.022222	0.043778
EXP_AL645882_144704_145366_1_663_s_RC-60-0221	SCO0154	Único	-2.1674	-2.2578	-1.3229	-1.9075	-1.7889	-1.8739	-1.898	-1.9031	-2.1612	-1.6199	-1.5174	-2.1778	-1.916	-1.8568	-1.9874	-1.7717	0.5157	0.0611	0.1505	0.3554	0.0592	-0.0714	0.1443	0.887265	0.842272	0.677728
EXP_AL645882_1447177_1447812_1_636_s_PSO-60-0341	SCO1370	Único	-0.9826	-0.8556	-0.857	-0.5487	-0.7202	-0.3278	-1.0323	-1.1368	-0.918	-1.0383	-1.0232	-0.8234	-0.8984	-0.5322	-1.029	-0.9616	0.0729	0.1967	0.1094	0.12	0.3662	-0.1306	-0.0632	0.030601	0.347035	0.656043
EXP_AL645882_1447812_1447950_1_139_s_PSO-60-0069	NA	Intergen	-1.1871	-1.1611	-0.9512	-0.9174	-1.3583	-1.3065	-1.5722	-1.3724	-1.3002	-1.4421	-1.3336	-1.2824	-1.0998	-1.1941	-1.415	-1.3527	0.1294	0.241	0.1409	0.0815	-0.0943	-0.3152	-0.2529	0.697025	0.145753	0.236144
EXP_AL645882_1447950_1448759_1_810_s_PSO-60-0141	SCO1371	Único	-0.0258	-0.0796	-0.0954	0.2526	0.0495	0.3418	-0.0952	-0.0511	0.1263	-0.2001	-0.21	0.0529	-0.067	0.2146	-0.0067	-0.119	0.0365	0.1498	0.1172	0.149	0.2816	0.0603	-0.052	0.058578	0.646835	0.69094
EXP_AL645882_1448739_1448806_1_68_s_PSO-60-0005	NA	Intergen	-1.7416	-1.7481	-1.3326	-1.144	-1.3648	-1.3048	-1.3701	-1.3518	-1.1655	-1.6689	-1.5796	-1.326	-1.6075	-1.2712	-1.2958	-1.5248	0.238	0.1142	0.1132	0.1779	0.3363	0.3117	0.0827	0.166996	0.164512	0.715958
EXP_AL645882_1448786_1449613_1_828_s_RC-60-0361	SCO1372	Único	-0.5826	-0.4683	-0.53	-0.245	-0.3447	-0.2844	-0.1724	-0.1707	-0.1232	-0.1264	-0.0558	-0.0572	-0.527	-0.2914	-0.1554	-0.0798	0.0572	0.0502	0.0279	0.0404	0.2356	0.3716	0.4472	0.001757	8.7e-05	3.2e-05
EXP_AL645882_1449613_1449695_1_83_s_PSO-60-0021	NA	Intergen	-2.2771	-2.4163	-2.0924	-2.0639	-2.0287	-2.4525	-1.8279	-2.1354	-2.1866	-2.1533	-2.2604	-2.5341	-2.2619	-2.1817	-2.0499	-2.3159	0.1625	0.2352	0.194	0.1964	0.0802	0.212	-0.054	0.781157	0.390732	0.836388
EXP_AL645882_1449695_1451212_1_1518_s_RC-60-1381	SCO1373	Único	-0.5591	-0.5368	-0.5016	-0.0874	-0.1524	-0.2834	1.1893	0.6028	1.0075	0.7153	0.4958	0.65	-0.5325	-0.1744	0.9332	0.6204	0.029	0.0998	0.3002	0.1127	0.3581	1.4657	1.1529	0.076589	6.4e-05	0.000234
EXP_AL645882_1451212_1451745_1_534_s_PSO-60-0005	NA	Intergen	1.9301	1.4669	2.5235	3.8323	3.9614	4.12	2.3569	3.1749	2.6658	2.3367	2.5482	2.2502	1.9735	3.9712	2.7325	2.3784	0.5296	0.1441	0.4131	0.1533	1.9977	0.759	0.4049	0.00152	0.066566	0.301634
EXP_AL645882_1451212_1451745_1_534_s_PSO-60-0277	NA	Intergen	-2.2352	-2.4584	-2.5014	-0.5226	-1.7913	-1.5341	-0.1927	-0.5398	0.0675	-0.2117	-0.008	0.5656	-2.3983	-1.2827	-0.2217	0.1153	0.1429	0.6707	0.3047	0.4031	1.1156	2.1766	2.5136	0.043387	0.00137	0.000656
EXP_AL645882_1451212_1451745_1_534_s_PSO-60-0453	NA	Intergen	-1.9999	-2.5149	-2.3927	-2.029	-2.3219	-2.489	-1.9094	-1.9937	-1.6891	-1.9273	-1.9046	-1.9458	-2.3025	-2.28	-1.8641	-1.9259	0.2691	0.2329	0.1573	0.0206	0.0225	0.4384	0.3766	0.941605	0.083903	0.129606
EXP_AL645882_1451745_1452356_1_612_s_PSO-60-0321	SCO1374	Único	1.7112	1.6203	1.6402	2.8312	2.0288	2.6305	1.4203	1.8203	2.0095	1.5027	1.538	1.7958	1.6572	2.4968	1.75	1.6122	0.0478	0.4176	0.3008	0.16	0.8396	0.0928	-0.045	0.019147	0.752308	0.883592
EXP_AL645882_1452356_1452656_1_301_s_PSO-60-0101	NA	Intergen	1.0877	0.8755	1.9998	3.5044	3.6455	3.5174	3.6601	3.7603	3.9571	4.0842	4.2831	4.3096	1.321	3.5558	3.7925	4.2256	0.5974	0.078	0.1511	0.1232	2.2348	2.4715	2.9046	0.000533	0.00017	7.2e-05
EXP_AL645882_1452356_1452656_1_301_s_PSO-60-0229	NA	Intergen	1.6931	1.4839	0.7818	2.3172	1.3769	1.9369	0.7603	0.9906	1.0601	0.4688	0.5049	0.9359	1.3196	1.877	0.937	0.6365	0.4774	0.473	0.1569	0.2599	0.5574	-0.3826	-0.6831	0.211826	0.348352	0.105023
EXP_AL645882_1452656_1452859_1_204_s_PSO-60-0121	SCO1375	Único	0.0374	-0.1781	0.3098	2.0944	2.2658	1.5346	2.6552	2.3872	2.3753	2.7207	2.9379	3.1282	0.0563	1.9649	2.4725	2.9289	0.2445	0.3824	0.1583	0.2039	1.9086	2.4162	2.8726	0.00031	4.6e-05	1.9e-05
EXP_AL645882_1452859_1453090_1_232_s_PSO-60-0005	NA	Intergen	0.102	-0.0633	0.7587	1.8039	1.3807	0.8819	2.2194	1.7292	1.7668	2.1413	2.3651	2.3334	0.2658	1.3555	1.9052	2.2799	0.4348	0.4615	0.2728	0.1211	1.0897	1.6394	2.0141	0.024094	0.002373	0.000823
EXP_AL645882_1453090_1454160_1_1071_s_PSO-60-0481	SCO1376	Único	0.0294	0.1285	0.2543	0.6162	0.6782	0.4898	1.5383	1.3775	1.4205	1.4372	1.6513	1.5387	0.1374	0.5947	1.4454	1.5424	0.1127	0.0961	0.0832	0.1071	0.4573	1.308	1.405	0.003397	8e-06	6e-06
EXP_AL645882_145366_145499_1_134_s_PSO-60-0021	NA	Intergen	-4.9401	-5.0415	-4.519	-4.2248	-4.1162	-4.4143	-4.5255	-4.2456	-4.6534	-4.0046	-4.3312	-4.7542	-4.8335	-4.2518	-4.4748	-4.3634	0.2771	0.1508	0.2085	0.3758	0.5817	0.3587	0.4701	0.095638	0.2472	0.135461
EXP_AL645882_1454160_1454293_1_134_s_PSO-60-0069	NA	Intergen	-1.7005	-1.5714	-0.987	-0.338	-1.1644	-1.3405	0.2188	-0.0447	0.3847	-0.2838	0.2779	0.3574	-1.4196	-0.9476	0.1863	0.1172	0.3802	0.5353	0.2166	0.3495	0.472	1.6059	1.5368	0.309203	0.004124	0.005156
EXP_AL645882_1454293_1454712_1_420_s_PSO-60-0341	SCO1377	Único	0.2689	0.3086	-0.0401	-0.1285	0.0319	0.5193	0.0761	0.1372	0.5672	0.0623	0.119	0.4922	0.1791	0.1409	0.2602	0.2245	0.1909	0.3374	0.2676	0.2336	-0.0382	0.0811	0.0454	0.910513	0.777158	0.878992
EXP_AL645882_1454712_1454780_1_69_s_PSO-60-0005	NA	Intergen	-0.4428	-0.7802	-0.9128	-0.4177	-0.7704	-0.6571	-1.527	-1.6587	-1.3787	-1.6463	-1.3141	-1.3731	-0.7119	-0.6151	-1.5215	-1.4445	0.2423	0.1801	0.1401	0.1773	0.0968	-0.8096	-0.7326	0.722298	0.006637	0.010681
EXP_AL645882_1454780_1457665_1_2886_s_RC-60-2661	SCO1378	Único	0.5624	0.3025	0.6026	1.1167	1.1074	1.0267	1.1564	1.0647	0.9178	1.0361	1.1297	1.0962	0.4892	1.0836	1.0463	1.0873	0.1629	0.0495	0.1204	0.0474	0.5944	0.5571	0.5981	0.001248	0.000991	0.000693
EXP_AL645882_145499_146122_1_624_s_PSO-60-0361	SCO0155	Único	0.2971	-0.0965	0.1565	-0.8868	-1.4396	-1.4166	-1.9405	-1.9931	-2.0198	-1.9815	-1.9298	-1.909	0.119	-1.2477	-1.9845	-1.9401	0.1994	0.3127	0.0403	0.0373	-1.3667	-2.1035	-2.0591	0.000314	1.7e-05	1.9e-05
EXP_AL645882_145499_146122_s_PSO-60-1	NA	Intergen	-0.6081	-1.1397	-1.3407	-1.7786	-2.5621	-2.2799	-2.863	-3.2274	-2.9592	-3.2464	-3.2961	-2.9639	-1.0295	-2.2069	-3.0166	-3.1688	0.3785	0.3968	0.1888	0.1792	-1.1774	-1.9871	-2.1393	0.010282	0.000455	0.00031
EXP_AL645882_1457665_1458078_1_414_s_PSO-60-0133	NA	Intergen	-2.1137	-2.319	-1.8021	-1.076	-1.1714	-2.0108	-1.6301	-1.6537	-2.2589	-1.3836	-1.2553	-2.0915	-2.0782	-1.4194	-1.8476	-1.5768	0.2603	0.5144	0.3564	0.4503	0.6588	0.2306	0.5014	0.178787	0.613154	0.262061
EXP_AL645882_1457665_1458078_1_414_s_PSO-60-0229	NA	Intergen	-1.8693	-2.0334	-2.0252	-1.0867	-1.3556	-2.1688	-1.5558	-1.7653	-2.3645	-1.4597	-1.4248	-2.0523	-1.976	-1.537	-1.8952	-1.6456	0.0924	0.5634	0.4197	0.3527	0.439	0.0808	0.3304	0.353686	0.861622	0.448977
EXP_AL645882_1458078_1458473_1_396_s_PSO-60-0041	NA	Intergen	-1.5716	-2.0043	-1.2732	-0.8985	-0.9576	-1.7856	-0.961	-1.3275	-1.4166	0.8217	0.2343	0.2912	-1.6164	-1.2139	-1.235	0.4491	0.3676	0.496	0.2415	0.324	0.4025	0.3814	2.0655	0.364522	0.350215	0.000919
EXP_AL645882_1458078_1458473_1_396_s_PSO-60-0281	SCO1379	Único	-1.69	-1.6286	-0.9847	-0.5758	-0.7333	-0.8888	2.936	2.3115	3.1544	1.4887	1.4363	2.4936	-1.4344	-0.7327	2.8007	1.8062	0.3906	0.1565	0.4374	0.5958	0.7017	4.2351	3.2406	0.153508	3.1e-05	0.000129
EXP_AL645882_1458383_1459789_1_1407_s_RC-60-1341	SCO1380	Único	1.7218	1.6085	1.3946	-0.2853	0.0688	-0.2634	0.2932	0.1657	-0.0592	0.8255	0.7485	0.3019	1.575	-0.16	0.1332	0.6253	0.1661	0.1984	0.1784	0.2827	-1.735	-1.4418	-0.9497	0.000172	0.000238	0.002164
EXP_AL645882_1459789_1459887_1_99_s_PSO-60-0037	NA	Intergen	-2.7584	-2.9855	-2.3964	-1.7229	-2.0289	-2.8088	-2.1715	-2.993	-3.001	-2.0047	-2.0584	-3.3933	-2.7134	-2.1868	-2.7218	-2.4855	0.2971	0.5599	0.4766	0.7867	0.5266	-0.0084	0.2279	0.41988	0.989168	0.711489
EXP_AL645882_1459887_1460573_1_687_s_RC-60-0001	SCO1381	Único	0.8023	0.9045	1.4822	1.1723	1.2944	0.9523	2.2764	2.0538	2.0315	2.625	2.6328	2.3644	1.063	1.1396	2.1206	2.5407	0.3666	0.1734	0.1354	0.1527	0.0766	1.0576	1.4777	0.78336	0.001765	0.000309
EXP_AL645882_146034_146351_1_318_s_RC-60-0221	SCO0156	Único	-0.2991	-0.1514	0.1228	-0.5542	-0.4117	-0.7265	-0.9445	-1.0336	-0.8615	-0.7945	-0.8437	-1.1652	-0.1092	-0.5641	-0.9465	-0.9344	0.2141	0.1576	0.086	0.2013	-0.4549	-0.8373	-0.8252	0.036127	0.001426	0.001544
EXP_AL645882_1460573_1460736_1_164_s_PSO-60-0037	NA	Intergen	-3.2164	-3.0294	-3.0633	-2.0958	-2.3729	-3.103	-2.717	-2.4305	-2.9065	-2.2199	-2.1886	-2.8512	-3.103	-2.5239	-2.6846	-2.4199	0.0996	0.5203	0.2397	0.3739	0.5791	0.4184	0.6831	0.172316	0.277985	0.088707
EXP_AL645882_1460736_1461209_1_474_s_RC-60-0321	SCO1382	Único	1.1188	0.9044	1.0101	0.8681	0.7659	0.5941	0.9997	0.8062	0.5675	1.0586	1.071	0.8075	1.0111	0.7427	0.7911	0.979	0.1072	0.1385	0.2165	0.1487	-0.2684	-0.22	-0.0321	0.142066	0.188178	0.855686
EXP_AL645882_1461209_1461293_1_85_s_PSO-60-0021	NA	Intergen	-1.3927	-1.6529	-0.808	0.1218	-0.4491	-1.344	-0.8363	-1.3369	-1.1774	-0.5972	-0.5678	-1.2877	-1.2845	-0.5571	-1.1169	-0.8175	0.4327	0.7389	0.2558	0.4074	0.7274	0.1676	0.467	0.210603	0.761544	0.378879
EXP_AL645882_1461293_1462033_1_741_s_RC-60-0041	SCO1383	Único	0.6355	0.6194	0.488	0.6798	0.2883	0.072	0.0172	0.073	-0.0063	0.2944	0.2943	0.2717	0.581	0.3467	0.0279	0.2868	0.0809	0.3081	0.0407	0.0131	-0.2343	-0.5531	-0.2942	0.203538	0.007835	0.09255
EXP_AL645882_1462023_1462088_1_66_s_PSO-60-0005	NA	Intergen	-1.4711	-1.7755	-0.43	0.0953	0.0767	-1.2918	-0.8943	-1.0709	-1.7966	-0.4599	-0.3359	-1.6413	-1.2255	-0.3733	-1.2539	-0.8124	0.7056	0.7955	0.4782	0.7206	0.8522	-0.0284	0.4131	0.283459	0.970547	0.575198
EXP_AL645882_1462078_1462881_1_804_s_RC-60-0721	SCO1384	Único	2.1104	1.9201	1.9771	2.166	2.0679	2.1062	1.8499	1.772	1.647	2.1543	2.1736	2.0225	2.0025	2.1134	1.7563	2.1168	0.0977	0.0494	0.1024	0.0822	0.1109	-0.2462	0.1143	0.256009	0.017577	0.204214
EXP_AL645882_1462881_1463072_1_192_s_PSO-60-0005	NA	Intergen	-0.6076	-1.0653	-0.3159	0.0036	0.1566	-0.6058	-0.5064	-0.7634	-0.9755	-0.3313	-0.2244	-0.4488	-0.663	-0.1485	-0.7484	-0.3348	0.3778	0.4033	0.2349	0.1123	0.5145	-0.0854	0.3282	0.176387	0.813615	0.342908
EXP_AL645882_1463072_1463926_1_855_s_RC-60-0021	SCO1385	Único	0.6895	0.4292	0.7127	1.5185	1.4406	1.351	0.8177	0.7672	0.7206	1.1433	1.3947	1.3671	0.6104	1.4367	0.7685	1.3017	0.1574	0.0838	0.0486	0.1379	0.8263	0.1581	0.6913	0.000345	0.194721	0.000482
EXP_AL645882_146351_146603_1_253_s_PSO-60-0181	NA	Intergen	0.6122	0.7159	1.0138	-0.0183	0.375	-0.1653	-0.0291	-0.0216	-0.1004	0.2487	0.271	-0.317	0.7806	0.0638	-0.0504	0.0675	0.2085	0.2793	0.0435	0.3332	-0.7168	-0.831	-0.7131	0.036919	0.0138	0.026514
EXP_AL645882_1463926_1463985_PSO	NA	Intergen	-0.0036	-1.6896	-0.9536	-0.143	-0.3079	-1.3212	-1.2504	-1.3833	-1.598	-1.2549	-0.9047	-1.7757	-0.8822	-0.5907	-1.4106	-1.3118	0.8453	0.638	0.1754	0.4383	0.2915	-0.5284	-0.4296	0.677907	0.39595	0.490933
EXP_AL645882_1463932_1464264_1_333_s_RC-60-0061	SCO1386	Único	-0.876	-0.8343	-1.2768	-0.0346	-0.9499	-0.9785	-1.1371	-1.0911	-1.2792	-1.277	-1.2333	-1.1229	-0.9957	-0.6543	-1.1691	-1.2111	0.2443	0.5369	0.0981	0.0794	0.3414	-0.1734	-0.2154	0.320256	0.58983	0.497172
EXP_AL645882_1464261_1465166_1_906_s_RC-60-0821	SCO1387	Único	0.3124	0.1882	0.0161	1.0047	0.6307	0.4647	0.4218	0.3887	0.379	0.3497	0.4018	0.4328	0.1723	0.7	0.3965	0.3948	0.1488	0.2766	0.0225	0.042	0.5277	0.2242	0.2225	0.014344	0.182901	0.184783
EXP_AL645882_1465166_1465266_1_101_s_PSO-60-0037	NA	Intergen	-0.5377	-0.3808	0.2714	0.0562	0.4711	-0.4324	-0.661	-0.6184	-0.9282	-0.2308	-0.2045	-0.7462	-0.2157	0.0317	-0.7359	-0.3938	0.4291	0.4523	0.1679	0.3054	0.2474	-0.5202	-0.1781	0.572438	0.194017	0.660472
EXP_AL645882_1465266_1467761_1_2496_s_RC-60-0821	SCO1388	Único	0.5865	0.4181	0.4531	0.8918	1.1458	0.8407	1.078	0.83	0.6549	1.157	1.1089	0.9842	0.4859	0.9595	0.8543	1.0833	0.0888	0.1634	0.2126	0.0892	0.4736	0.3684	0.5974	0.016968	0.031991	0.00372
EXP_AL645882_146603_146980_1_378_s_PSO-60-0061	SCO0157	Único	-3.5276	-3.3407	-3.5123	-4.1551	-3.9045	-4.0306	-3.8727	-4.2621	-4.312	-4.3139	-4.2009	-4.4563	-3.4602	-4.03	-4.1489	-4.3237	0.1038	0.1253	0.2405	0.128	-0.5698	-0.6887	-0.8635	0.010167	0.002538	0.000796
EXP_AL645882_1467761_1467874_1_114_s_PSO-60-0037	NA	Intergen	0.3947	0.2074	1.1584	-0.4881	1.1568	0.0179	-0.5146	-0.0936	-0.2464	1.07	0.8385	-0.9727	0.5868	0.2289	-0.2849	0.312	0.5037	0.8425	0.2131	1.1185	-0.3579	-0.8717	-0.2748	0.692807	0.275262	0.738864
EXP_AL645882_1467874_1468521_1_648_s_RC-60-0141	SCO1389	Único	-0.4031	0.1429	-0.1085	-0.1771	-0.8102	-0.5094	-1.0654	-0.8837	-0.8616	-1.0752	-1.0416	-0.8517	-0.1229	-0.4989	-0.9369	-0.9895	0.2733	0.3167	0.1118	0.1205	-0.376	-0.814	-0.8666	0.148303	0.006189	0.004658
EXP_AL645882_1468521_1468591_1_71_s_PSO-60-0005	NA	Intergen	1.0823	0.8542	1.0913	0.0934	1.1715	-0.0984	-0.2739	-0.2887	-0.1376	0.8977	0.8545	0.023	1.0093	0.3889	-0.2334	0.5917	0.1343	0.6846	0.0833	0.493	-0.6204	-1.2427	-0.4176	0.225599	0.020478	0.372403
EXP_AL645882_1468591_1468710_1_120_s_RC-60-0001	NA	Plural	2.9398	3.4584	2.9925	2.9049	4.0704	4.3659	3.2049	2.7659	2.6857	5.5122	4.5136	4.7247	3.1302	3.7804	2.8855	4.9168	0.2854	0.7725	0.2795	0.5263	0.6502	-0.2447	1.7866	0.276069	0.664582	0.008288
EXP_AL645882_1468710_1468795_1_86_s_PSO-60-0021	NA	Intergen	1.3585	1.447	1.7591	0.4061	1.7463	0.9885	0.7041	0.2299	0.2099	1.5922	1.5146	0.5457	1.5216	1.047	0.3813	1.2175	0.2105	0.672	0.2797	0.5831	-0.4746	-1.1403	-0.3041	0.399568	0.04258	0.560771
EXP_AL645882_1468795_1471916_1_3122_s_RC-60-0081	NA	Plural	8.4739	8.0753	7.7362	8.1345	8.402	8.4058	8.6107	8.283	8.2555	7.5984	7.6995	8.146	8.0952	8.3141	8.3831	7.8146	0.3692	0.1556	0.1976	0.2914	0.2189	0.2879	-0.2806	0.519299	0.35129	0.363694
EXP_AL645882_1468795_1471916_1_3122_s_RC-60-0321	NA	Plural	7.3675	6.7235	6.4954	6.4179	6.4563	6.842	6.7666	6.6226	6.4292	6.4862	6.4062	6.5277	6.8621	6.5721	6.6061	6.4734	0.4523	0.2345	0.1693	0.0617	-0.29	-0.256	-0.3887	0.393137	0.413195	0.214995
EXP_AL645882_1468795_1471916_1_3122_s_RC-60-0601	SCOr02	Único	6.8879	6.6948	6.7087	6.8009	6.4879	6.7205	6.5194	6.8041	6.4619	6.9157	6.8181	6.9427	6.7638	6.6698	6.5952	6.8922	0.1077	0.1625	0.1832	0.0656	-0.094	-0.1686	0.1284	0.554559	0.243953	0.373072
EXP_AL645882_1468795_1471916_1_3122_s_RC-60-0861	NA	Plural	5.3507	5.1909	5.3646	5.0921	4.9808	5.2066	4.9659	5.2851	5.2444	7.2196	6.8678	7.1633	5.3021	5.0932	5.1651	7.0836	0.0965	0.1129	0.1737	0.189	-0.2089	-0.137	1.7815	0.346127	0.505743	4.9e-05
EXP_AL645882_1468795_1471916_1_3122_s_RC-60-0921	NA	Plural	5.9104	5.5392	5.5049	5.1865	4.9799	5.4149	5.2343	5.4375	5.0034	6.8225	6.4516	6.7025	5.6515	5.1938	5.225	6.6589	0.2249	0.2176	0.2172	0.1893	-0.4577	-0.4265	1.0074	0.114291	0.109984	0.003546
EXP_AL645882_1468795_1471916_1_3122_s_RC-60-1261	NA	Plural	8.7549	8.2547	7.536	7.937	8.4531	8.1229	8.8408	8.2002	8.9577	8.089	7.9309	8.5561	8.1819	8.171	8.6662	8.192	0.6127	0.2614	0.4078	0.3251	-0.0109	0.4843	0.0101	0.984468	0.294679	0.984475
EXP_AL645882_1468795_1471916_1_3122_s_RC-60-1481	NA	Plural	6.402	5.9682	5.7508	5.2883	5.2716	5.7354	5.1271	5.7617	5.1469	5.7227	5.5101	5.6153	6.0403	5.4318	5.3453	5.616	0.3316	0.2631	0.3608	0.1063	-0.6085	-0.695	-0.4243	0.096971	0.047174	0.194435
EXP_AL645882_1468795_1471916_1_3122_s_RC-60-1581	NA	Plural	7.3441	7.3181	7.2565	7.75	7.6179	7.8059	8.0182	8.3176	8.2258	7.6234	7.7075	7.8457	7.3062	7.7246	8.1872	7.7255	0.045	0.0965	0.1534	0.1123	0.4184	0.881	0.4193	0.043619	0.000923	0.030797
EXP_AL645882_1468795_1471916_1_3122_s_RC-60-1961	NA	Plural	8.5561	8.0456	7.2226	7.9259	8.0799	7.9451	8.268	8.2738	8.4624	8.2026	7.8957	8.2401	7.9414	7.9836	8.3348	8.1128	0.6729	0.0839	0.1106	0.1889	0.0422	0.3934	0.1714	0.932169	0.320533	0.672943
EXP_AL645882_1468795_1471916_1_3122_s_RC-60-2061	NA	Plural	7.237	6.8904	6.6055	6.6434	6.6843	6.6071	6.4032	6.5874	6.9418	6.0698	6.0453	6.3396	6.9109	6.645	6.6441	6.1515	0.3162	0.0386	0.2737	0.1633	-0.2659	-0.2668	-0.7594	0.365871	0.324235	0.01611
EXP_AL645882_1468795_1471916_1_3122_s_RC-60-2261	NA	Plural	6.4924	6.2466	6.3837	6.0436	6.0833	6.1844	5.9459	6.2753	6.3276	6.5079	6.5299	6.2874	6.3742	6.1038	6.1829	6.4417	0.1231	0.0726	0.2069	0.1341	-0.2704	-0.1913	0.0675	0.214812	0.337165	0.74376
EXP_AL645882_1468795_1471916_1_3122_s_RC-60-2521	NA	Plural	7.8879	7.2911	7.098	7.4745	7.644	7.4634	7.5799	7.4803	7.5423	7.5212	7.4313	7.817	7.4257	7.5273	7.5341	7.5898	0.4118	0.1012	0.0503	0.2018	0.1016	0.1084	0.1641	0.755421	0.707707	0.561949
EXP_AL645882_1468795_1471916_1_3122_s_RC-60-2741	NA	Plural	7.3822	7.1541	7.2654	7.0225	7.1889	7.18	7.041	7.2384	7.1524	6.9817	6.8592	7.2959	7.2672	7.1305	7.1439	7.0456	0.114	0.0936	0.0989	0.2253	-0.1367	-0.1233	-0.2216	0.534154	0.542581	0.269197
EXP_AL645882_1468795_1471916_1_3122_s_RC-60-3061	NA	Plural	4.0695	4.2433	5.2971	5.3042	5.2088	4.936	5.6705	6.0401	5.9914	8.0012	7.5677	7.4688	4.5366	5.1497	5.9007	7.6792	0.6643	0.1911	0.2008	0.2832	0.6131	1.3641	3.1426	0.189086	0.008883	0.00012
EXP_AL645882_146977_148206_1_1230_s_PSO-60-0421	SCO0158	Único	-2.2982	-2.2939	-2.4263	-2.32	-2.4819	-2.655	-2.851	-2.7238	-2.6743	-2.6078	-2.8059	-2.6639	-2.3394	-2.4857	-2.7497	-2.6926	0.0752	0.1675	0.0911	0.1021	-0.1463	-0.4103	-0.3532	0.26304	0.006502	0.013104
EXP_AL645882_1471916_1472193_1_278_s_PSO-60-0037	NA	Plural	-0.2681	-0.0408	-0.0565	-0.0404	0.5197	-0.401	-0.8565	-0.6705	-0.2352	-0.1603	-0.1947	-0.4635	-0.1218	0.0261	-0.5874	-0.2728	0.127	0.4639	0.3189	0.166	0.1479	-0.4656	-0.151	0.703574	0.177727	0.665175
EXP_AL645882_1472193_1473723_1_1531_s_RC-60-0101	NA	Plural	7.4611	7.2479	7.1064	7.0877	7.0439	7.1966	7.314	7.2208	7.1499	7.2893	6.9732	7.3313	7.2718	7.1094	7.2282	7.1979	0.1786	0.0786	0.0823	0.1957	-0.1624	-0.0436	-0.0739	0.459681	0.837098	0.720625
EXP_AL645882_1472193_1473723_1_1531_s_RC-60-0361	NA	Plural	8.7893	8.2716	7.5093	7.5759	8.165	8.2498	8.3532	8.0999	8.1952	7.4841	7.1924	7.5347	8.1901	7.9969	8.2161	7.4037	0.6439	0.367	0.1279	0.1848	-0.1932	0.026	-0.7864	0.689713	0.955032	0.078735
EXP_AL645882_1472193_1473723_1_1531_s_RC-60-0581	NA	Plural	7.962	7.8703	7.4611	7.6679	7.9301	8.0202	8.1725	7.8821	7.9041	7.9349	7.6673	7.9993	7.7644	7.8727	7.9862	7.8672	0.2667	0.183	0.1617	0.1761	0.1083	0.2218	0.1028	0.702184	0.372427	0.686764
EXP_AL645882_1472193_1473723_1_1531_s_RC-60-0861	NA	Plural	8.8485	8.5993	8.1864	8.6698	8.9299	8.6423	9.1986	9.0395	9.1756	8.4347	8.3281	8.5523	8.5447	8.7474	9.1379	8.4384	0.3344	0.1587	0.086	0.1122	0.2027	0.5932	-0.1063	0.451389	0.030205	0.673209
EXP_AL645882_1472193_1473723_1_1531_s_RC-60-1101	NA	Plural	8.5811	8.3701	8.0065	8.0902	8.529	8.3587	8.5659	8.5013	8.4744	7.1709	7.4086	7.8982	8.3192	8.326	8.5139	7.4926	0.2906	0.2212	0.047	0.3709	0.0068	0.1947	-0.8266	0.98513	0.525864	0.018509
EXP_AL645882_1472193_1473723_1_1531_s_RC-60-1301	NA	Plural	7.7684	7.5117	7.4047	7.8965	7.9979	7.6258	7.8546	7.9332	8.4379	7.3983	7.2846	7.6845	7.5616	7.8401	8.0753	7.4558	0.1869	0.1924	0.3165	0.2061	0.2785	0.5137	-0.1058	0.354072	0.0763	0.709572
EXP_AL645882_1472193_1473723_1_1531_s_RC-60-1381	NA	Plural	5.1568	5.4272	5.7747	5.1576	5.2302	4.917	4.754	5.3735	5.2559	5.8487	5.4506	5.4328	5.4529	5.1016	5.1278	5.5774	0.3097	0.1639	0.329	0.2351	-0.3513	-0.3251	0.1245	0.297404	0.294059	0.694931
EXP_AL645882_1473723_1474291_1_569_s_PSO-60-0165	NA	Intergen	1.5513	1.4005	2.1133	0.3392	1.5215	0.2136	-0.5322	-0.2479	-0.2747	0.5761	0.4149	-0.5229	1.6884	0.6914	-0.3516	0.156	0.3756	0.7216	0.157	0.5935	-0.997	-2.04	-1.5324	0.106654	0.004437	0.016613
EXP_AL645882_1473723_1474291_1_569_s_PSO-60-0309	NA	Intergen	0.751	0.7175	1.6168	0.5751	1.5684	0.3186	0.0043	0.1642	0.1177	0.7166	1.0976	0.3979	1.0285	0.8207	0.0954	0.7374	0.5098	0.6601	0.0822	0.3503	-0.2078	-0.9331	-0.2911	0.712392	0.072434	0.559333
EXP_AL645882_1473723_1474291_1_569_s_PSO-60-0469	NA	Plural	1.3787	1.4945	1.9048	0.267	1.0164	0.4074	-0.3655	0.0864	-0.1436	0.7064	0.9775	0.0071	1.5927	0.5636	-0.1409	0.5637	0.2764	0.3984	0.226	0.5007	-1.0291	-1.7336	-1.029	0.035427	0.002183	0.024773
EXP_AL645882_14739_15029_1_291_s_RC-60-0061	NA	Plural	-1.1307	-1.2147	-1.6149	-0.3393	-0.8209	-0.1297	-0.22	-0.5085	-0.4038	-1.0729	-0.8413	-0.4996	-1.3201	-0.43	-0.3774	-0.8046	0.2587	0.3544	0.146	0.2884	0.8901	0.9427	0.5155	0.022861	0.012006	0.11145
EXP_AL645882_1474291_1474740_s_PSO-60-381	SCO1390	Único	1.8369	1.4962	2.3037	1.4317	2.1966	1.561	1.2247	1.2585	0.3336	1.5802	1.5253	0.2999	1.8789	1.7298	0.9389	1.1351	0.4054	0.4094	0.5245	0.7239	-0.1491	-0.94	-0.7438	0.822112	0.102435	0.185498
EXP_AL645882_1474740_1474827_1_88_s_PSO-60-0005	NA	Intergen	3.0541	2.8402	3.4815	2.4878	3.1796	2.9754	2.1899	2.5035	1.7841	2.7102	2.7759	1.9382	3.1253	2.8809	2.1592	2.4747	0.3265	0.3554	0.3607	0.4658	-0.2444	-0.9661	-0.6506	0.600194	0.036282	0.129695
EXP_AL645882_1474827_1476497_s_PSO-60-1612	SCO1391	Único	1.5206	1.2051	1.6781	1.3081	1.7922	1.1781	0.8535	0.8337	0.0673	1.14	1.0954	0.3251	1.4679	1.4261	0.5848	0.8535	0.2409	0.3236	0.4483	0.4581	-0.0418	-0.8831	-0.6144	0.932747	0.040925	0.129456
EXP_AL645882_1476497_1476570_1_74_s_PSO-60-0005	NA	Intergen	-0.4642	-0.8996	0.1575	-0.4624	-0.2654	-0.6642	-1.167	-0.7177	-2.2529	-0.531	-0.7281	-1.5776	-0.4021	-0.464	-1.3792	-0.9456	0.5313	0.1994	0.7893	0.5561	-0.0619	-0.9771	-0.5435	0.934168	0.113952	0.365595
EXP_AL645882_1476570_1477472_1_903_s_RC-60-0481	SCO1392	Único	0.105	0.0393	0.1393	-1.4345	-1.4326	-1.7145	-1.0929	-1.1712	-1.3416	-1.0293	-1.0306	-1.0083	0.0946	-1.5272	-1.2019	-1.0227	0.0508	0.1622	0.1272	0.0125	-1.6218	-1.2965	-1.1173	9e-06	1.1e-05	2.4e-05
EXP_AL645882_1477472_1477596_1_125_s_PSO-60-0021	NA	Intergen	-0.3185	-0.2112	1.2202	0.1156	1.1963	0.4915	0.4134	0.9077	0.4592	0.7026	0.6885	-0.1177	0.2302	0.6012	0.5934	0.4245	0.8591	0.5486	0.2732	0.4696	0.371	0.3632	0.1943	0.588477	0.563499	0.763207
EXP_AL645882_1477596_1479572_1_1977_s_RC-60-1861	SCO1393	Único	-0.2389	-0.4046	-0.5267	0.2551	-0.1123	-0.399	-0.6177	-0.8686	-0.7638	-0.9362	-1.1545	-1.17	-0.3901	-0.0854	-0.75	-1.0869	0.1444	0.3279	0.126	0.1307	0.3047	-0.3599	-0.6968	0.186322	0.098369	0.007635
EXP_AL645882_1479572_1479786_1_215_s_PSO-60-0149	NA	Intergen	-1.5229	-1.2048	-1.3455	-1.7121	-1.3718	-1.8712	-2.2729	-1.8111	-2.1993	-1.891	-2.1728	-2.6537	-1.3577	-1.6517	-2.0944	-2.2391	0.1594	0.2551	0.2481	0.3856	-0.294	-0.7367	-0.8814	0.392468	0.034487	0.016599
EXP_AL645882_1479786_1482173_1_2388_s_PSO-60-2301	SCO1394	Único	-0.2228	-0.2138	0.1456	0.0002	0.1981	-0.0036	-0.1824	-0.043	-0.1916	-0.0177	0.0197	-0.2569	-0.097	0.0649	-0.139	-0.085	0.2101	0.1154	0.0833	0.15	0.1619	-0.042	0.012	0.334822	0.793826	0.943165
EXP_AL645882_148216_149184_1_969_s_PSO-60-0761	SCO0159	Único	-3.5027	-3.3367	-3.3567	-3.6728	-3.6527	-3.5776	-3.7318	-3.6787	-3.5718	-3.584	-3.4347	-3.5555	-3.3987	-3.6344	-3.6608	-3.5247	0.0906	0.0502	0.0815	0.0793	-0.2357	-0.2621	-0.126	0.020128	0.008197	0.12615
EXP_AL645882_1482164_1482580_1_417_s_RC-60-0181	SCO1395	Único	0.9496	0.9743	0.9458	1.2766	1.4276	1.1235	-0.0431	0.026	-0.2799	-0.3029	-0.873	-1.0104	0.9566	1.2759	-0.099	-0.7288	0.0155	0.1521	0.1604	0.3751	0.3193	-1.0556	-1.6854	0.201174	0.001452	0.000119
EXP_AL645882_1482580_1482748_1_169_s_PSO-60-0037	NA	Intergen	0.7808	0.8247	1.5977	0.4091	1.0167	1.5941	-0.234	0.0386	0.1134	0.509	0.4307	0.0088	1.0677	1.0066	-0.0274	0.3162	0.4595	0.5925	0.1829	0.269	-0.0611	-1.0951	-0.7515	0.912122	0.028599	0.104307
EXP_AL645882_1482748_1483572_1_825_s_RC-60-0741	SCO1396	Único	-1.8339	-1.8078	-1.7304	-0.9115	-1.0839	-1.0262	-1.5498	-1.6051	-1.5537	-1.8602	-1.8905	-2.1089	-1.7907	-1.0072	-1.5695	-1.9532	0.0538	0.0877	0.0309	0.1357	0.7835	0.2212	-0.1625	0.000104	0.028811	0.085802
EXP_AL645882_1483572_1483776_1_205_s_PSO-60-0021	NA	Intergen	-3.8984	-4.0214	-3.1231	-2.1275	-2.5638	-2.6308	-3.4027	-2.9898	-4.091	-3.2163	-3.391	-3.8119	-3.681	-2.4407	-3.4945	-3.473	0.487	0.2733	0.5563	0.3062	1.2403	0.1865	0.208	0.02848	0.695807	0.659743
EXP_AL645882_1483776_1484795_1_1020_s_PSO-60-0001	SCO1397	Único	-0.0405	-0.1131	0.2365	0.4717	0.219	0.2932	-0.1889	-0.0543	-0.1309	-0.0299	0.0405	-0.0603	0.0276	0.3279	-0.1247	-0.0166	0.1845	0.1299	0.0675	0.0517	0.3003	-0.1523	-0.0442	0.044618	0.229554	0.73457
EXP_AL645882_1484800_1485507_1_708_s_PSO-60-0021	SCO1398	Único	0.4696	0.6222	0.6198	0.6371	0.4209	0.2926	0.4839	0.4586	0.5166	0.5509	0.5723	0.6153	0.5705	0.4502	0.4864	0.5795	0.0875	0.1741	0.0291	0.0328	-0.1203	-0.0841	0.009	0.290869	0.421776	0.937312
EXP_AL645882_1485507_1485684_1_178_s_PSO-60-0037	NA	Intergen	-1.4449	-1.0012	-0.5533	0.273	-1.0162	-1.5666	-1.4935	-1.3776	-1.5365	-1.6779	-1.7006	-2.4253	-0.9998	-0.7699	-1.4692	-1.9346	0.4458	0.9442	0.0822	0.4251	0.2299	-0.4694	-0.9348	0.742724	0.439387	0.131249
EXP_AL645882_1485684_1486289_1_606_s_RC-60-0081	SCO1399	Único	-0.7068	-0.6669	-1.0223	0.0319	-0.2126	-0.2336	0.2879	0.2036	0.1186	-0.3348	-0.2365	-0.1044	-0.7987	-0.1381	0.2034	-0.2252	0.1947	0.1476	0.0846	0.1156	0.6606	1.0021	0.5735	0.00302	0.000194	0.003648
EXP_AL645882_1486284_1486344_1_61_s_PSO-60-0002	NA	Intergen	-0.8937	-1.0491	-1.1936	-0.7821	-1.3493	-1.7215	-1.1709	-1.5626	-1.6544	-1.9843	-2.0427	-2.3538	-1.0455	-1.2843	-1.4626	-2.127	0.15	0.4731	0.2568	0.1987	-0.2388	-0.4171	-1.0815	0.519657	0.21911	0.00894
EXP_AL645882_1486339_1486734_1_396_s_RC-60-0081	SCO1400	Único	-0.1225	0.0497	0.021	0.3405	0.0857	-0.4523	0.1159	-0.0754	0.0908	-0.2567	-0.2973	-0.3005	-0.0172	-0.0087	0.0438	-0.2848	0.0922	0.4048	0.1039	0.0244	0.0085	0.061	-0.2676	0.975774	0.794056	0.234743
EXP_AL645882_1486734_1486793_PSO	NA	Intergen	-2.5745	-2.6797	-1.9331	-1.9478	-1.419	-2.3953	-1.505	-1.5054	-1.5993	-1.8869	-1.6017	-1.9406	-2.3958	-1.9207	-1.5366	-1.8098	0.4041	0.4887	0.0543	0.1821	0.4751	0.8592	0.586	0.240709	0.035292	0.123233
EXP_AL645882_1486745_1487179_1_435_s_RC-60-0341	SCO1401	Único	-0.0488	-0.0593	-0.7262	0.3364	-0.1354	-0.3994	0.1388	-0.0593	-0.145	-0.8965	-0.6787	-0.587	-0.2781	-0.0661	-0.0218	-0.7207	0.3881	0.3728	0.1456	0.1589	0.212	0.2563	-0.4426	0.525107	0.39928	0.15109
EXP_AL645882_1487176_1490007_1_2832_s_RC-60-0201	SCO1402	Único	0.333	0.3766	0.1606	0.2946	-0.1274	-0.0264	0.3581	0.1409	0.4221	-0.2131	-0.1457	0.0087	0.2901	0.047	0.307	-0.1167	0.1143	0.2204	0.1474	0.1137	-0.2431	0.0169	-0.4068	0.17397	0.923221	0.02609
EXP_AL645882_1490007_1490427_1_421_s_PSO-60-0181	NA	Intergen	-1.0721	-0.3356	-0.3657	-0.5067	-0.4633	-1.0784	-0.7672	-0.909	-1.6084	-0.374	-0.4578	-1.4726	-0.5911	-0.6828	-1.0949	-0.7681	0.4168	0.3433	0.4504	0.6116	-0.0917	-0.5038	-0.177	0.882498	0.319196	0.734418
EXP_AL645882_1490007_1490427_1_421_s_PSO-60-0229	NA	Intergen	-3.2123	-3.0238	-2.4725	-2.9169	-2.3172	-3.1006	-2.8154	-2.4901	-3.3593	-2.3987	-2.4819	-3.61	-2.9029	-2.7783	-2.8883	-2.8302	0.3844	0.4097	0.4392	0.6766	0.1246	0.0146	0.0727	0.845023	0.978428	0.900532
EXP_AL645882_1490427_1490969_1_543_s_PSO-60-0481	SCO1403	Único	2.5288	2.2736	2.3483	2.0432	1.9073	2.0662	1.9275	1.8674	1.9529	2.431	2.4596	2.6284	2.3836	2.0056	1.916	2.5063	0.1312	0.0859	0.0439	0.1067	-0.378	-0.4676	0.1227	0.007123	0.001517	0.229833
EXP_AL645882_1490959_1491026_1_68_s_PSO-60-0005	NA	Intergen	2.3927	2.1694	2.7403	1.6638	2.4915	2.1157	2.0005	2.1376	1.8892	2.7765	2.7743	2.4336	2.4341	2.0903	2.0091	2.6615	0.2877	0.4145	0.1244	0.1973	-0.3438	-0.425	0.2274	0.32261	0.188551	0.478444
EXP_AL645882_1491016_1494021_1_3006_s_RC-60-0761	SCO1404	Único	0.6123	0.6537	0.3643	-0.0906	-0.1219	-0.048	-0.4708	-0.4842	-0.4	-0.5913	-0.6343	-0.7518	0.5434	-0.0868	-0.4516	-0.6591	0.1565	0.0371	0.0453	0.0831	-0.6302	-0.995	-1.2025	0.000459	2.3e-05	8e-06
EXP_AL645882_149184_149508_1_325_s_PSO-60-0021	NA	Intergen	-0.8387	-0.8135	-0.1852	-1.0289	0.1335	-0.1636	-0.1777	-0.2255	0.0344	-0.1327	-0.1107	-0.1239	-0.6124	-0.353	-0.1229	-0.1224	0.3702	0.6039	0.1383	0.011	0.2594	0.4895	0.49	0.556949	0.223687	0.222486
EXP_AL645882_149184_149508_1_325_s_PSO-60-0229	NA	Intergen	-4.4706	-4.4912	-4.791	-4.2572	-4.7188	-4.7165	-5.2182	-5.127	-5.0023	-4.8062	-4.7425	-4.6229	-4.5843	-4.5642	-5.1158	-4.7239	0.1793	0.2658	0.1084	0.0931	0.0201	-0.5315	-0.1396	0.944234	0.03352	0.540726
EXP_AL645882_1494021_1494080_PSO	NA	Intergen	2.0046	2.0437	2.5856	1.5099	1.2642	0.8448	0.4995	0.841	0.3325	1.1926	1.1955	0.2902	2.2113	1.2063	0.5577	0.8928	0.3247	0.3363	0.2592	0.5218	-1.005	-1.6536	-1.3185	0.041056	0.003016	0.009067
EXP_AL645882_1494024_1495871_1_1848_s_RC-60-0981	SCO1405	Único	1.3726	1.3346	1.3096	0.3426	0.3686	0.133	-0.0405	-0.3272	-0.359	-0.21	-0.2841	-0.688	1.3389	0.2814	-0.2422	-0.394	0.0317	0.1292	0.1754	0.2572	-1.0575	-1.5811	-1.7329	0.000694	4.4e-05	2.7e-05
EXP_AL645882_149508_150209_1_702_s_RC-60-0521	SCO0160	Único	-1.107	-0.8265	-0.8209	-0.2285	-1.2179	-1.2525	-1.8943	-1.4725	-1.6504	-0.0643	-0.5689	-0.3744	-0.9182	-0.8996	-1.6724	-0.3359	0.1636	0.5815	0.2117	0.2545	0.0186	-0.7542	0.5823	0.967423	0.051419	0.116154
EXP_AL645882_1495871_1495964_1_94_s_PSO-60-0005	NA	Intergen	2.4759	2.6175	2.8813	1.8574	1.6099	1.4791	0.8969	1.452	0.7538	1.6122	1.543	0.8125	2.6582	1.6488	1.0342	1.3226	0.2057	0.1921	0.3688	0.4431	-1.0094	-1.624	-1.3356	0.024027	0.001676	0.00455
EXP_AL645882_1495964_1496950_1_987_s_RC-60-0321	SCO1406	Único	1.997	1.9993	2.2486	0.095	0.0799	-0.4086	-0.3329	-0.7409	-1.025	-0.3014	-0.7033	-1.2769	2.0817	-0.0779	-0.6996	-0.7605	0.1446	0.2865	0.3479	0.4903	-2.1596	-2.7813	-2.8422	0.000644	9e-05	8.2e-05
EXP_AL645882_1496950_1497056_1_107_s_PSO-60-0037	NA	Intergen	-2.7495	-2.8145	-3.0127	-3.3592	-2.9915	-3.885	-3.7499	-3.7532	-3.8456	-3.5398	-3.4577	-3.9193	-2.8589	-3.4119	-3.7829	-3.6389	0.1371	0.4491	0.0543	0.2463	-0.553	-0.924	-0.78	0.110417	0.012084	0.025186
EXP_AL645882_1497056_1501717_1_4662_s_RC-60-0521	SCO1407	Único	0.3932	0.4616	0.4316	0.3553	0.3036	0.5389	0.6037	0.6463	0.7595	0.4887	0.5125	0.5961	0.4288	0.3993	0.6699	0.5324	0.0343	0.1237	0.0805	0.0564	-0.0295	0.2411	0.1036	0.76531	0.015139	0.222489
EXP_AL645882_1501717_1501823_1_107_s_PSO-60-0037	NA	Intergen	-1.5963	-1.7209	-1.7164	-1.6089	-1.4344	-1.8636	-2.1096	-2.087	-1.8296	-1.8556	-1.7367	-1.8681	-1.6779	-1.6356	-2.0087	-1.8201	0.0707	0.2159	0.1555	0.0725	0.0423	-0.3308	-0.1422	0.86063	0.10744	0.476626
EXP_AL645882_150181_150525_1_345_s_RC-60-0221	SCO0161	Único	-0.9128	-0.8176	-0.4092	-0.0878	-0.1902	-0.0872	-0.5008	-0.2525	-0.3355	-0.1772	-0.1329	-0.4468	-0.7132	-0.1217	-0.3629	-0.2523	0.2676	0.0593	0.1264	0.1699	0.5915	0.3503	0.4609	0.01279	0.067417	0.024525
EXP_AL645882_1501823_1502704_1_882_s_RC-60-0381	SCO1408	Único	0.3965	0.4618	0.0293	0.5627	-0.258	0.1301	0.195	0.1488	0.4409	0.0938	0.0527	0.3166	0.2959	0.1449	0.2616	0.1543	0.2331	0.4105	0.157	0.142	-0.151	-0.0343	-0.1416	0.615601	0.907318	0.606389
EXP_AL645882_1502704_1502793_1_90_s_PSO-60-0005	NA	Intergen	1.5792	1.0096	2.0443	0.5545	1.3795	0.3053	0.2889	0.2897	-0.0812	0.9926	0.9909	0.2761	1.5444	0.7464	0.1658	0.7532	0.5182	0.5622	0.2139	0.4131	-0.798	-1.3786	-0.7912	0.138921	0.015508	0.114151
EXP_AL645882_1502793_1504319_1_1527_s_RC-60-1461	SCO1409	Único	1.1156	1.0834	1.0932	0.6138	0.0059	-0.0223	0.1505	-0.1476	-0.2051	-0.1701	-0.2935	-0.3221	1.0974	0.1991	-0.0674	-0.2619	0.0165	0.3594	0.1909	0.0808	-0.8983	-1.1648	-1.3593	0.004284	0.000672	0.0003
EXP_AL645882_15029_15317_1_289_s_PSO-60-0085	NA	Plural	0.8385	0.254	0.8989	-0.3061	0.6078	-0.6972	-0.6572	-0.8303	-0.8845	-0.0417	-0.1033	-0.3902	0.6638	-0.1319	-0.7907	-0.1784	0.3562	0.6697	0.1187	0.186	-0.7957	-1.4545	-0.8422	0.103763	0.007178	0.066828
EXP_AL645882_15029_15317_1_289_s_PSO-60-0229	NA	Plural	0.8943	0.9128	1.5893	0.7643	0.7755	0.0138	-0.7574	-0.4234	-0.5615	-0.1497	-0.2856	-0.7877	1.1321	0.5179	-0.5808	-0.4077	0.396	0.4366	0.1679	0.3361	-0.6142	-1.7129	-1.5398	0.152777	0.001868	0.003243
EXP_AL645882_1504319_1504428_1_110_s_PSO-60-0005	NA	Intergen	0.1723	0.3343	0.9204	-0.1441	-0.2472	-0.5753	-1.1289	-0.7926	-0.7434	-0.705	-0.737	-1.0545	0.4757	-0.3222	-0.8883	-0.8322	0.3936	0.2251	0.2098	0.1932	-0.7979	-1.364	-1.3079	0.033508	0.001875	0.002364
EXP_AL645882_1504428_1505123_1_696_s_RC-60-0601	SCO1410	Único	0.4869	0.5443	0.0086	0.5142	0.5405	0.4172	-0.3991	-0.495	-0.1699	-0.1548	-0.2099	-0.0582	0.3466	0.4907	-0.3547	-0.141	0.2941	0.065	0.167	0.0768	0.1441	-0.7013	-0.4876	0.477346	0.003964	0.020984
EXP_AL645882_1505123_1505261_1_139_s_PSO-60-0021	NA	Intergen	-4.8539	-4.7741	-4.5701	-0.2424	-1.7234	-0.8247	-3.7241	-4.9162	-4.8764	-4.08	-4.2913	-4.5542	-4.7327	-0.9302	-4.5056	-4.3085	0.1464	0.7461	0.6771	0.2375	3.8025	0.2271	0.4242	0.000367	0.695867	0.452377
EXP_AL645882_150520_150584_1_65_s_PSO-60-0005	NA	Intergen	0.1071	-0.5688	-1.017	2.4985	2.7249	2.4638	-1.3657	2.0534	1.1584	0.8533	-0.8204	-1.2489	-0.4929	2.5624	0.6154	-0.4053	0.5659	0.1418	1.773	1.1109	3.0553	1.1083	0.0876	0.029144	0.333066	0.944113
EXP_AL645882_1505261_1506583_1_1323_s_PSO-60-1141	SCO1411	Único	-0.64	-0.6054	-0.5879	0.8225	0.1376	0.5147	-0.8841	-0.8245	-0.8289	-0.6327	-0.6224	-0.6641	-0.6111	0.4916	-0.8459	-0.6397	0.0265	0.343	0.0332	0.0218	1.1027	-0.2348	-0.0286	0.000624	0.199263	0.884588
EXP_AL645882_150579_151571_1_993_s_PSO-60-0861	SCO0162	Único	-0.749	-1.1503	-1.4183	1.39	0.6966	0.7383	-2.5595	-0.1653	-1.0639	-0.4048	-1.9092	-2.0479	-1.1059	0.9416	-1.2629	-1.454	0.3368	0.3889	1.2094	0.9112	2.0475	-0.157	-0.3481	0.040469	0.860252	0.685012
EXP_AL645882_1506580_1507413_1_834_s_PSO-60-0261	SCO1412	Único	-1.1213	-1.002	-0.8749	0.7897	-0.2934	0.0894	-1.8695	-1.9216	-1.8477	-1.9256	-1.815	-1.997	-0.9994	0.1953	-1.8796	-1.9125	0.1232	0.5493	0.038	0.0917	1.1947	-0.8802	-0.9131	0.00503	0.013093	0.011196
EXP_AL645882_1507413_1507860_1_448_s_PSO-60-0181	NA	Intergen	-0.287	-0.1277	0.2314	0.3069	-0.2678	-0.2571	-1.9779	-1.6627	-1.4874	-1.4418	-1.3781	-1.4276	-0.0611	-0.0727	-1.7094	-1.4158	0.2656	0.3287	0.2485	0.0334	-0.0116	-1.6483	-1.3547	0.974547	0.000486	0.001373
EXP_AL645882_1507413_1507860_1_448_s_PSO-60-0261	NA	Intergen	1.2798	1.6782	1.1901	1.37	1.3269	1.74	1.5679	1.6745	3.0167	1.5545	1.5155	2.4588	1.3827	1.479	2.0863	1.8429	0.2598	0.2271	0.8074	0.5337	0.0963	0.7036	0.4602	0.887964	0.207126	0.406427
EXP_AL645882_1507860_1509278_1_1419_s_RC-60-0961	SCO1413	Único	1.1703	1.2379	1.2174	0.2188	0.3255	0.3784	1.7065	1.1473	1.2132	1.6194	1.4796	1.3547	1.2086	0.3076	1.3557	1.4846	0.0347	0.0813	0.3056	0.1324	-0.901	0.1471	0.276	0.001704	0.415741	0.133795
EXP_AL645882_1509278_1509614_1_337_s_PSO-60-0165	NA	Intergen	-2.8991	-3.0237	-2.9103	-3.0151	-2.7132	-3.4908	-2.0654	-2.4018	-2.6748	-2.0916	-1.9741	-2.4337	-2.9444	-3.073	-2.3807	-2.1665	0.0689	0.3921	0.3053	0.2388	-0.1286	0.5637	0.7779	0.726227	0.089812	0.029172
EXP_AL645882_1509278_1509614_1_337_s_PSO-60-0277	NA	Intergen	-1.8583	-2.2995	-3.0182	-2.9384	-2.5114	-2.5252	-2.6945	-2.9979	-2.8538	-2.7053	-2.6908	-2.6588	-2.392	-2.6583	-2.8487	-2.685	0.5855	0.2427	0.1518	0.0238	-0.2663	-0.4567	-0.293	0.508528	0.215136	0.424577
EXP_AL645882_1509614_1510018_1_405_s_RC-60-0281	SCO1414	Único	0.9033	0.9614	0.7313	1.2216	0.9981	1.3836	1.2611	1.281	1.722	1.484	1.5233	1.8043	0.8653	1.2011	1.4214	1.6039	0.1196	0.1935	0.2605	0.1747	0.3358	0.5561	0.7386	0.135483	0.017831	0.004921
EXP_AL645882_1510018_1510276_1_259_s_PSO-60-0133	NA	Intergen	-3.4879	-3.5175	-3.1804	-2.8978	-2.8582	-3.1514	-2.8632	-2.7016	-2.7727	-2.5655	-2.4254	-2.7987	-3.3952	-2.9691	-2.7792	-2.5965	0.1867	0.1591	0.081	0.1886	0.4261	0.616	0.7987	0.080167	0.014232	0.004306
EXP_AL645882_1510276_1510470_1_195_s_PSO-60-0001	SCO1415	Único	-1.1393	-1.2276	-0.4133	-1.4657	0.229	-0.1825	0.0821	0.0144	-0.2861	0.4354	0.3469	0.6933	-0.9267	-0.473	-0.0632	0.4919	0.4468	0.8839	0.196	0.18	0.4537	0.8635	1.4186	0.438591	0.117349	0.0209
EXP_AL645882_1510465_1510529_1_65_s_PSO-60-0005	NA	Intergen	-2.8614	-2.712	-2.6292	-2.2973	-2.4495	-2.3305	-0.4639	-1.5229	-1.5913	1.1312	0.7132	0.7882	-2.7342	-2.3591	-1.1927	0.8775	0.1177	0.08	0.6321	0.2229	0.3751	1.5415	3.6117	0.367163	0.002926	3.2e-05
EXP_AL645882_1510524_1512272_1_1749_s_PSO-60-0801	SCO1416	Único	-0.6533	-0.649	-0.4459	-0.8593	-0.6841	-0.6488	-0.2975	-0.6474	-0.7881	0.5863	0.3163	0.1947	-0.5827	-0.7307	-0.5776	0.3658	0.1185	0.1127	0.2526	0.2004	-0.148	0.0051	0.9485	0.476248	0.978908	0.000968
EXP_AL645882_1512272_1512639_1_368_s_PSO-60-0165	NA	Intergen	-1.3973	-1.6178	-0.8008	-2.1306	-1.4497	-2.0282	-0.9011	-1.497	-1.5036	-0.3156	-0.6757	-0.5857	-1.272	-1.8695	-1.3005	-0.5257	0.4227	0.3671	0.346	0.1874	-0.5975	-0.0285	0.7463	0.155964	0.945687	0.065162
EXP_AL645882_1512272_1512639_1_368_s_PSO-60-0277	NA	Intergen	1.0519	1.1572	0.956	1.113	0.9376	1.7962	1.0233	1.1797	1.4829	1.1273	1.1135	1.2678	1.055	1.2823	1.2286	1.1695	0.1006	0.4536	0.2337	0.0854	0.2273	0.1736	0.1145	0.499316	0.577355	0.716023
EXP_AL645882_1512639_1514141_1_1503_s_RC-60-0701	SCO1417	Único	0.4462	0.3736	0.2668	0.0452	-0.0191	-0.0378	0.0157	-0.0411	0.0842	-0.0117	0.0828	0.1348	0.3622	-0.0039	0.0196	0.0686	0.0902	0.0436	0.0627	0.0743	-0.3661	-0.3426	-0.2936	0.001676	0.001359	0.003019
EXP_AL645882_1514141_1514244_1_104_s_PSO-60-0005	NA	Intergen	-2.9519	-3.1018	-3.1761	-3.2899	-2.7441	-3.1908	-2.8783	-3.0176	-3.2197	-2.5755	-2.5576	-3.0922	-3.0766	-3.0749	-3.0385	-2.7418	0.1142	0.2908	0.1717	0.3036	0.0017	0.0381	0.3348	0.99576	0.899509	0.230848
EXP_AL645882_1514244_1514936_1_693_s_PSO-60-0101	SCO1418	Único	-1.3864	-1.353	-1.2257	-1.1657	-0.9598	-0.9368	-0.9197	-0.8404	-0.7496	-0.8227	-0.7529	-1.0486	-1.3217	-1.0208	-0.8366	-0.8748	0.0848	0.126	0.0851	0.1546	0.3009	0.4851	0.4469	0.038996	0.003118	0.004759
EXP_AL645882_1514933_1515700_1_768_s_PSO-60-0621	SCO1419	Único	-0.3235	-0.3926	-0.1914	0.0023	-0.4068	-0.483	0.021	-0.078	-0.0882	-0.2332	-0.0708	0.036	-0.3025	-0.2958	-0.0484	-0.0894	0.1022	0.261	0.0603	0.1355	0.0067	0.2541	0.2131	0.974507	0.133903	0.20189
EXP_AL645882_1515695_1515757_1_63_s_PSO-60-0002	NA	Intergen	-0.8379	-0.743	-1.451	0.256	-0.3355	-0.3968	-0.1539	-0.3055	0.0374	-0.2408	-0.3284	0.0218	-1.0106	-0.1588	-0.1407	-0.1825	0.3843	0.3605	0.1718	0.1822	0.8518	0.8699	0.8281	0.034166	0.021838	0.026735
EXP_AL645882_151571_151749_1_179_s_PSO-60-0005	NA	Intergen	-0.828	-0.8435	-0.4673	0.3412	-0.3325	-0.4724	-0.6943	-0.556	-1.2159	0.2588	-0.0568	-0.0857	-0.713	-0.1546	-0.8221	0.0388	0.2129	0.435	0.348	0.1911	0.5584	-0.1091	0.7518	0.152528	0.766738	0.048373
EXP_AL645882_1515752_1517212_1_1461_s_PSO-60-0101	SCO1420	Único	-1.2478	-1.1675	-1.2209	-0.5932	-0.7433	-0.6804	-0.6586	-0.7073	-0.4337	-0.6514	-0.6528	-0.5241	-1.2121	-0.6723	-0.5999	-0.6095	0.0409	0.0754	0.146	0.0739	0.5398	0.6122	0.6026	0.000978	0.000283	0.000305
EXP_AL645882_1517212_1517384_1_173_s_PSO-60-0085	NA	Intergen	0.4951	0.3451	0.7549	1.9701	2.2236	1.7134	2.019	1.793	1.8514	2.8193	2.6671	2.211	0.5317	1.969	1.8878	2.5658	0.2073	0.2551	0.1173	0.3166	1.4373	1.3561	2.0341	0.001473	0.001144	0.00013
EXP_AL645882_1517384_1517758_1_375_s_PSO-60-0141	SCO1421	Único	3.3368	3.1747	3.8229	3.3967	3.5857	3.7154	3.3365	3.4132	3.6486	4.4117	4.4152	4.2377	3.4448	3.5659	3.4661	4.3548	0.3373	0.1603	0.1627	0.1015	0.1211	0.0213	0.91	0.620321	0.928803	0.002594
EXP_AL645882_151749_153275_1_1527_s_PSO-60-1341	SCO0163	Único	-1.4301	-1.5325	-1.4496	-0.7036	-1.0002	-0.9219	-1.9878	-1.754	-1.8335	-0.5137	-0.9874	-1.0914	-1.4707	-0.8753	-1.8585	-0.8642	0.0544	0.1537	0.1189	0.3079	0.5954	-0.3878	0.6065	0.016113	0.05898	0.009699
EXP_AL645882_1517758_1517861_1_104_s_PSO-60-0037	NA	Intergen	-0.4326	0.039	0.4741	-0.225	0.4131	0.3388	-0.0305	0.0031	0.4993	2.1629	2.2922	1.6216	0.0269	0.1757	0.1573	2.0256	0.4535	0.3489	0.2967	0.3558	0.1488	0.1304	1.9987	0.753371	0.758135	0.001079
EXP_AL645882_1517861_1518445_1_585_s_RC-60-0061	SCO1422	Único	0.9302	0.97	1.1153	1.6793	1.8207	1.4442	1.8058	1.9222	1.8108	2.1134	2.2252	2.0379	1.0052	1.6481	1.8463	2.1255	0.0974	0.1902	0.0658	0.0942	0.6429	0.8411	1.1203	0.001587	0.000217	4.7e-05
EXP_AL645882_1518435_1518502_1_68_s_PSO-60-0005	NA	Intergen	-2.1774	-2.2532	-2.5955	-1.0619	-1.6305	-2.1534	-1.4547	-1.54	-1.4773	-1.886	-1.3981	-1.673	-2.3421	-1.6153	-1.4907	-1.6524	0.2228	0.5459	0.0442	0.2446	0.7268	0.8514	0.6897	0.077867	0.032588	0.069725
EXP_AL645882_1518492_1519400_1_909_s_RC-60-0381	SCO1423	Único	0.7036	0.5842	0.5909	1.437	1.4398	1.0432	1.3884	1.3079	1.0975	1.3915	1.4167	1.3237	0.6263	1.3067	1.2646	1.3773	0.0671	0.2282	0.1502	0.0481	0.6804	0.6383	0.751	0.002715	0.002183	0.000952
EXP_AL645882_1519400_1519926_1_527_s_PSO-60-0133	NA	Intergen	-1.293	-1.3624	-1.4897	-0.8856	-1.1641	-1.3066	-1.026	-1.3782	-1.1446	-1.3893	-1.4584	-1.396	-1.3817	-1.1188	-1.1829	-1.4146	0.0997	0.2141	0.1792	0.0381	0.2629	0.1988	-0.0329	0.239708	0.332228	0.882461
EXP_AL645882_1519400_1519926_1_527_s_PSO-60-0389	NA	Intergen	0.2191	-0.1684	0.64	-0.3908	-0.1039	-0.9486	-0.6027	-1.0176	-1.0012	-0.661	-0.6261	-0.935	0.2302	-0.4811	-0.8738	-0.7407	0.4043	0.4295	0.235	0.1692	-0.7113	-1.104	-0.9709	0.08894	0.012025	0.021135
EXP_AL645882_1519400_1519926_1_527_s_PSO-60-0453	NA	Intergen	-1.4206	-1.4134	-1.492	-0.0123	-0.2229	-0.8853	-0.2733	-0.7088	-0.5763	-0.5777	-0.6086	-0.7154	-1.442	-0.3735	-0.5194	-0.6339	0.0435	0.4555	0.2232	0.0722	1.0685	0.9226	0.8081	0.008547	0.010669	0.019297
EXP_AL645882_1519926_1521536_1_1611_s_RC-60-1361	SCO1424	Único	1.2041	0.98	0.8546	0.7498	0.6525	0.6263	0.4564	0.3763	0.2844	0.5701	0.503	0.3061	1.0129	0.6762	0.3724	0.4597	0.1771	0.0651	0.0861	0.1372	-0.3367	-0.6405	-0.5532	0.032873	0.00105	0.002273
EXP_AL645882_1521536_1521620_1_85_s_PSO-60-0005	NA	Intergen	-1.0239	-0.8834	-0.3273	-1.1587	-0.5282	-1.0844	-1.4007	-1.063	-0.2301	-1.257	-1.1258	-0.2878	-0.7449	-0.9238	-0.8979	-0.8902	0.3684	0.3446	0.6025	0.5258	-0.1789	-0.153	-0.1453	0.765457	0.773895	0.786231
EXP_AL645882_1521620_1522117_1_498_s_RC-60-0161	SCO1425	Único	0.6025	0.6272	0.3128	1.1591	0.6441	0.4829	0.5742	0.5011	0.6254	0.3107	0.3058	0.2957	0.5141	0.762	0.5669	0.3041	0.1748	0.3532	0.0624	0.0076	0.2479	0.0528	-0.21	0.275792	0.809119	0.314988
EXP_AL645882_1522117_1522328_1_212_s_PSO-60-0101	NA	Intergen	-3.0232	-2.9244	-3.1542	-3.2496	-2.6444	-3.4235	-2.8572	-2.7821	-3.2016	-2.7769	-2.7911	-3.8925	-3.0339	-3.1058	-2.947	-3.1535	0.1153	0.409	0.2237	0.64	-0.0719	0.0869	-0.1196	0.895193	0.852087	0.7956
EXP_AL645882_1522328_1522765_1_438_s_PSO-60-0201	SCO1426	Único	0.4169	0.3777	0.6706	2.2087	2.5026	2.0438	2.4631	2.5068	2.1877	2.2898	2.2674	1.8686	0.4884	2.2517	2.3859	2.1419	0.159	0.2324	0.173	0.237	1.7633	1.8975	1.6535	0.000129	4.5e-05	9.4e-05
EXP_AL645882_1522765_1522938_1_174_s_PSO-60-0101	NA	Intergen	1.3242	1.6338	2.3457	3.6083	3.6306	3.3203	3.6336	3.7152	3.7738	3.2628	3.0481	2.8825	1.7679	3.5198	3.7075	3.0645	0.5238	0.173	0.0704	0.1907	1.7519	1.9396	1.2966	0.001353	0.000449	0.003634
EXP_AL645882_1522938_1523255_1_318_s_PSO-60-0241	SCO1427	Único	-1.128	-1.1396	-1.2772	0.7232	-0.018	-0.0507	1.9248	1.6436	1.7414	1.9166	1.679	1.6046	-1.1816	0.2182	1.7699	1.7334	0.083	0.4377	0.1428	0.1629	1.3998	2.9515	2.915	0.001145	1.3e-05	1.4e-05
EXP_AL645882_1523218_1524393_1_1176_s_RC-60-0661	SCO1428	Único	-0.304	-0.3367	-0.5256	-0.3585	-0.0451	-0.2915	1.2887	0.8493	1.1777	1.1825	0.9492	1.2707	-0.3888	-0.2317	1.1052	1.1341	0.1196	0.165	0.2285	0.1661	0.1571	1.494	1.5229	0.429214	6.8e-05	6.2e-05
EXP_AL645882_1524393_1524785_1_393_s_PSO-60-0149	NA	Intergen	-3.3429	-3.5324	-2.6679	-2.9573	-2.1623	-3.6097	-1.3985	-1.6897	-2.3519	-1.3851	-1.4801	-2.3466	-3.1811	-2.9098	-1.8133	-1.7373	0.4544	0.7249	0.4886	0.5298	0.2713	1.3678	1.4438	0.690399	0.037553	0.030602
EXP_AL645882_1524393_1524785_1_393_s_PSO-60-0293	NA	Intergen	-4.0531	-3.7408	-3.2631	-3.6678	-3.1716	-3.8178	-2.6735	-2.7817	-2.9901	-2.6218	-2.7116	-3.3076	-3.6857	-3.5524	-2.8151	-2.8804	0.3978	0.3382	0.1609	0.3727	0.1333	0.8706	0.8053	0.757489	0.033465	0.044854
EXP_AL645882_1524785_1526038_1_1254_s_PSO-60-0881	SCO1429	Único	-1.1947	-1.1984	-1.2441	-1.564	-1.0497	-1.0218	-0.7755	-0.8521	-0.917	-0.8909	-0.9579	-0.9486	-1.2124	-1.2118	-0.8482	-0.9325	0.0275	0.3053	0.0708	0.0363	0.0006	0.3642	0.2799	0.997778	0.043018	0.102614
EXP_AL645882_1526038_1526117_1_80_s_PSO-60-0021	NA	Intergen	0.1785	-0.8563	-0.7609	-0.1581	-0.9532	-1.3099	-1.5162	-1.3976	-1.3444	-1.2684	-1.2571	-1.1564	-0.4796	-0.8071	-1.4194	-1.2273	0.5719	0.5896	0.0879	0.0617	-0.3275	-0.9398	-0.7477	0.511778	0.053092	0.109585
EXP_AL645882_1526117_1526779_1_663_s_RC-60-0181	SCO1430	Único	-0.637	-0.8625	-1.1249	-0.2144	-0.9948	-0.8897	-0.5015	-0.4696	-0.3509	-0.634	-0.4842	-0.3776	-0.8748	-0.6996	-0.4407	-0.4986	0.2442	0.4235	0.0794	0.1288	0.1752	0.4341	0.3762	0.552976	0.114906	0.165365
EXP_AL645882_1526779_1526862_1_84_s_PSO-60-0021	NA	Intergen	-2.3434	-2.4579	-2.8996	-1.8133	-2.3136	-2.6773	-2.1324	-2.0464	-2.254	-2.0051	-1.7276	-1.9396	-2.5669	-2.2681	-2.1443	-1.8908	0.2937	0.4338	0.1043	0.145	0.2988	0.4226	0.6761	0.388215	0.18936	0.048655
EXP_AL645882_1526862_1527104_1_243_s_RC-60-0041	SCO1431	Único	2.115	2.1202	2.9449	2.5017	2.3854	1.9099	1.9403	2.3466	1.9516	2.4228	2.5835	1.955	2.3934	2.2656	2.0795	2.3205	0.4776	0.3135	0.2314	0.3265	-0.1278	-0.3139	-0.0729	0.765095	0.391042	0.85125
EXP_AL645882_1527084_1527145_1_62_s_PSO-60-0002	NA	Intergen	-3.0295	-1.3662	-1.9478	-1.7769	-2.1494	-2.6142	-1.2301	-1.4255	-1.6754	-1.4732	-1.1892	-1.3762	-2.1145	-2.1802	-1.4437	-1.3462	0.8441	0.4195	0.2232	0.1443	-0.0657	0.6708	0.7683	0.921193	0.208198	0.153019
EXP_AL645882_1527125_1528564_1_1440_s_RC-60-0241	SCO1432	Único	-0.9098	-1.0043	-0.8968	0.4641	-0.0264	0.1855	1.3805	1.267	1.6262	1.5482	1.8254	2.4146	-0.937	0.2078	1.4246	1.9294	0.0587	0.246	0.1836	0.4425	1.1448	2.3616	2.8664	0.0048	6.3e-05	2.3e-05
EXP_AL645882_1528564_1528839_1_276_s_PSO-60-0117	NA	Intergen	-0.8794	-0.954	-0.7284	-0.9876	-0.5976	-0.415	-0.521	-0.5368	-0.4278	-0.4946	-0.3862	-0.464	-0.8539	-0.6668	-0.4952	-0.4482	0.1149	0.2925	0.0589	0.0559	0.1871	0.3587	0.4057	0.424987	0.106508	0.073457
EXP_AL645882_1528839_1529303_1_465_s_PSO-60-0301	SCO1433	Único	-0.5594	-0.4388	-0.1934	0.0585	-0.3578	-0.468	-0.3782	-0.2395	-0.2876	-0.2417	-0.2007	-0.457	-0.3972	-0.2558	-0.3018	-0.2998	0.1865	0.2777	0.0704	0.1377	0.1414	0.0954	0.0974	0.505337	0.630049	0.619534
EXP_AL645882_1529303_1529751_1_449_s_PSO-60-0149	NA	Intergen	0.4935	0.5843	0.2675	-0.3147	0.1796	0.105	-0.1415	-0.1233	-0.0547	0.0283	0.0299	-0.0953	0.4484	-0.01	-0.1065	-0.0123	0.1631	0.2665	0.0458	0.0718	-0.4584	-0.5549	-0.4607	0.064979	0.023014	0.047057
EXP_AL645882_1529303_1529751_1_449_s_PSO-60-0277	NA	Intergen	0.054	0.285	0.4741	0.3451	-0.0457	-0.4391	0.082	0.2093	0.361	0.4621	0.3875	0.3861	0.271	-0.0465	0.2175	0.4119	0.2104	0.3921	0.1397	0.0435	-0.3175	-0.0535	0.1409	0.295159	0.856797	0.618946
EXP_AL645882_1529751_1531607_1_1857_s_PSO-60-1261	SCO1434	Único	-0.0783	-0.1612	0.0579	0.3469	0.0962	-0.0954	0.9568	0.8212	0.6738	0.7003	0.8837	0.869	-0.0605	0.1159	0.8173	0.8177	0.1106	0.2218	0.1416	0.1019	0.1764	0.8778	0.8782	0.306708	0.00057	0.000575
EXP_AL645882_1531607_1531792_1_186_s_PSO-60-0021	NA	Intergen	0.4877	0.6206	1.1398	0.4556	0.5545	0.2152	0.4426	0.3956	0.266	0.5071	0.551	0.2545	0.7494	0.4085	0.3681	0.4375	0.3446	0.1745	0.0914	0.16	-0.3409	-0.3813	-0.3119	0.230356	0.149715	0.232195
EXP_AL645882_15317_15595_1_279_s_RC-60-0121	NA	Plural	-2.7133	-2.7941	-3.1494	-1.7869	-2.3439	-2.2933	-1.6433	-1.5354	-1.3082	-1.5231	-1.1665	-0.9847	-2.8856	-2.1414	-1.4956	-1.2248	0.232	0.308	0.1711	0.2739	0.7442	1.39	1.6608	0.035998	0.001318	0.000524
EXP_AL645882_1531792_1532835_1_1044_s_RC-60-0241	SCO1435	Único	-0.5531	-0.56	-1.2687	-0.201	-0.8568	-0.7098	-0.7977	-0.4935	-0.9077	-1.2337	-1.1164	-0.8806	-0.794	-0.5892	-0.733	-1.0769	0.4112	0.3441	0.2146	0.1798	0.2048	0.061	-0.2829	0.558066	0.856549	0.371303
EXP_AL645882_153275_153398_1_124_s_PSO-60-0021	NA	Intergen	-3.6178	-3.5535	-4.0745	-1.5894	-2.8521	-2.3922	-3.8851	-4.3012	-4.0819	-1.9816	-2.9605	-2.836	-3.7486	-2.2779	-4.0894	-2.5927	0.2841	0.6391	0.2081	0.5329	1.4707	-0.3408	1.1559	0.018411	0.490747	0.033338
EXP_AL645882_1532832_1534163_1_1332_s_RC-60-0301	SCO1436	Único	0.3514	0.315	0.2826	0.6395	0.2297	0.0607	0.3194	0.2853	0.188	-0.1771	-0.0542	-0.1838	0.3163	0.31	0.2642	-0.1384	0.0344	0.2976	0.0682	0.073	-0.0063	-0.0521	-0.4547	0.975571	0.762001	0.017691
EXP_AL645882_153398_155728_1_2331_s_PSO-60-1281	SCO0164	Único	-1.3259	-1.207	-1.1332	-0.5384	-1.0953	-0.8472	-1.3383	-1.1523	-1.1153	-0.9652	-1.161	-1.0319	-1.222	-0.827	-1.202	-1.0527	0.0972	0.279	0.1195	0.0995	0.395	0.02	0.1693	0.053512	0.915783	0.332976
EXP_AL645882_1534163_1534368_1_206_s_PSO-60-0005	NA	Intergen	-1.1831	-1.3776	-1.3261	-0.2692	-1.4832	-1.8012	-1.8522	-1.9288	-1.6285	-2.0215	-1.9864	-2.0122	-1.2956	-1.1845	-1.8032	-2.0067	0.1008	0.8085	0.156	0.0182	0.1111	-0.5076	-0.7111	0.837595	0.264973	0.126069
EXP_AL645882_1534368_1534838_1_471_s_RC-60-0101	SCO1437	Único	-0.1888	-0.0393	-0.4394	0.0952	-0.4848	-0.5273	0.3228	0.3181	0.4767	0.0546	-0.0023	-0.0376	-0.2225	-0.3056	0.3725	0.0049	0.2022	0.3478	0.0903	0.0465	-0.0831	0.595	0.2274	0.740123	0.017879	0.295866
EXP_AL645882_1534823_1534891_1_69_s_PSO-60-0005	NA	Intergen	0.3261	0.4402	0.0939	-0.0889	0.2825	0.2181	0.1268	0.0334	0.1992	0.0877	0.0187	0.2351	0.2867	0.1372	0.1198	0.1139	0.1765	0.1985	0.0831	0.1105	-0.1495	-0.1669	-0.1728	0.507644	0.416486	0.399551
EXP_AL645882_1534876_1535733_1_858_s_RC-60-0081	SCO1438	Único	0.5528	0.4527	0.5088	1.2489	0.7083	0.6173	0.8374	0.7599	0.4552	0.5385	0.4262	0.1857	0.5048	0.8581	0.6842	0.3835	0.0501	0.3414	0.202	0.1802	0.3533	0.1794	-0.1213	0.162791	0.435647	0.601944
EXP_AL645882_1535723_1535792_1_70_s_PSO-60-0005	NA	Intergen	1.0588	1.459	2.2998	0.6951	1.4027	0.8206	0.4908	0.7615	0.7858	1.316	1.2341	0.2535	1.6059	0.9728	0.6794	0.9345	0.6334	0.3775	0.1638	0.5912	-0.6331	-0.9265	-0.6714	0.263145	0.086648	0.199014
EXP_AL645882_1535782_1536054_1_273_s_RC-60-0121	SCO1439	Único	1.3076	1.4567	1.3268	1.4587	1.1564	1.5197	1.1308	1.2534	0.9546	1.0364	1.0599	0.8314	1.3637	1.3782	1.1129	0.9759	0.0811	0.1945	0.1502	0.1257	0.0145	-0.2508	-0.3878	0.938549	0.106715	0.023291
EXP_AL645882_1536039_1536104_1_66_s_PSO-60-0005	NA	Intergen	-2.1236	-2.1402	-2.2898	-0.6007	-1.6803	-1.8197	-2.0332	-1.9865	-2.168	-2.2527	-2.194	-2.6928	-2.1846	-1.3669	-2.0626	-2.3798	0.0915	0.6672	0.0943	0.2726	0.8177	0.122	-0.1952	0.078173	0.772457	0.637231
EXP_AL645882_1536089_1536574_1_486_s_RC-60-0401	SCO1440	Único	0.1044	0.0645	0.2766	0.6045	0.4281	0.2619	0.2429	0.1162	0.0258	-0.0185	0.0348	-0.0323	0.1485	0.4315	0.1283	-0.0053	0.1127	0.1713	0.1091	0.0355	0.283	-0.0202	-0.1538	0.05031	0.878158	0.21307
EXP_AL645882_1536554_1536616_1_63_s_PSO-60-0002	NA	Intergen	-3.8568	-3.9887	-3.5414	-2.2498	-2.4923	-2.8938	-2.7314	-2.5635	-3.9284	-2.5459	-2.5457	-3.6075	-3.7956	-2.5453	-3.0744	-2.8997	0.2298	0.3252	0.7443	0.613	1.2503	0.7212	0.8959	0.05637	0.202827	0.120201
EXP_AL645882_1536596_1537885_1_1290_s_RC-60-0761	SCO1441	Único	0.3411	0.2709	0.3245	0.2258	-0.1715	0.1263	0.2561	0.2363	0.1747	0.2026	0.1784	0.2372	0.3121	0.0602	0.2224	0.2061	0.0367	0.2067	0.0425	0.0295	-0.2519	-0.0897	-0.106	0.056324	0.428785	0.348617
EXP_AL645882_1537882_1538526_1_645_s_RC-60-0181	SCO1442	Único	-0.0176	-0.2657	-0.1839	0.2377	-0.2874	-0.3845	-0.0032	-0.2227	-0.1119	-0.1139	-0.1671	0.0408	-0.1557	-0.1447	-0.1126	-0.0801	0.1264	0.3347	0.1098	0.108	0.011	0.0431	0.0756	0.96595	0.841558	0.718474
EXP_AL645882_1538523_1539125_1_603_s_RC-60-0481	SCO1443	Único	0.4	0.1369	0.3733	0.5014	0.1863	0.1841	0.7588	0.5914	0.5498	1.1828	1.2647	1.2718	0.3034	0.2906	0.6333	1.2397	0.1448	0.1826	0.1107	0.0495	-0.0128	0.3299	0.9363	0.941334	0.030799	0.000186
EXP_AL645882_1539125_1539609_1_485_s_PSO-60-0069	NA	Intergen	-2.3694	-2.1977	-2.2092	-1.2728	-1.7672	-2.1414	-1.6135	-1.4281	-1.7347	-1.2083	-0.9891	-1.1004	-2.2587	-1.7271	-1.5921	-1.0993	0.096	0.4357	0.1544	0.1096	0.5316	0.6666	1.1594	0.099675	0.034505	0.002887
EXP_AL645882_1539125_1539609_1_485_s_PSO-60-0357	NA	Intergen	-1.3004	-1.1268	-1.6076	-1.1386	-1.1196	-1.232	-1.2048	-1.2003	-1.0747	-0.6065	-0.5422	-0.3207	-1.3449	-1.1634	-1.1599	-0.4898	0.2435	0.0602	0.0739	0.15	0.1815	0.185	0.8551	0.418014	0.368818	0.00256
EXP_AL645882_1539609_1541984_1_2376_s_PSO-60-2081	SCO1444	Único	-1.3608	-1.3087	-1.2608	-0.7001	-0.9405	-0.9405	-0.788	-0.7523	-0.8465	-0.7602	-0.7092	-0.8743	-1.3101	-0.8604	-0.7956	-0.7812	0.05	0.1388	0.0475	0.0845	0.4497	0.5145	0.5289	0.001956	0.000551	0.000483
EXP_AL645882_1541984_1542226_1_243_s_PSO-60-0005	NA	Intergen	-1.3336	-1.3598	-1.3022	-0.6368	-1.2298	-1.1275	-1.1946	-1.164	-0.9363	-1.1691	-1.1116	-1.0252	-1.3319	-0.9981	-1.0983	-1.1019	0.0288	0.317	0.1411	0.0724	0.3338	0.2336	0.23	0.182931	0.306265	0.314322
EXP_AL645882_1542226_1542993_1_768_s_PSO-60-0601	SCO1445	Único	-1.2836	-1.3201	-0.9467	-1.306	-1.0532	-1.2532	-1.5196	-1.4232	-1.6024	-1.2488	-1.2936	-1.3468	-1.1835	-1.2041	-1.5151	-1.2964	0.2058	0.1334	0.0897	0.0491	-0.0206	-0.3316	-0.1129	0.904681	0.031579	0.417245
EXP_AL645882_1542993_1543064_1_72_s_PSO-60-0005	NA	Intergen	0.3456	0.5214	0.7147	0.3433	-0.3515	-0.4436	-0.9329	-0.6828	-0.7475	-0.4443	-0.6231	-0.4942	0.5272	-0.1506	-0.7877	-0.5205	0.1846	0.4302	0.1298	0.0922	-0.6778	-1.3149	-1.0477	0.047974	0.00163	0.005147
EXP_AL645882_1543064_1543432_s_PSO-60-307	SCO1446	Único	-0.517	-0.2887	-0.4522	-1.4116	-0.8101	-0.7899	-0.9359	-0.72	-0.9624	-0.7724	-0.6697	-1.081	-0.4193	-1.0039	-0.8728	-0.841	0.1177	0.3532	0.133	0.2141	-0.5846	-0.4535	-0.4217	0.038177	0.068009	0.085951
EXP_AL645882_1543412_1543474_1_63_s_PSO-60-0002	NA	Intergen	-0.7878	-0.9108	-0.65	-1.5501	-1.2927	-1.2649	-1.9516	-1.9517	-1.2143	-1.976	-1.9363	-1.9061	-0.7829	-1.3692	-1.7059	-1.9395	0.1305	0.1572	0.4257	0.035	-0.5863	-0.923	-1.1566	0.069806	0.007851	0.002663
EXP_AL645882_1543454_1544653_1_1200_s_RC-60-0261	SCO1447	Único	1.209	1.2353	1.1542	0.0646	0.3673	0.4237	0.2831	0.258	0.2946	0.405	0.3635	0.2993	1.1995	0.2852	0.2785	0.3559	0.0414	0.1931	0.0187	0.0532	-0.9143	-0.921	-0.8436	0.000112	5.4e-05	8.9e-05
EXP_AL645882_1544653_1544766_1_114_s_PSO-60-0053	NA	Intergen	-2.5212	-2.7323	-2.4059	-2.6331	-2.5433	-2.6736	-2.5218	-2.3503	-2.7979	-2.4476	-2.3911	-3.032	-2.5531	-2.6167	-2.5567	-2.6236	0.1655	0.0667	0.2258	0.3549	-0.0636	-0.0036	-0.0705	0.846295	0.989917	0.806366
EXP_AL645882_1544766_1545977_1_1212_s_PSO-60-0421	SCO1448	Único	1.268	1.2989	1.204	-0.8474	-0.4104	-0.7286	0.1327	-0.1756	-0.1994	0.3311	0.3563	0.1662	1.257	-0.6622	-0.0808	0.2845	0.0484	0.2259	0.1852	0.1032	-1.9192	-1.3378	-0.9725	2.4e-05	7.1e-05	0.000401
EXP_AL645882_1545937_1546395_1_459_s_RC-60-0361	SCO1449	Único	0.1693	0.3232	0.6609	-0.1791	0.1166	0.2734	0.4172	0.608	0.8158	1.2261	1.2069	1.1034	0.3845	0.0703	0.6137	1.1788	0.2515	0.2297	0.1994	0.066	-0.3142	0.2292	0.7943	0.173195	0.274553	0.004035
EXP_AL645882_1546395_1546564_1_170_s_PSO-60-0085	NA	Intergen	-2.0162	-2.3455	-2.7593	-4.4732	-4.1478	-4.5423	-3.9916	-3.6369	-3.9964	-3.5254	-3.3531	-3.4915	-2.3737	-4.3878	-3.8749	-3.4566	0.3723	0.2107	0.2062	0.0913	-2.0141	-1.5012	-1.0829	0.000291	0.000745	0.004035
EXP_AL645882_1546564_1548000_1_1437_s_PSO-60-0201	SCO1450	Único	-0.5674	-0.7075	-1.0607	-0.146	-0.7443	-0.5361	-1.1167	-1.0196	-1.0976	-1.2239	-1.26	-1.2427	-0.7785	-0.4755	-1.0779	-1.2422	0.2542	0.3037	0.0514	0.0181	0.303	-0.2994	-0.4637	0.186642	0.158961	0.041813
EXP_AL645882_1547982_1549133_1_1152_s_RC-60-0961	SCO1451	Único	-0.3359	-0.329	0.0143	0.334	0.3555	0.4247	1.7137	1.6009	1.9421	1.7563	2.071	2.3498	-0.2169	0.3714	1.7523	2.059	0.2002	0.0474	0.1738	0.2969	0.5883	1.9692	2.2759	0.02381	3.4e-05	1.6e-05
EXP_AL645882_1549133_1549307_1_175_s_PSO-60-0085	NA	Intergen	1.3646	1.4956	1.5055	0.4625	0.932	-0.0016	0.4341	0.2093	0.2205	0.7479	1.077	0.2234	1.4552	0.4643	0.288	0.6828	0.0786	0.4668	0.1267	0.4305	-0.9909	-1.1672	-0.7724	0.027488	0.009076	0.049809
EXP_AL645882_1549307_1550002_1_696_s_PSO-60-0101	SCO1452	Único	-1.8251	-1.75	-1.5844	-1.5387	-1.4285	-1.287	-0.2265	-0.4552	-0.2282	-0.3363	-0.3637	-0.1077	-1.7198	-1.4181	-0.3033	-0.2692	0.1232	0.1262	0.1316	0.1406	0.3017	1.4165	1.4506	0.057961	2.1e-05	1.8e-05
EXP_AL645882_1550002_1550134_1_133_s_PSO-60-0021	NA	Intergen	-0.0047	-0.5858	-0.7505	1.2075	0.7629	0.5723	-1.9534	-2.1062	-1.983	-2.2391	-2.3349	-2.3731	-0.447	0.8476	-2.0142	-2.3157	0.3918	0.3259	0.0811	0.069	1.2946	-1.5672	-1.8687	0.003709	0.000812	0.000323
EXP_AL645882_1550134_1551066_1_933_s_PSO-60-0281	SCO1453	Único	1.1724	0.895	1.037	1.3632	1.337	1.2892	-0.2557	-0.117	-0.1773	-0.1645	-0.1306	-0.1741	1.0348	1.3298	-0.1833	-0.1564	0.1387	0.0375	0.0695	0.0229	0.295	-1.2181	-1.1912	0.009344	4e-06	5e-06
EXP_AL645882_1551046_1551106_1_61_s_PSO-60-0002	NA	Intergen	0.2661	-0.3215	-0.174	1.4613	1.4399	1.1354	-1.4168	-1.1243	-1.2917	-1.3475	-1.4867	-1.6002	-0.0765	1.3455	-1.2776	-1.4781	0.3057	0.1823	0.1468	0.1266	1.422	-1.2011	-1.4016	0.000888	0.001197	0.000538
EXP_AL645882_1551086_1552783_1_1698_s_RC-60-1621	SCO1454	Único	-0.3526	-0.3762	-0.6926	-1.4575	-1.1219	-1.081	-0.4019	-0.7955	-0.421	-1.0309	-1.0368	-0.9158	-0.4738	-1.2201	-0.5395	-0.9945	0.1899	0.2066	0.2219	0.0682	-0.7463	-0.0657	-0.5207	0.005527	0.740559	0.018202
EXP_AL645882_1552783_1552848_1_66_s_PSO-60-0005	NA	Intergen	0.1259	0.2655	0.3466	-0.1693	-0.8702	-0.7165	-1.5943	-1.1226	-0.8516	-1.0865	-1.0081	-0.9157	0.246	-0.5853	-1.1895	-1.0034	0.1117	0.3684	0.3758	0.0855	-0.8313	-1.4355	-1.2494	0.030285	0.001551	0.003175
EXP_AL645882_1552848_1553636_1_789_s_RC-60-0681	SCO1455	Único	0.4395	0.4788	0.3287	-0.4912	0.3134	0.8861	0.6798	0.63	0.8993	0.3651	0.518	0.6731	0.4157	0.2361	0.7364	0.5187	0.0778	0.6919	0.1433	0.154	-0.1796	0.3207	0.103	0.676045	0.400455	0.797022
EXP_AL645882_1553636_1553815_1_180_s_PSO-60-0069	NA	Intergen	-3.2712	-3.1557	-2.3439	-3.1552	-2.753	-3.1378	-2.099	-1.7334	-2.0734	-1.7041	-1.438	-1.864	-2.9236	-3.0153	-1.9686	-1.6687	0.5053	0.2274	0.2041	0.2152	-0.0917	0.955	1.2549	0.828368	0.01925	0.005594
EXP_AL645882_1553815_1554174_1_360_s_RC-60-0301	SCO1456	Único	-0.139	-0.0074	0.5828	0.027	0.5167	0.3399	0.8273	0.8745	0.9885	0.9082	1.0217	0.8803	0.1454	0.2945	0.8968	0.9368	0.3844	0.248	0.0829	0.0749	0.1491	0.7514	0.7914	0.585051	0.011141	0.008879
EXP_AL645882_1554174_1554266_1_93_s_PSO-60-0021	NA	Intergen	2.0555	2.2525	1.121	0.7178	1.1618	1.9708	1.4868	1.3763	1.9476	1.3955	1.2368	1.9719	1.8097	1.2835	1.6036	1.5347	0.6045	0.6353	0.303	0.3869	-0.5262	-0.2061	-0.275	0.372968	0.713037	0.618308
EXP_AL645882_1554266_1555507_1_1242_s_RC-60-0541	SCO1457	Único	0.5071	0.5184	0.5118	-0.025	0.6428	0.8445	0.4614	0.4698	0.6406	0.6816	0.6372	0.7181	0.5124	0.4875	0.5239	0.679	0.0057	0.4551	0.1011	0.0405	-0.0249	0.0115	0.1666	0.934905	0.964966	0.498468
EXP_AL645882_1555507_1555656_1_150_s_PSO-60-0005	NA	Intergen	-2.3714	-2.2404	-2.0302	-3.2748	-2.4084	-2.3694	-2.2627	-1.9506	-2.5294	-1.9614	-1.9378	-2.9805	-2.214	-2.6842	-2.2476	-2.2932	0.1722	0.5119	0.2897	0.5953	-0.4702	-0.0336	-0.0792	0.35407	0.947407	0.875258
EXP_AL645882_1555656_1556108_1_453_s_RC-60-0341	SCO1458	Único	-0.6177	-0.444	-0.5673	-0.7082	-0.8744	-0.5387	-0.8484	-0.6493	-0.6034	-0.7709	-0.7357	-0.6623	-0.543	-0.7071	-0.7004	-0.723	0.0894	0.1679	0.1303	0.0554	-0.1641	-0.1574	-0.18	0.226392	0.207956	0.153302
EXP_AL645882_1556108_1556167_PSO	NA	Intergen	-3.0035	-2.684	-2.5301	-3.4214	-3.1739	-3.0245	-3.2005	-2.7722	-3.0058	-2.8523	-2.8336	-3.5921	-2.7392	-3.2066	-2.9928	-3.0927	0.2415	0.2004	0.2144	0.4326	-0.4674	-0.2536	-0.3535	0.195037	0.441717	0.283786
EXP_AL645882_1556124_1557614_1_1491_s_RC-60-0421	SCO1459	Único	-1.4762	-1.4187	-1.4479	-1.8223	-1.733	-1.473	-1.5722	-1.5016	-1.2908	-1.6937	-1.6131	-1.3393	-1.4476	-1.6761	-1.4549	-1.5487	0.0287	0.1815	0.1464	0.1858	-0.2285	-0.0073	-0.1011	0.184158	0.965419	0.521332
EXP_AL645882_155707_156120_1_414_s_RC-60-0241	SCO0165	Único	-1.2476	-0.9587	-1.2784	0.348	-0.8516	-0.8599	-1.8574	-1.6521	-1.3086	-1.0976	-1.1013	-0.6596	-1.1616	-0.4545	-1.606	-0.9529	0.1764	0.695	0.2773	0.254	0.7071	-0.4444	0.2087	0.132952	0.294367	0.629349
EXP_AL645882_1557614_1557912_1_299_s_PSO-60-0005	NA	Intergen	2.6957	2.9984	3.3038	2.4359	1.8481	1.6804	1.0829	1.7918	1.6863	1.6315	1.6858	1.3385	2.9993	1.9881	1.5203	1.5519	0.304	0.3968	0.3825	0.1868	-1.0112	-1.479	-1.4474	0.02592	0.002984	0.003357
EXP_AL645882_1557614_1557912_1_299_s_PSO-60-0229	NA	Intergen	-1.92	-1.9853	-0.8422	-1.4745	-0.9228	-1.976	-1.3807	-1.3041	-1.2899	-1.1808	-1.1283	-1.2565	-1.5825	-1.4578	-1.3249	-1.1885	0.6419	0.5268	0.0488	0.0644	0.1247	0.2576	0.394	0.818594	0.579157	0.387862
EXP_AL645882_1557912_1558307_1_396_s_RC-60-0081	SCO1460	Único	-0.4312	-0.4051	-0.3723	0.4017	0.0602	0.1059	0.7743	0.3558	0.6018	0.1161	0.0858	0.436	-0.4028	0.1892	0.5773	0.2126	0.0295	0.1854	0.2104	0.194	0.592	0.9801	0.6154	0.012035	0.000603	0.006445
EXP_AL645882_1558307_1558380_1_74_s_PSO-60-0005	NA	Intergen	-2.1131	-2.2065	-2.3125	-1.8655	-2.0955	-2.7037	-2.5733	-2.4319	-2.8149	-2.4911	-2.5789	-2.6451	-2.2107	-2.2216	-2.6067	-2.5717	0.0998	0.4331	0.1936	0.0773	-0.0109	-0.396	-0.361	0.976072	0.176372	0.213545
EXP_AL645882_1558380_1559831_1_1452_s_RC-60-0101	SCO1461	Único	0.7115	0.7947	1.087	-0.5506	0.0581	-0.0701	1.2742	1.2806	0.8878	1.3852	1.3233	0.8912	0.8644	-0.1875	1.1475	1.1999	0.1972	0.3209	0.225	0.2691	-1.0519	0.2831	0.3355	0.005604	0.293463	0.214891
EXP_AL645882_15595_16070_1_476_s_PSO-60-0165	NA	Plural	0.1013	0.1871	0.0339	0.2023	0.1013	0.343	0.1211	0.1465	0.6836	0.1311	0.2717	0.5996	0.1074	0.2155	0.3171	0.3341	0.0768	0.1214	0.3177	0.2404	0.1081	0.2097	0.2267	0.713744	0.417474	0.379716
EXP_AL645882_15595_16070_1_476_s_PSO-60-0277	NA	Plural	-3.8906	-3.6541	-3.5619	-3.741	-3.6287	-3.3561	-3.8399	-3.4981	-3.6333	-3.7269	-3.6151	-3.6808	-3.7022	-3.5752	-3.6571	-3.6743	0.1696	0.1979	0.1721	0.0562	0.127	0.0451	0.0279	0.589484	0.841055	0.904493
EXP_AL645882_1559831_1559931_1_101_s_PSO-60-0037	NA	Intergen	-1.9768	-1.6931	-2.209	-1.4577	-2.2942	-2.2312	-2.6118	-2.2666	-2.5505	-2.4082	-2.3441	-2.6389	-1.9596	-1.9943	-2.4763	-2.4637	0.2584	0.4659	0.1842	0.1551	-0.0347	-0.5167	-0.5041	0.93353	0.129767	0.137932
EXP_AL645882_1559931_1560284_1_354_s_RC-60-0241	SCO1462	Único	0.6848	0.8232	0.8109	-0.2174	0.3915	0.5809	0.4276	0.5461	0.3601	0.4774	0.3838	0.1728	0.773	0.2517	0.4446	0.3447	0.0766	0.4171	0.0942	0.1561	-0.5213	-0.3284	-0.4283	0.062634	0.179717	0.088793
EXP_AL645882_1560284_1560350_1_67_s_PSO-60-0005	NA	Intergen	-3.1286	-3.3427	-2.5569	-2.5668	-2.6822	-3.4997	-2.2851	-2.6904	-2.9475	-2.7617	-2.7246	-3.5424	-3.0094	-2.9162	-2.641	-3.0096	0.4062	0.5086	0.3339	0.4618	0.0932	0.3684	-0.0002	0.87088	0.435917	0.999884
EXP_AL645882_1560350_1561432_1_1083_s_RC-60-0061	SCO1463	Único	0.9958	0.9387	0.9161	0.8168	0.5416	0.5363	0.6571	0.5774	0.5073	0.653	0.6393	0.569	0.9502	0.6316	0.5806	0.6204	0.0411	0.1605	0.075	0.0451	-0.3186	-0.3696	-0.3298	0.013007	0.004098	0.007124
EXP_AL645882_156120_156338_1_219_s_PSO-60-0101	NA	Intergen	-0.965	-0.9118	-1.1897	-0.1813	-0.536	-0.3517	-1.434	-1.1035	-0.3384	-0.7903	-1.102	-0.5412	-1.0222	-0.3563	-0.9586	-0.8112	0.1475	0.1774	0.562	0.281	0.6659	0.0636	0.211	0.112527	0.873537	0.577232
EXP_AL645882_1561417_1561486_1_70_s_PSO-60-0005	NA	Intergen	-2.8242	-2.8873	-2.9987	-2.0017	-2.3726	-2.862	-2.7977	-2.5913	-3.4001	-2.578	-2.6204	-2.8944	-2.9034	-2.4121	-2.9297	-2.6976	0.0883	0.4315	0.4202	0.1717	0.4913	-0.0263	0.2058	0.208092	0.946106	0.567422
EXP_AL645882_1561471_1562157_1_687_s_RC-60-0541	SCO1464	Único	0.2627	0.275	0.0101	0.1634	-0.2143	-0.0349	-0.5264	-0.3901	-0.3523	-0.3243	-0.3085	-0.2477	0.1826	-0.0286	-0.4229	-0.2935	0.1495	0.1889	0.0916	0.0404	-0.2112	-0.6055	-0.4761	0.160774	0.001796	0.006019
EXP_AL645882_1562157_1562315_1_159_s_PSO-60-0037	NA	Intergen	-0.5172	0.0834	-0.5833	-0.7572	-0.553	-0.8705	-0.7694	-0.7423	-0.8886	-0.6361	-0.534	-0.5734	-0.339	-0.7269	-0.8001	-0.5812	0.3673	0.1609	0.0778	0.0515	-0.3879	-0.4611	-0.2422	0.164045	0.081051	0.338552
EXP_AL645882_1562315_1563520_1_1206_s_RC-60-0081	SCO1465	Único	-1.5668	-1.4319	-1.514	-1.0637	-1.3789	-1.2371	-0.7342	-0.6334	-0.5562	-1.073	-0.9657	-0.6566	-1.5042	-1.2266	-0.6413	-0.8984	0.068	0.1579	0.0893	0.2162	0.2776	0.8629	0.6058	0.104483	0.000494	0.003133
EXP_AL645882_156338_157141_1_804_s_PSO-60-0721	SCO0166	Único	-2.283	-2.2361	-2.9144	-0.3963	-1.731	-1.659	-2.421	-2.2737	-2.236	-1.7127	-1.8684	-1.7117	-2.4779	-1.2621	-2.3102	-1.7643	0.3788	0.7507	0.0978	0.0902	1.2158	0.1677	0.7136	0.026661	0.716069	0.118806
EXP_AL645882_1563517_1564455_1_939_s_RC-60-0801	SCO1466	Único	-1.2502	-1.2863	-0.7982	-0.3192	-0.3037	0.0771	-0.1088	-0.0553	0.0384	-0.5074	-0.3353	-0.2058	-1.1116	-0.1819	-0.0419	-0.3495	0.272	0.2245	0.0745	0.1513	0.9297	1.0697	0.7621	0.00275	0.000768	0.00442
EXP_AL645882_1564452_1565927_1_1476_s_RC-60-0281	SCO1467	Único	-1.3564	-1.2976	-1.0183	-0.1723	-0.8664	-0.722	-0.3471	-0.3241	-0.1816	-0.8236	-0.6383	-0.2784	-1.2241	-0.5869	-0.2843	-0.5801	0.1806	0.3663	0.0896	0.2772	0.6372	0.9398	0.644	0.041527	0.005278	0.028361
EXP_AL645882_1565922_1565991_1_70_s_PSO-60-0005	NA	Intergen	-1.7696	-2.4151	-1.5497	-2.2137	-1.9729	-2.2947	-1.6209	-2.0628	-2.1552	-2.5718	-2.3889	-2.7387	-1.9115	-2.1604	-1.9463	-2.5665	0.4498	0.1674	0.2856	0.175	-0.2489	-0.0348	-0.655	0.497328	0.923221	0.064264
EXP_AL645882_1565986_1568310_1_2325_s_RC-60-1421	SCO1468	Único	0.0164	0.1276	0.2504	0.1965	0.2275	0.4489	0.6922	0.7325	0.9074	0.5473	0.6592	0.87	0.1315	0.291	0.7773	0.6922	0.1171	0.1376	0.1144	0.1639	0.1595	0.6458	0.5607	0.29882	0.001532	0.003172
EXP_AL645882_1568310_1568408_1_99_s_PSO-60-0021	NA	Intergen	-3.1889	-2.8501	-2.5308	-2.5515	-2.7039	-3.1688	-2.3311	-2.3196	-2.5279	-2.5501	-2.4924	-2.8135	-2.8566	-2.8081	-2.3929	-2.6187	0.3291	0.3216	0.1171	0.1712	0.0485	0.4637	0.2379	0.89494	0.125401	0.421289
EXP_AL645882_1568408_1570513_1_2106_s_RC-60-0141	SCO1469	Único	-0.2756	-0.2254	-0.1174	0.5371	0.3001	0.419	0.8267	0.8543	1.0689	0.58	0.7686	1.0438	-0.2061	0.4187	0.9166	0.7975	0.0808	0.1185	0.1326	0.2333	0.6248	1.1227	1.0036	0.005472	0.000154	0.000288
EXP_AL645882_1570513_1570572_PSO	SCO1470	Único	-1.3794	-1.5021	-1.2147	0.5602	0.6349	0.3599	0.3564	0.6998	0.5179	0.3674	0.4653	0.5663	-1.3654	0.5183	0.5247	0.4663	0.1442	0.1422	0.1718	0.0995	1.8837	1.8901	1.8317	1.7e-05	7e-06	8e-06
EXP_AL645882_1570875_1570942_1_68_s_PSO-60-0005	NA	Plural	-3.7775	-4.3212	-4.7172	-2.1872	-3.2374	-2.6786	-2.7579	-2.1622	-2.5217	-2.7338	-2.6005	-2.3156	-4.272	-2.7011	-2.4806	-2.55	0.4718	0.5255	0.2999	0.2136	1.5709	1.7914	1.722	0.00826	0.002703	0.003327
EXP_AL645882_1570932_1571951_1_1020_s_PSO-60-0161	NA	Plural	-4.5434	-4.2582	-4.3511	-4.4947	-4.1857	-4.1737	-4.3856	-4.4595	-4.8387	-3.968	-3.9035	-4.1118	-4.3842	-4.2847	-4.5612	-3.9944	0.1455	0.182	0.2431	0.1066	0.0995	-0.177	0.3898	0.700693	0.436991	0.098023
EXP_AL645882_1570932_1571951_1_1020_s_PSO-60-0321	NA	Plural	-4.1264	-4.0693	-3.0899	-3.8926	-3.2491	-2.8516	-3.5315	-2.8339	-3.8095	-2.6513	-2.611	-4.0751	-3.7619	-3.3311	-3.3916	-3.1125	0.5826	0.5254	0.5026	0.8339	0.4308	0.3703	0.6494	0.55888	0.586132	0.331203
EXP_AL645882_1570932_1571951_1_1020_s_PSO-60-0521	NA	Plural	-3.1144	-3.0015	-2.4228	-2.9552	-2.7209	-2.6253	-2.5848	-2.1458	-2.403	-2.0433	-1.909	-2.2929	-2.8462	-2.7671	-2.3779	-2.0817	0.371	0.1698	0.2206	0.1948	0.0791	0.4683	0.7645	0.821802	0.121218	0.022553
EXP_AL645882_1570932_1571951_1_1020_s_PSO-60-0681	NA	Plural	-4.2842	-4.2967	-3.5314	-3.4523	-3.8771	-3.9491	-3.1905	-3.2618	-3.8783	-3.1228	-3.1204	-2.9903	-4.0374	-3.7595	-3.4435	-3.0778	0.4383	0.2685	0.3782	0.0759	0.2779	0.5939	0.9596	0.483509	0.110643	0.020491
EXP_AL645882_1570932_1571951_1_1020_s_PSO-60-0941	NA	Plural	-5.7188	-4.5098	-5.3298	-4.5278	-5.0409	-4.7436	-4.6933	-4.2695	-5.1626	-4.1932	-4.1296	-4.1608	-5.1861	-4.7708	-4.7085	-4.1612	0.6172	0.2576	0.4467	0.0318	0.4153	0.4776	1.0249	0.387257	0.279734	0.035235
EXP_AL645882_157131_157199_1_69_s_PSO-60-0005	NA	Intergen	-1.8175	-1.8825	-2.1345	0.307	-1.1591	-1.2811	-2.3572	-1.928	-1.9701	-1.8405	-1.8621	-1.8134	-1.9448	-0.7111	-2.0851	-1.8387	0.1674	0.8838	0.2366	0.0244	1.2337	-0.1403	0.1061	0.040512	0.789572	0.84303
EXP_AL645882_157189_158073_1_885_s_RC-60-0261	SCO0167	Único	0.1882	-0.3315	-0.6141	2.7316	2.6933	2.5687	-0.9312	1.952	0.6307	-0.1719	-0.8859	-1.187	-0.2525	2.6645	0.5505	-0.7482	0.407	0.0852	1.4433	0.5213	2.917	0.803	-0.4957	0.009232	0.334691	0.555454
EXP_AL645882_1571931_1571991_1_61_s_PSO-60-0002	NA	Intergen	-2.9341	-2.8161	-2.658	-2.4862	-2.696	-3.1882	-2.9615	-2.6036	-2.044	-2.6368	-2.5111	-2.7985	-2.8027	-2.7901	-2.5364	-2.6488	0.1385	0.3604	0.4624	0.1441	0.0126	0.2663	0.1539	0.976853	0.447442	0.667552
EXP_AL645882_1571971_1573398_1_1428_s_RC-60-0461	SCO1472	Único	-0.0264	0.0382	-0.2507	-0.1017	-0.6581	-0.4825	-0.7744	-0.6488	-0.6214	-0.6733	-0.6723	-0.6593	-0.0796	-0.4141	-0.6815	-0.6683	0.1516	0.2844	0.0816	0.0078	-0.3345	-0.6019	-0.5887	0.09027	0.006207	0.006946
EXP_AL645882_1573398_1573487_1_90_s_PSO-60-0005	NA	Intergen	-0.5662	-0.3496	-0.5039	0.0484	-1.3307	-1.4331	-1.8766	-1.6923	-1.4902	-1.6901	-1.7722	-2.0208	-0.4732	-0.9051	-1.6864	-1.8277	0.1115	0.8273	0.1933	0.1722	-0.4319	-1.2132	-1.3545	0.404877	0.02433	0.015262
EXP_AL645882_1573487_1574419_1_933_s_RC-60-0021	SCO1473	Único	0.0531	-0.0153	0.1282	0.513	0.1673	0.1272	0.1742	0.2539	0.2248	0.1932	0.2403	0.1422	0.0553	0.2692	0.2176	0.1919	0.0718	0.2121	0.0403	0.0491	0.2139	0.1623	0.1366	0.116575	0.187992	0.263427
EXP_AL645882_1574419_1574728_1_310_s_PSO-60-0133	NA	Intergen	1.854	1.828	2.5425	0.9844	1.5359	1.054	0.7952	1.2438	1.2816	1.2614	1.255	0.4459	2.0749	1.1914	1.1069	0.9874	0.4052	0.3004	0.2706	0.469	-0.8835	-0.968	-1.0875	0.062568	0.032561	0.020435
EXP_AL645882_1574419_1574728_1_310_s_PSO-60-0245	NA	Intergen	-1.5738	-1.6217	-1.7871	-1.2966	-1.8893	-2.306	-2.4425	-2.3197	-2.4147	-2.3589	-2.2983	-2.5504	-1.6609	-1.8307	-2.3923	-2.4026	0.1119	0.5072	0.0644	0.1316	-0.1698	-0.7314	-0.7417	0.625169	0.033665	0.032038
EXP_AL645882_1574728_1575279_1_552_s_PSO-60-0041	SCO1474	Único	-1.688	-1.9929	-1.5245	1.4649	0.7056	0.9985	1.6371	1.4375	1.9027	2.1525	2.0489	2.5007	-1.7351	1.0563	1.6591	2.2341	0.2377	0.3829	0.2334	0.2366	2.7914	3.3942	3.9692	6.7e-05	1.2e-05	6e-06
EXP_AL645882_1575279_1575452_1_174_s_PSO-60-0069	NA	Intergen	-1.7986	-1.9608	-1.1419	0.5515	-0.2353	-0.2652	1.0952	1.0124	1.2483	1.2735	1.2441	1.6112	-1.6338	0.017	1.1187	1.3763	0.4336	0.4631	0.1197	0.204	1.6508	2.7525	3.0101	0.003345	0.000129	8.2e-05
EXP_AL645882_1575452_1577602_1_2151_s_RC-60-1441	SCO1475	Único	1.0819	1.1153	1.0875	0.0763	0.3556	0.3256	0.5715	0.5931	0.6481	0.6979	0.7137	0.6282	1.0949	0.2525	0.6042	0.6799	0.0179	0.1533	0.0395	0.0455	-0.8424	-0.4907	-0.415	6.2e-05	0.000504	0.001226
EXP_AL645882_1577602_1577727_1_126_s_PSO-60-0053	NA	Intergen	-0.8316	-0.8168	-0.3188	-0.3098	-0.7207	-1.4818	-1.1887	-1.0962	-1.3559	-1.4607	-1.2704	-2.0347	-0.6557	-0.8374	-1.2136	-1.5886	0.2919	0.5947	0.1316	0.3979	-0.1817	-0.5579	-0.9329	0.711969	0.19943	0.04545
EXP_AL645882_1577727_1578935_1_1209_s_RC-60-0821	SCO1476	Único	1.8497	1.7523	2.2815	1.5321	1.8281	1.6237	2.3005	2.2468	2.0134	2.1469	2.1996	1.8336	1.9612	1.6613	2.1869	2.06	0.2817	0.1516	0.1526	0.1978	-0.2999	0.2257	0.0988	0.197601	0.28865	0.648182
EXP_AL645882_1578935_1579175_1_241_s_PSO-60-0165	NA	Intergen	-2.3249	-2.6046	-2.3926	-1.3278	-1.4705	-2.4282	-2.1159	-2.096	-2.5353	-2.2324	-2.0814	-2.7921	-2.4407	-1.7421	-2.2491	-2.3687	0.1459	0.5984	0.2481	0.3744	0.6986	0.1916	0.072	0.134236	0.657784	0.874106
EXP_AL645882_1579175_1580458_1_1284_s_RC-60-0501	SCO1477	Único	0.6771	0.5271	0.3233	0.4455	-0.0142	-0.0268	-0.0404	-0.0972	-0.1605	-0.2133	-0.1262	0.0099	0.5092	0.1349	-0.0994	-0.1099	0.1776	0.2691	0.0601	0.1125	-0.3743	-0.6086	-0.6191	0.07271	0.007147	0.006663
EXP_AL645882_1580458_1580546_1_89_s_PSO-60-0005	NA	Intergen	-1.5792	-1.665	-1.599	-0.1836	-0.6902	-1.3662	-1.5049	-1.5791	-1.9717	-1.5846	-1.4704	-2.0116	-1.6144	-0.7467	-1.6852	-1.6889	0.0449	0.5933	0.2509	0.2853	0.8677	-0.0708	-0.0745	0.057734	0.865536	0.859208
EXP_AL645882_1580546_1580818_1_273_s_RC-60-0141	SCO1478	Único	1.6141	1.6749	1.5837	2.0847	2.6132	2.0019	1.8903	2.0697	1.4863	2.0181	2.2666	1.8428	1.6243	2.2333	1.8154	2.0425	0.0464	0.3316	0.2988	0.2129	0.609	0.1911	0.4182	0.047236	0.463686	0.117386
EXP_AL645882_158073_158732_1_660_s_PSO-60-0053	NA	Intergen	0.375	0.198	0.2009	1.9133	1.604	1.6315	0.6148	0.9461	1.094	0.6709	0.687	0.8951	0.258	1.7163	0.885	0.751	0.1013	0.1711	0.2454	0.1251	1.4583	0.627	0.493	0.000416	0.015561	0.041174
EXP_AL645882_158073_158732_1_660_s_PSO-60-0373	NA	Intergen	-1.8892	-2.2743	-2.7297	1.5315	0.3318	0.4796	-3.5473	-0.7356	-0.9917	-1.8082	-3.4728	-3.7157	-2.2978	0.781	-1.7582	-2.9989	0.4207	0.6542	1.5547	1.0383	3.0788	0.5396	-0.7011	0.021322	0.621863	0.513426
EXP_AL645882_158073_158732_1_660_s_PSO-60-0565	NA	Intergen	0.1784	-0.1551	-0.4205	1.1749	1.2716	0.4547	-1.4195	-0.134	-0.3694	-0.9201	-1.0304	-1.1085	-0.1324	0.9671	-0.641	-1.0197	0.3001	0.4464	0.6844	0.0946	1.0995	-0.5086	-0.8873	0.050068	0.286906	0.076647
EXP_AL645882_1580818_1580881_1_64_s_PSO-60-0005	NA	Intergen	-2.6915	-2.6127	-2.8225	-1.548	-1.2548	-1.7527	-2.2869	-2.0698	-2.4783	-1.7468	-1.5615	-2.1536	-2.7089	-1.5185	-2.2783	-1.8206	0.106	0.2502	0.2044	0.3029	1.1904	0.4306	0.8883	0.003336	0.12341	0.008288
EXP_AL645882_1580881_1581474_1_594_s_RC-60-0381	SCO1479	Único	1.0534	1.2445	1.7037	2.8881	2.8456	2.7546	2.4025	2.7742	2.4198	2.6914	2.7047	2.3686	1.3339	2.8294	2.5322	2.5882	0.3342	0.0682	0.2098	0.1903	1.4955	1.1983	1.2543	0.000462	0.000822	0.000656
EXP_AL645882_1581459_1581527_1_69_s_PSO-60-0005	NA	Intergen	-2.465	-2.727	-2.4624	-0.122	-0.2073	-1.1739	-1.345	-1.3171	-1.9231	-1.3756	-1.1236	-1.5373	-2.5514	-0.501	-1.5284	-1.3455	0.152	0.5843	0.3421	0.2085	2.0504	1.023	1.2059	0.001519	0.024338	0.012077
EXP_AL645882_1581512_1581835_1_324_s_RC-60-0061	SCO1480	Único	1.5443	1.6646	1.8978	3.6204	3.8213	3.7447	3.3543	3.7102	3.4191	3.4148	3.5172	3.4625	1.7022	3.7288	3.4945	3.4648	0.1797	0.1014	0.1896	0.0513	2.0266	1.7923	1.7626	1.1e-05	1e-05	1.1e-05
EXP_AL645882_1581835_1582059_1_225_s_PSO-60-0117	NA	Intergen	-1.3462	-1.7194	-1.7694	0.3732	0.5492	-0.7181	-0.3898	-0.4258	-0.8832	-0.4075	-0.2991	-0.2846	-1.6117	0.0681	-0.5663	-0.3304	0.2313	0.6866	0.2751	0.0672	1.6798	1.0454	1.2813	0.005472	0.028755	0.012246
EXP_AL645882_1582059_1582895_1_837_s_RC-60-0241	SCO1481	Único	-0.263	-0.2616	-0.1145	-0.0198	-0.4163	-0.4623	-1.1073	-0.9044	-0.9053	-0.9599	-0.8613	-0.9631	-0.213	-0.2995	-0.9724	-0.9281	0.0853	0.2433	0.1169	0.0579	-0.0865	-0.7594	-0.7151	0.606788	0.000947	0.001305
EXP_AL645882_1582895_1582954_PSO	NA	Intergen	-1.2789	-2.1042	-1.2506	0.1726	0.2485	-0.6444	-0.946	-0.83	-1.6139	-0.7231	-0.5099	-1.4021	-1.5446	-0.0744	-1.1299	-0.8784	0.4849	0.4951	0.4231	0.4659	1.4702	0.4147	0.6662	0.020933	0.41489	0.192818
EXP_AL645882_1582901_1584007_1_1107_s_RC-60-0381	SCO1482	Único	0.239	0.3422	0.221	0.0095	0.1077	0.1471	-0.3001	-0.1659	-0.0923	-0.3069	-0.2407	-0.109	0.2674	0.0881	-0.1861	-0.2188	0.0654	0.0708	0.1053	0.1008	-0.1793	-0.4535	-0.4862	0.085038	0.001012	0.000712
EXP_AL645882_1584007_1584104_1_98_s_PSO-60-0005	NA	Intergen	-1.5162	-1.8792	-1.3044	-0.498	-0.3943	-0.8634	-1.3163	-0.9706	-2.2449	-1.0666	-0.8481	-1.7997	-1.5666	-0.5852	-1.5106	-1.2381	0.2907	0.2464	0.659	0.4984	0.9814	0.056	0.3285	0.081563	0.916714	0.508123
EXP_AL645882_1584104_1587412_1_3309_s_RC-60-2141	SCO1483	Único	0.3355	0.1792	-0.0474	-0.1293	-0.3695	-0.5651	-0.6815	-0.817	-0.8503	-0.817	-0.8097	-0.8014	0.1558	-0.3546	-0.7829	-0.8094	0.1925	0.2183	0.0894	0.0078	-0.5104	-0.9387	-0.9652	0.013828	0.000409	0.000356
EXP_AL645882_158732_159304_1_573_s_PSO-60-0341	SCO0168	Único	0.7451	0.0124	0.0627	3.0845	3.403	3.2924	-1.0988	1.9706	0.7516	0.0016	-1.4736	-1.9725	0.2734	3.26	0.5411	-1.1482	0.4093	0.1617	1.5455	1.0265	2.9866	0.2677	-1.4216	0.018469	0.79702	0.15994
EXP_AL645882_1587405_1588547_1_1143_s_RC-60-0561	SCO1484	Único	0.3922	0.1753	0.0111	0.3322	0.0343	-0.1109	-0.5766	-0.6305	-0.5695	-0.8438	-0.7685	-0.6789	0.1929	0.0852	-0.5922	-0.7637	0.1911	0.2259	0.0333	0.0826	-0.1077	-0.7851	-0.9566	0.545941	0.001133	0.000405
EXP_AL645882_1588544_1589119_1_576_s_RC-60-0021	SCO1485	Único	-0.2242	-0.437	-1.0291	0.1425	-0.8383	-0.7153	-0.9991	-1.1562	-0.9092	-1.0763	-1.1051	-0.7945	-0.5635	-0.4704	-1.0215	-0.992	0.4171	0.5343	0.125	0.1717	0.0931	-0.458	-0.4285	0.833716	0.220709	0.250468
EXP_AL645882_1589116_1590402_1_1287_s_RC-60-0941	SCO1486	Único	0.3635	0.4013	0.2188	0.0047	-0.2197	-0.1314	-0.3469	-0.3929	-0.1903	-0.4059	-0.4526	-0.3703	0.3278	-0.1155	-0.31	-0.4096	0.0963	0.113	0.1062	0.0413	-0.4433	-0.6378	-0.7374	0.0028	0.000239	0.000108
EXP_AL645882_1590402_1590461_PSO	NA	Intergen	-1.2948	-1.4616	-1.4635	-0.9333	-1.3593	-1.4762	-1.9118	-1.7615	-1.4856	-1.68	-1.6262	-2.1646	-1.4066	-1.2563	-1.7197	-1.8236	0.0969	0.2857	0.2162	0.2965	0.1503	-0.3131	-0.417	0.632544	0.267563	0.145709
EXP_AL645882_1590407_1591387_1_981_s_RC-60-0001	SCO1487	Único	0.2958	0.2135	-0.0998	0.3036	-0.1708	0.0015	-0.2351	-0.4666	-0.2047	-0.4238	-0.3294	-0.1678	0.1365	0.0447	-0.3021	-0.307	0.2087	0.2401	0.1432	0.1295	-0.0918	-0.4386	-0.4435	0.676623	0.039332	0.037798
EXP_AL645882_1591387_1591502_1_116_s_PSO-60-0037	NA	Intergen	0.2713	0.1924	0.9513	0.6027	-0.0202	-0.3927	-0.9305	-0.5933	-0.9116	1.5319	1.7321	1.4634	0.4717	0.0633	-0.8118	1.5758	0.4172	0.5029	0.1895	0.1396	-0.4084	-1.2835	1.1041	0.331881	0.007509	0.015035
EXP_AL645882_1591502_1592083_1_582_s_RC-60-0481	SCO1488	Único	0.4777	0.412	0.5586	0.8345	0.3001	-0.1844	-0.279	-0.8625	-0.6774	-0.3945	-0.4518	-0.4336	0.4828	0.3167	-0.6063	-0.4266	0.0734	0.5097	0.2982	0.0293	-0.1661	-1.0891	-0.9094	0.633675	0.00593	0.013691
EXP_AL645882_1592083_1592381_1_299_s_PSO-60-0165	NA	Intergen	-4.011	-3.9493	-4.1646	-3.104	-3.573	-3.3525	-4.0745	-3.8878	-4.0221	-3.6179	-3.328	-3.3224	-4.0416	-3.3432	-3.9948	-3.4227	0.1109	0.2346	0.0963	0.169	0.6984	0.0468	0.6189	0.013066	0.836769	0.014536
EXP_AL645882_1592083_1592381_1_299_s_PSO-60-0229	NA	Intergen	-3.4095	-3.6588	-3.5687	-2.7049	-2.9175	-3.2333	-3.2955	-3.4803	-4.1347	-3.3173	-3.2245	-3.5528	-3.5457	-2.9519	-3.6368	-3.3649	0.1263	0.2659	0.441	0.1692	0.5938	-0.0911	0.1808	0.099932	0.784262	0.57595
EXP_AL645882_1592381_1592884_1_504_s_PSO-60-0301	SCO1489	Único	1.9048	1.7933	2.3024	2.3146	2.6232	2.4386	2.4881	2.4792	2.2351	2.6133	2.5651	2.2487	2.0002	2.4588	2.4008	2.4757	0.2676	0.1553	0.1436	0.198	0.4586	0.4006	0.4755	0.056763	0.066401	0.036227
EXP_AL645882_1592884_1593088_1_205_s_PSO-60-0101	NA	Intergen	0.542	0.7515	0.9226	-0.5	0.1436	-0.4875	0.1391	0.1756	-0.009	0.4388	0.3073	-0.2869	0.7387	-0.2813	0.1019	0.1531	0.1906	0.368	0.0977	0.3867	-1.02	-0.6368	-0.5856	0.015887	0.066858	0.087535
EXP_AL645882_159304_159372_1_69_s_PSO-60-0005	NA	Intergen	0.8238	0.0326	-0.0777	3.1403	3.5515	3.4919	-1.5799	1.9088	0.0655	-0.1131	-2.1644	-2.2678	0.2596	3.3946	0.1315	-1.5151	0.4918	0.2222	1.7453	1.2153	3.135	-0.1281	-1.7747	0.027311	0.918569	0.132732
EXP_AL645882_1593088_1593516_1_429_s_RC-60-0061	SCO1490	Único	1.6266	1.9221	1.473	1.0282	1.4691	0.9001	1.3433	1.1547	0.3667	1.169	1.4078	0.4832	1.6739	1.1325	0.9549	1.02	0.2282	0.2985	0.5181	0.48	-0.5414	-0.719	-0.6539	0.236181	0.097493	0.12703
EXP_AL645882_1593516_1593575_PSO	NA	Intergen	-2.3098	-2.4162	-2.538	-1.1537	-1.5416	-2.2671	-2.149	-2.2781	-2.2862	-2.1618	-2.0687	-2.277	-2.4213	-1.6541	-2.2378	-2.1692	0.1142	0.5652	0.077	0.1043	0.7672	0.1835	0.2521	0.051805	0.592567	0.454853
EXP_AL645882_1593519_1594085_1_567_s_RC-60-0401	SCO1491	Único	1.0755	1.034	0.6403	1.3491	1.7004	1.2441	1.4284	1.4374	0.8152	1.2116	1.427	0.8284	0.9166	1.4312	1.227	1.1557	0.2401	0.2389	0.3566	0.3032	0.5146	0.3104	0.2391	0.126896	0.304752	0.430189
EXP_AL645882_159372_160025_1_654_s_PSO-60-0341	SCO0169	Único	1.0331	0.2701	0.4357	3.7352	4.0853	3.7911	-0.5603	1.7178	0.1576	0.3445	-0.9369	-1.0818	0.5797	3.8705	0.4384	-0.558	0.4014	0.1881	1.1647	0.785	3.2908	-0.1413	-1.1377	0.003731	0.863574	0.14696
EXP_AL645882_1594085_1594150_1_66_s_PSO-60-0005	NA	Intergen	-2.0309	-1.7632	-2.2595	-0.8431	-2.0283	-2.2158	-2.5161	-2.5861	-2.6636	-2.5028	-2.4546	-2.4696	-2.0178	-1.6957	-2.5886	-2.4757	0.2484	0.7444	0.0738	0.0246	0.3221	-0.5708	-0.4579	0.499133	0.192375	0.291587
EXP_AL645882_1594150_1595256_1_1107_s_RC-60-0201	SCO1492	Único	-0.1633	-0.184	-0.4306	-0.4448	-0.4412	-0.3912	-0.3706	-0.4546	-0.2107	0.1882	0.0516	0.2667	-0.2593	-0.4257	-0.3453	0.1688	0.1487	0.0299	0.1239	0.1088	-0.1664	-0.086	0.4281	0.195255	0.465099	0.004857
EXP_AL645882_1595256_1595436_1_181_s_PSO-60-0053	NA	Intergen	-2.9895	-2.6765	-3.2351	-3.1088	-3.1638	-3.4009	-3.8524	-3.8214	-3.5469	-3.6156	-3.3947	-3.5885	-2.967	-3.2245	-3.7402	-3.5329	0.28	0.1552	0.1682	0.1205	-0.2575	-0.7732	-0.5659	0.32261	0.008513	0.032778
EXP_AL645882_1595436_1596323_1_888_s_RC-60-0741	SCO1493	Único	1.1534	1.0905	1.0771	1.5723	0.9655	1.1812	1.4145	1.3819	1.4937	1.3438	1.4055	1.5851	1.107	1.2397	1.43	1.4448	0.0407	0.3076	0.0575	0.1254	0.1327	0.323	0.3378	0.497114	0.081936	0.071355
EXP_AL645882_1596323_1596490_1_168_s_PSO-60-0021	NA	Intergen	1.9154	1.9937	2.4154	1.7265	1.0015	0.4669	0.1413	0.5061	-0.0394	0.5213	0.525	-0.1146	2.1082	1.065	0.2027	0.3106	0.2689	0.6322	0.2778	0.3682	-1.0432	-1.9055	-1.7976	0.050181	0.002365	0.003197
EXP_AL645882_1596490_1597581_1_1092_s_RC-60-0841	SCO1494	Único	0.6355	0.7427	0.7476	0.9642	0.8709	0.7472	0.6237	0.6517	0.4633	0.426	0.4668	0.1983	0.7086	0.8608	0.5796	0.3637	0.0634	0.1088	0.1017	0.1447	0.1522	-0.129	-0.3449	0.220841	0.25762	0.011487
EXP_AL645882_1597578_1598093_1_516_s_RC-60-0301	SCO1495	Único	1.6038	1.567	2.0614	1.5815	1.8846	1.513	1.6732	1.818	1.369	1.5159	1.4786	0.7699	1.7441	1.6597	1.6201	1.2548	0.2754	0.1978	0.2292	0.4204	-0.0844	-0.124	-0.4893	0.817759	0.695772	0.120457
EXP_AL645882_1598090_1599274_1_1185_s_RC-60-0761	SCO1496	Único	1.6253	1.6155	1.2869	1.483	1.1911	1.28	1.2964	1.2269	1.1085	1.0161	0.9598	0.7523	1.5092	1.318	1.2106	0.9094	0.1926	0.1496	0.095	0.139	-0.1912	-0.2986	-0.5998	0.258328	0.068215	0.003654
EXP_AL645882_1599274_1599480_1_207_s_PSO-60-0053	NA	Intergen	-1.0248	-1.2603	-0.2289	0.1616	-0.5799	-1.3995	-1.1019	-1.5315	-0.9007	-1.4981	-1.476	-1.4977	-0.838	-0.6059	-1.178	-1.4906	0.5405	0.7809	0.3222	0.0127	0.2321	-0.34	-0.6526	0.706657	0.53433	0.229712
EXP_AL645882_1599480_1599845_1_366_s_RC-60-0301	SCO1497	Único	0.4375	0.4558	0.4468	0.5342	0.5674	0.6436	1.5395	1.2652	1.2777	0.8089	0.7126	0.6622	0.4467	0.5818	1.3608	0.7279	0.0091	0.0561	0.1549	0.0745	0.1351	0.9141	0.2812	0.193228	3e-05	0.012699
EXP_AL645882_1599835_1599904_1_70_s_PSO-60-0005	NA	Intergen	-3.8345	-4.126	-3.0796	-2.9892	-2.7576	-3.7981	-2.9882	-3.1221	-2.6819	-3.2759	-2.6745	-3.8164	-3.68	-3.1816	-2.9307	-3.2556	0.54	0.5463	0.2256	0.5712	0.4984	0.7493	0.4244	0.388679	0.164873	0.425659
EXP_AL645882_1599894_1600661_1_768_s_RC-60-0341	SCO1498	Único	0.0601	0.1303	0.1637	0.3801	0.1672	-0.142	0.3085	0.3162	0.2269	0.201	0.2583	0.2033	0.118	0.1351	0.2839	0.2209	0.0528	0.2625	0.0495	0.0325	0.0171	0.1659	0.1029	0.924638	0.249556	0.475105
EXP_AL645882_160025_160356_1_332_s_PSO-60-0037	NA	Intergen	0.1045	-0.8724	-1.0035	2.9068	2.8442	2.8167	-2.0273	-0.6518	-1.4305	-1.2672	-2.9449	-2.9592	-0.5905	2.8559	-1.3699	-2.3904	0.6054	0.0461	0.6897	0.9728	3.4464	-0.7794	-1.7999	0.002022	0.274847	0.025236
EXP_AL645882_160025_160356_1_332_s_PSO-60-0229	NA	Intergen	0.7944	-0.1601	-0.2762	3.1661	3.4465	3.4231	-1.6021	0.6559	-0.638	-0.3405	-2.0597	-1.8234	0.1194	3.3452	-0.5281	-1.4079	0.5875	0.1556	1.133	0.9319	3.2258	-0.6475	-1.5273	0.006094	0.442222	0.082738
EXP_AL645882_1600656_1600719_1_64_s_PSO-60-0005	NA	Intergen	0.8868	1.076	1.7587	0.8315	0.6359	0.0142	-0.29	-0.1451	-0.2172	0.1691	0.1497	-0.2223	1.2405	0.4939	-0.2174	0.0322	0.4587	0.4268	0.0724	0.2206	-0.7466	-1.4579	-1.2083	0.080215	0.003468	0.008611
EXP_AL645882_1600714_1602462_1_1749_s_RC-60-0521	SCO1499	Único	-0.3644	-0.4138	-0.6688	0.5661	0.047	0.0645	0.3357	0.2976	0.2706	0.1593	0.2329	0.1775	-0.4823	0.2259	0.3013	0.1899	0.1633	0.2948	0.0327	0.0383	0.7082	0.7836	0.6722	0.005168	0.001887	0.004166
EXP_AL645882_1602462_1602591_1_130_s_PSO-60-0069	NA	Intergen	-2.1408	-2.4169	-2.1281	-0.748	-1.5057	-2.1358	-1.4732	-1.5817	-1.565	-1.5941	-1.4305	-1.5524	-2.2286	-1.4632	-1.54	-1.5257	0.1632	0.6949	0.0584	0.085	0.7654	0.6886	0.7029	0.091366	0.096723	0.091143
EXP_AL645882_1602591_1603094_1_504_s_RC-60-0201	SCO1500	Único	0.1558	0.1868	-0.065	0.5992	0.267	0.1058	0.0374	0.0981	-0.2682	-0.3347	-0.5355	-0.5673	0.0925	0.324	-0.0442	-0.4792	0.1373	0.2516	0.1963	0.1261	0.2315	-0.1367	-0.5717	0.271866	0.48231	0.012909
EXP_AL645882_1603091_1605763_1_2673_s_RC-60-2101	SCO1501	Único	1.0452	1.0071	0.8983	1.4808	1.1838	1.0698	1.2197	1.1531	0.998	1.0573	1.0263	0.8482	0.9835	1.2448	1.1236	0.9773	0.0762	0.2122	0.1137	0.1129	0.2613	0.1401	-0.0062	0.108144	0.333455	0.968737
EXP_AL645882_160356_161027_1_672_s_RC-60-0061	SCO0170	Único	-0.7427	-1.0269	-1.1013	1.5293	1.0195	1.1037	-1.3108	0.0956	-0.4287	-0.4093	-0.6007	-0.8485	-0.957	1.2175	-0.5479	-0.6195	0.1892	0.2733	0.7107	0.2202	2.1745	0.4091	0.3375	0.001528	0.337418	0.429779
EXP_AL645882_1605763_1606119_1_357_s_RC-60-0201	SCO1502	Único	0.4445	0.4718	0.7567	1.277	1.0538	0.8134	1.1801	1.1756	0.7187	1.1378	1.2029	0.6743	0.5577	1.0481	1.0248	1.005	0.1729	0.2318	0.2651	0.2882	0.4904	0.4671	0.4473	0.089738	0.079695	0.091418
EXP_AL645882_1606119_1606178_PSO	NA	Intergen	-1.8429	-2.1232	-1.3737	-0.2146	-0.9217	-1.8598	-1.165	-1.644	-1.8109	-1.8429	-1.8807	-1.9792	-1.7799	-0.9987	-1.54	-1.9009	0.3787	0.8253	0.3353	0.0704	0.7812	0.2399	-0.121	0.175979	0.656996	0.827945
EXP_AL645882_1606127_1606576_1_450_s_RC-60-0021	SCO1503	Único	0.8517	0.9283	0.5631	1.3969	1.2011	1.2886	0.8452	0.9423	0.7282	0.9821	0.8651	0.8031	0.781	1.2955	0.8386	0.8834	0.1926	0.0981	0.1072	0.0909	0.5145	0.0576	0.1024	0.006248	0.679093	0.449443
EXP_AL645882_1606576_1606679_1_104_s_PSO-60-0021	NA	Intergen	-2.3347	-2.5313	-1.8809	-0.5249	-1.2116	-1.8707	-1.5092	-1.6143	-1.7121	-1.7333	-1.7132	-2.2045	-2.249	-1.2024	-1.6118	-1.8836	0.3336	0.6729	0.1015	0.278	1.0466	0.6372	0.3654	0.045745	0.156691	0.40967
EXP_AL645882_1606679_1608931_1_2253_s_PSO-60-1741	SCO1504	Único	0.1809	0.2774	0.4328	0.7853	0.689	0.6594	1.0966	1.1677	1.4245	0.9424	1.0723	1.36	0.297	0.7112	1.2296	1.1249	0.1271	0.0658	0.1725	0.2137	0.4142	0.9326	0.8279	0.03437	0.000464	0.000873
EXP_AL645882_16070_17302_1_1233_s_RC-60-0161	NA	Plural	1.6879	1.4488	1.5958	1.043	0.5244	0.5192	0.6667	0.0808	0.1208	0.9881	1.0133	0.6318	1.5775	0.6955	0.2894	0.8777	0.1206	0.3009	0.3273	0.2134	-0.882	-1.2881	-0.6998	0.01901	0.002011	0.033166
EXP_AL645882_16070_17302_1_1233_s_RC-60-0401	NA	Plural	-1.554	-1.4257	-1.0795	-2.3727	-1.6571	-1.4121	-1.1892	-1.2231	-1.1261	-1.324	-1.1828	-1.0049	-1.3531	-1.814	-1.1795	-1.1705	0.2454	0.4991	0.0493	0.1599	-0.4609	0.1736	0.1826	0.204191	0.608531	0.585819
EXP_AL645882_16070_17302_1_1233_s_RC-60-0641	NA	Plural	-0.9126	-0.7048	-0.9483	-0.9346	-0.8693	0.0833	-1.1495	-0.9406	-1.099	-0.9545	-0.8678	-1.0287	-0.8552	-0.5735	-1.063	-0.9503	0.1315	0.5698	0.109	0.0805	0.2817	-0.2078	-0.0951	0.449948	0.547398	0.789858
EXP_AL645882_16070_17302_1_1233_s_RC-60-0801	NA	Plural	-3.7289	-3.8435	-3.1752	-4.3547	-4.1268	-4.4032	-3.1131	-3.8296	-3.7272	-3.8398	-3.5681	-3.8808	-3.5825	-4.2949	-3.5566	-3.7629	0.3574	0.1476	0.3875	0.17	-0.7124	0.0259	-0.1804	0.061217	0.942724	0.586167
EXP_AL645882_16070_17302_1_1233_s_RC-60-0921	NA	Plural	-1.9067	-2.0229	-2.3043	-4.042	-3.4617	-3.4425	-2.8814	-3.2971	-3.3411	-3.4179	-3.1957	-3.0721	-2.078	-3.6487	-3.1732	-3.2286	0.2044	0.3407	0.2537	0.1753	-1.5707	-1.0952	-1.1506	0.001224	0.004402	0.003473
EXP_AL645882_16070_17302_1_1233_s_RC-60-1161	NA	Plural	0.1819	0.3034	0.3473	0.207	0.4813	0.8505	0.6691	0.7442	1.124	0.623	0.782	1.0022	0.2775	0.513	0.8458	0.8024	0.0857	0.3229	0.2439	0.1904	0.2355	0.5683	0.5249	0.428117	0.052054	0.068499
EXP_AL645882_1608921_1608986_1_66_s_PSO-60-0005	NA	Intergen	-0.998	-1.0609	-0.8496	-0.3192	-0.3862	-1.2453	-0.5704	-0.8097	-0.4667	-1.2459	-1.1657	-1.3573	-0.9695	-0.6502	-0.6156	-1.2563	0.1085	0.5164	0.1759	0.0962	0.3193	0.3539	-0.2868	0.364425	0.274892	0.375448
EXP_AL645882_1608976_1609590_1_615_s_RC-60-0021	SCO1505	Único	3.0738	3.2034	3.0588	2.7168	2.9387	2.8495	2.5654	2.7674	2.445	2.3496	2.2766	2.0332	3.112	2.835	2.5926	2.2198	0.0795	0.1117	0.1629	0.1657	-0.277	-0.5194	-0.8922	0.084798	0.004631	0.000285
EXP_AL645882_1609590_1609885_1_296_s_PSO-60-0165	NA	Intergen	-0.8156	-0.4218	-0.1516	-0.3214	0.046	-1.2849	-0.2356	-0.3558	-0.3	-0.6813	-0.4779	-0.5422	-0.463	-0.5201	-0.2971	-0.5671	0.3339	0.6874	0.0601	0.1039	-0.0571	0.1659	-0.1041	0.913737	0.706241	0.817674
EXP_AL645882_1609590_1609885_1_296_s_PSO-60-0229	NA	Intergen	-0.3621	-0.058	-0.4238	-0.6434	-0.6969	-1.3684	-1.5755	-1.8875	-1.5342	-1.6597	-1.7696	-1.7272	-0.2813	-0.9029	-1.6657	-1.7188	0.1959	0.404	0.1931	0.0555	-0.6216	-1.3844	-1.4375	0.063524	0.001226	0.001015
EXP_AL645882_1609885_1611240_1_1356_s_RC-60-0141	SCO1506	Único	1.4444	1.4849	1.3228	0.3022	0.2934	0.4811	0.4452	0.3665	0.2987	0.2758	0.1771	-0.0001	1.4174	0.3589	0.3701	0.1509	0.0844	0.1059	0.0733	0.1398	-1.0585	-1.0473	-1.2665	6.2e-05	3e-05	1.1e-05
EXP_AL645882_161027_161237_1_211_s_PSO-60-0005	NA	Intergen	-1.6867	-1.5695	-1.987	0.632	-0.3153	-0.2104	-2.5559	-1.2236	-1.6813	-2.1052	-2.5605	-2.8716	-1.7477	0.0354	-1.8203	-2.5124	0.2153	0.5193	0.677	0.3855	1.7831	-0.0726	-0.7647	0.010175	0.897513	0.148065
EXP_AL645882_1611240_1611310_1_71_s_PSO-60-0005	NA	Intergen	-0.3552	-0.1247	-0.023	-0.3537	-0.286	-1.079	-0.8443	-0.9	-0.7503	-1.1769	-1.2231	-1.2939	-0.1676	-0.5729	-0.8315	-1.2313	0.1702	0.4396	0.0756	0.0589	-0.4053	-0.6639	-1.0637	0.193326	0.034281	0.004327
EXP_AL645882_1611310_1612032_1_723_s_RC-60-0461	SCO1507	Único	0.6082	-0.1402	-0.5546	0.6185	0.1445	0.0421	1.2165	0.9998	0.6694	0.4691	0.7007	0.6747	-0.0289	0.2684	0.9619	0.6148	0.5893	0.3075	0.2755	0.1268	0.2973	0.9908	0.6437	0.478947	0.022668	0.10349
EXP_AL645882_1612032_1612166_1_135_s_PSO-60-0037	NA	Intergen	-2.3954	-2.6011	-2.6755	-1.0897	-1.7773	-2.2496	-1.6311	-1.7707	-1.7892	-1.9453	-1.7002	-1.5241	-2.5573	-1.7055	-1.7303	-1.7232	0.1451	0.5832	0.0865	0.2115	0.8518	0.827	0.8341	0.046341	0.037068	0.036055
EXP_AL645882_1612166_1613443_1_1278_s_RC-60-1201	SCO1508	Único	0.8145	0.7167	0.5612	0.4758	0.2194	0.1015	0.425	0.1497	-0.0226	0.1967	0.0461	-0.1505	0.6975	0.2656	0.184	0.0308	0.1277	0.1914	0.2258	0.1741	-0.4319	-0.5135	-0.6667	0.054167	0.019731	0.006094
EXP_AL645882_161237_162553_1_1317_s_PSO-60-0081	SCO0171	Único	-1.177	-1.3104	-1.7078	1.3196	0.129	0.4327	-2.1564	-0.6344	-1.1471	-1.3196	-2.2286	-2.1162	-1.3984	0.6271	-1.3126	-1.8881	0.2761	0.6186	0.7744	0.4955	2.0255	0.0858	-0.4897	0.010734	0.894309	0.413042
EXP_AL645882_1613440_1614147_1_708_s_RC-60-0561	SCO1509	Único	1.4523	1.3767	1.4454	0.776	0.6802	0.5124	1.2625	0.8158	0.565	1.1081	0.996	0.7635	1.4248	0.6562	0.8811	0.9559	0.0418	0.1334	0.3533	0.1758	-0.7686	-0.5437	-0.4689	0.009205	0.026974	0.047299
EXP_AL645882_1614147_1614331_1_185_s_PSO-60-0085	NA	Intergen	-2.2993	-2.4525	-2.8573	-1.3393	-2.3141	-2.0379	-2.3799	-2.6101	-2.282	-2.3341	-2.2839	-1.9907	-2.5364	-1.8971	-2.424	-2.2029	0.2883	0.5024	0.1684	0.1855	0.6393	0.1124	0.3335	0.109568	0.761544	0.348697
EXP_AL645882_1614331_1615164_1_834_s_PSO-60-0181	SCO1510	Único	-0.2367	-0.392	-0.929	1.1445	0.771	0.5899	-0.3546	-0.33	-0.5387	-0.6921	-0.6494	-0.6737	-0.5192	0.8351	-0.4077	-0.6717	0.3633	0.2828	0.1141	0.0214	1.3543	0.1115	-0.1525	0.001099	0.662996	0.542791
EXP_AL645882_1615164_1615300_1_137_s_PSO-60-0037	NA	Intergen	1.3651	1.3511	2.0083	1.3657	1.9084	1.5542	1.5425	1.3555	1.1761	1.783	1.7133	1.225	1.5748	1.6094	1.3581	1.5738	0.3754	0.2755	0.1832	0.3041	0.0346	-0.2167	-0.001	0.93361	0.520248	0.997926
EXP_AL645882_1615300_1616367_1_1068_s_PSO-60-0221	SCO1511	Único	0.6418	0.6191	0.6147	1.1298	1.3097	0.9151	1.4125	1.2556	0.9486	1.2407	1.3066	1.1506	0.6252	1.1182	1.2056	1.2327	0.0145	0.1976	0.2359	0.0783	0.493	0.5804	0.6075	0.019193	0.005967	0.004855
EXP_AL645882_1616347_1616408_1_62_s_PSO-60-0002	NA	Intergen	0.8693	0.9097	0.9421	1.055	1.3993	0.5425	1.2597	1.0251	0.5309	1.1736	1.2101	0.5703	0.907	0.9989	0.9386	0.9847	0.0365	0.4311	0.372	0.3593	0.0919	0.0316	0.0777	0.837979	0.939103	0.846274
EXP_AL645882_1616388_1616528_1_141_s_PSO-60-0081	SCO1512	Único	0.8208	0.94	0.9012	1.2048	1.7136	0.9257	1.5897	1.3943	1.1068	1.6331	1.55	1.0034	0.8873	1.2814	1.3636	1.3955	0.0608	0.3995	0.2429	0.3421	0.3941	0.4763	0.5082	0.236488	0.127066	0.106448
EXP_AL645882_1616528_1616607_1_80_s_PSO-60-0021	NA	Intergen	-2.5584	-2.401	-2.4826	-2.5331	-2.6529	-2.7536	-3.3756	-3.2576	-2.6451	-3.4028	-3.0416	-2.9606	-2.4807	-2.6466	-3.0928	-3.135	0.0787	0.1104	0.3922	0.2354	-0.1659	-0.6121	-0.6543	0.597062	0.045337	0.035545
EXP_AL645882_1616607_1619150_1_2544_s_RC-60-0441	SCO1513	Único	0.2691	0.1008	0.1222	0.5764	0.2687	0.1112	0.6198	0.4673	0.3573	0.696	0.757	0.6612	0.164	0.3188	0.4815	0.7047	0.0916	0.2366	0.1318	0.0485	0.1548	0.3175	0.5407	0.348614	0.051461	0.005441
EXP_AL645882_1619150_1619334_1_185_s_PSO-60-0021	NA	Intergen	-1.9838	-2.2528	-1.5478	-0.9336	-0.9949	-2.235	-1.3776	-1.4003	-2.2491	-1.4094	-1.5051	-2.1077	-1.9281	-1.3878	-1.6757	-1.6741	0.3558	0.7343	0.4968	0.3786	0.5403	0.2524	0.254	0.370186	0.657854	0.653114
EXP_AL645882_1619334_1619831_1_498_s_RC-60-0321	SCO1514	Único	1.7677	2.0643	2.0009	1.2519	1.5077	1.4436	1.912	1.8928	1.9197	1.8428	1.8166	1.6648	1.9443	1.4011	1.9082	1.7748	0.1562	0.1331	0.0139	0.0961	-0.5432	-0.0361	-0.1695	0.002667	0.769818	0.15918
EXP_AL645882_1619821_1619889_1_69_s_PSO-60-0005	NA	Intergen	-0.6128	-2.821	-2.2069	-1.1005	-1.9294	-2.7015	-1.9806	-2.2058	-2.2627	-2.5781	-2.6995	-2.9363	-1.8802	-1.9105	-2.1497	-2.7379	1.1398	0.8007	0.1492	0.1822	-0.0303	-0.2695	-0.8577	0.974507	0.729428	0.254966
EXP_AL645882_1619879_1621000_1_1122_s_RC-60-0621	SCO1515	Único	0.457	0.3894	0.0993	0.8926	0.6201	0.6266	1.0113	0.9131	0.9032	0.6745	0.6389	0.8595	0.3153	0.7131	0.9425	0.7243	0.19	0.1554	0.0598	0.1184	0.3978	0.6272	0.409	0.026816	0.002124	0.016293
EXP_AL645882_1621000_1621059_PSO	NA	Intergen	-1.2875	-1.3893	-1.2067	-0.1248	-0.5014	-1.2636	-0.866	-0.9314	-1.3489	-1.1214	-1.0744	-1.3569	-1.2945	-0.6299	-1.0488	-1.1842	0.0915	0.5802	0.262	0.1514	0.6646	0.2457	0.1103	0.109777	0.511006	0.775361
EXP_AL645882_1621004_1622716_1_1713_s_RC-60-1461	SCO1516	Único	0.5071	0.4979	0.472	1.1652	1.0696	0.8972	1.4052	1.3119	1.1853	1.0955	1.0999	0.9135	0.4924	1.044	1.3008	1.0363	0.0182	0.1358	0.1104	0.1064	0.5516	0.8084	0.5439	0.001491	0.000108	0.000924
EXP_AL645882_1622716_1622951_1_236_s_PSO-60-0037	NA	Intergen	-1.8191	-1.8305	-1.5196	-0.3255	-0.6862	-1.4824	-0.976	-1.1072	-1.4621	-1.2259	-1.0743	-1.3048	-1.7231	-0.8314	-1.1818	-1.2017	0.1763	0.5919	0.2515	0.1172	0.8917	0.5413	0.5214	0.04621	0.158811	0.172734
EXP_AL645882_1622951_1623460_1_510_s_RC-60-0321	SCO1517	Único	0.8168	0.7795	0.8269	1.5273	1.1297	1.0677	1.3661	1.2403	1.29	1.3035	1.3093	1.2965	0.8077	1.2416	1.2988	1.3031	0.025	0.2494	0.0634	0.0064	0.4339	0.4911	0.4954	0.013783	0.004951	0.004805
EXP_AL645882_1623460_1623636_1_177_s_PSO-60-0101	NA	Intergen	-0.2511	-0.2291	0.1451	0.3513	0.1975	-0.4362	-0.2295	-0.2773	-0.3181	-0.1528	-0.209	-0.3827	-0.1117	0.0375	-0.2749	-0.2481	0.2226	0.4174	0.0444	0.1198	0.1492	-0.1632	-0.1364	0.64406	0.578525	0.643537
EXP_AL645882_1623636_1624709_1_1074_s_RC-60-0521	SCO1518	Único	1.24	1.2018	1.219	0.1916	0.3806	0.1337	0.4092	0.2552	0.1095	0.526	0.4407	0.1371	1.2203	0.2353	0.258	0.3679	0.0191	0.1291	0.1499	0.2044	-0.985	-0.9623	-0.8524	0.000411	0.000253	0.000488
EXP_AL645882_1624699_1624766_1_68_s_PSO-60-0005	NA	Intergen	-1.8739	-2.1223	-1.3733	-0.862	-1.4454	-2.0552	-2.0585	-2.114	-2.2769	-2.2239	-1.8545	-2.9697	-1.7898	-1.4542	-2.1498	-2.3494	0.3815	0.5967	0.1135	0.5681	0.3356	-0.36	-0.5596	0.539423	0.470834	0.261251
EXP_AL645882_1624756_1625361_1_606_s_RC-60-0061	SCO1519	Único	1.588	1.6121	1.6917	0.4595	0.9428	0.8503	1.2293	1.149	1.1425	1.061	0.9186	0.6471	1.6306	0.7509	1.1736	0.8756	0.0543	0.2565	0.0484	0.2103	-0.8797	-0.457	-0.755	0.001793	0.023411	0.002277
EXP_AL645882_1625358_1625924_1_567_s_RC-60-0041	SCO1520	Único	1.6437	1.5229	1.0389	0.6167	0.7205	0.8806	0.7694	0.575	0.5259	0.7318	0.718	0.5078	1.4018	0.7392	0.6235	0.6525	0.3201	0.1329	0.1288	0.1255	-0.6626	-0.7783	-0.7493	0.013137	0.003905	0.004764
EXP_AL645882_162553_162661_1_109_s_PSO-60-0005	NA	Intergen	-0.1678	-0.0773	0.0943	1.2413	0.4102	0.2322	-0.273	-0.0376	-0.4788	0.014	0.1099	-0.3497	-0.0503	0.6279	-0.2631	-0.0753	0.1332	0.5386	0.2208	0.2424	0.6782	-0.2128	-0.025	0.097508	0.563267	0.949778
EXP_AL645882_1625924_1626033_1_110_s_PSO-60-0021	NA	Intergen	0.3603	0.4404	1.1817	0.33	0.6471	-0.6514	-0.3907	-0.3789	-0.6955	-0.39	-0.3399	-1.2774	0.6608	0.1085	-0.4884	-0.6691	0.4529	0.677	0.1795	0.5274	-0.5523	-1.1492	-1.3299	0.341163	0.046107	0.026516
EXP_AL645882_1626033_1626785_1_753_s_RC-60-0081	SCO1521	Único	1.376	1.3912	1.1972	1.3944	1.6274	1.4015	1.1236	1.0461	1.05	0.7764	0.8115	0.644	1.3215	1.4744	1.0732	0.744	0.1079	0.1325	0.0437	0.0883	0.1529	-0.2483	-0.5775	0.177701	0.030545	0.000544
EXP_AL645882_162661_163119_1_459_s_PSO-60-0101	SCO0172	Único	-0.346	-0.2134	0.0877	0.3592	-0.5686	-0.5675	-2.3418	-1.7069	-1.6701	-0.7036	-1.1876	-1.3039	-0.1572	-0.259	-1.9063	-1.065	0.2222	0.5353	0.3776	0.3184	-0.1018	-1.7491	-0.9078	0.830618	0.001898	0.037753
EXP_AL645882_1626780_1626840_1_61_s_PSO-60-0002	NA	Intergen	-2.6942	-2.7903	-2.5276	-1.2552	-1.3938	-2.0283	-2.1891	-2.3265	-2.5137	-2.4441	-2.505	-2.8994	-2.6707	-1.5591	-2.3431	-2.6162	0.1329	0.4122	0.1629	0.2472	1.1116	0.3276	0.0545	0.00768	0.2829	0.868149
EXP_AL645882_1626835_1627443_1_609_s_RC-60-0121	SCO1522	Único	0.9307	1.1667	1.0581	0.0432	0.4979	-0.2464	0.0103	-0.4857	-0.4291	-0.6775	-0.6279	-0.9253	1.0518	0.0982	-0.3015	-0.7436	0.1181	0.3752	0.2715	0.1593	-0.9536	-1.3533	-1.7954	0.007975	0.000849	0.000186
EXP_AL645882_1627443_1627502_PSO	NA	Intergen	-1.2684	-1.6773	-1.4774	-0.6042	-0.8851	-1.3324	-1.7186	-1.8176	-1.713	-1.9984	-1.9587	-2.4176	-1.4743	-0.9406	-1.7497	-2.1249	0.2045	0.3673	0.0589	0.2542	0.5337	-0.2754	-0.6506	0.103239	0.343654	0.040351
EXP_AL645882_1627456_1628367_1_912_s_RC-60-0461	SCO1523	Único	1.0628	0.9478	0.9795	0.8098	0.9501	0.4442	0.7577	0.1364	0.1841	-0.0362	0.0613	-0.2296	0.9967	0.7347	0.3594	-0.0681	0.0594	0.2612	0.3458	0.148	-0.262	-0.6373	-1.0648	0.31915	0.021031	0.00188
EXP_AL645882_1628367_1628479_1_113_s_PSO-60-0037	NA	Intergen	3.409	3.5604	4.3688	3.9315	3.3601	3.0957	2.0564	2.9278	2.7342	2.8732	2.7557	2.1859	3.7794	3.4624	2.5728	2.6049	0.516	0.4272	0.4576	0.3677	-0.317	-1.2066	-1.1745	0.553063	0.026655	0.029699
EXP_AL645882_1628479_1629021_1_543_s_RC-60-0461	SCO1524	Único	-0.4141	-0.3603	-0.4806	-0.405	-0.841	-0.4281	-0.9631	-0.8497	-0.5846	-1.1743	-1.15	-0.9213	-0.4183	-0.558	-0.7991	-1.0819	0.0602	0.2453	0.1942	0.1395	-0.1397	-0.3808	-0.6636	0.484341	0.051449	0.004902
EXP_AL645882_1629021_1629081_1_61_s_PSO-60-0002	NA	Intergen	-1.3086	-1.1954	-1.5106	-1.4724	-1.5911	-1.8882	-1.8662	-1.9198	-1.7642	-2.1509	-1.8477	-1.5289	-1.3382	-1.6506	-1.8501	-1.8425	0.1597	0.2142	0.079	0.311	-0.3124	-0.5119	-0.5043	0.261741	0.059744	0.062983
EXP_AL645882_1629081_1630244_1_1164_s_RC-60-0641	SCO1525	Único	0.0379	0.1119	-0.0763	0.0796	-0.0071	0.0109	0.0319	0.0183	0.0827	-0.1265	-0.1371	0.0723	0.0245	0.0278	0.0443	-0.0638	0.0949	0.0457	0.0339	0.118	0.0033	0.0198	-0.0883	0.975183	0.82331	0.29767
EXP_AL645882_1630241_1631176_1_936_s_RC-60-0661	SCO1526	Único	-1.0915	-1.076	-1.3591	-0.3	-1.1407	-1.1363	-0.9601	-0.8969	-0.9559	-1.2388	-1.2333	-1.0936	-1.1755	-0.859	-0.9376	-1.1886	0.1592	0.4841	0.0353	0.0823	0.3165	0.2379	-0.0131	0.283321	0.380248	0.965318
EXP_AL645882_1631173_1631898_1_726_s_RC-60-0521	SCO1527	Único	0.3274	0.2328	0.1367	0.5511	0.2499	0.1784	0.3737	0.4471	0.5149	0.4188	0.4737	0.6437	0.2323	0.3265	0.4452	0.5121	0.0954	0.1978	0.0706	0.1172	0.0942	0.2129	0.2798	0.527041	0.124942	0.053717
EXP_AL645882_163119_163235_1_117_s_PSO-60-0037	NA	Intergen	-2.8157	-2.6444	-2.9241	0.5954	-0.9754	-0.9329	-3.022	-2.9843	-3.0195	-1.3628	-1.9917	-1.7988	-2.7948	-0.4376	-3.0086	-1.7178	0.141	0.8949	0.0211	0.3222	2.3572	-0.2138	1.077	0.002792	0.690487	0.053396
EXP_AL645882_1631898_1632106_1_209_s_PSO-60-0069	NA	Intergen	-0.1197	0.0745	0.4611	-0.3939	-0.6851	-0.8912	-1.5196	-1.3026	-1.1829	-1.1675	-1.207	-1.3683	0.1386	-0.6567	-1.335	-1.2476	0.2957	0.2499	0.1707	0.1064	-0.7953	-1.4736	-1.3862	0.017917	0.000541	0.000753
EXP_AL645882_1632106_1634304_1_2199_s_PSO-60-0441	SCO1528	Único	-0.5532	-0.5423	-0.448	-0.8161	-0.5511	-0.6004	-0.1827	-0.2075	-0.081	0.1018	0.0975	0.3492	-0.5145	-0.6559	-0.157	0.1828	0.0578	0.1409	0.067	0.1441	-0.1414	0.3575	0.6973	0.260148	0.010257	0.000357
EXP_AL645882_163235_164017_1_783_s_RC-60-0341	SCO0173	Único	0.2255	-0.124	0.1508	1.7031	1.5493	1.3935	-1.859	-0.7767	-1.4232	-0.6357	-1.1437	-1.3982	0.0841	1.5486	-1.353	-1.0592	0.1841	0.1548	0.5446	0.3882	1.4645	-1.4371	-1.1433	0.005375	0.00363	0.01085
EXP_AL645882_1634304_1634572_1_269_s_PSO-60-0165	NA	Intergen	1.0945	1.0077	1.646	0.7856	1.4768	1.3285	1.2191	1.2806	0.7207	1.1435	1.2345	0.7805	1.2494	1.197	1.0735	1.0529	0.3462	0.3639	0.307	0.2402	-0.0524	-0.1759	-0.1965	0.905788	0.632371	0.586961
EXP_AL645882_1634572_1636227_1_1656_s_PSO-60-1501	SCO1529	Único	0.9069	0.7407	0.9149	1.4529	1.5605	1.3434	1.7878	1.6806	1.5572	1.9365	2.1082	2.0918	0.8542	1.4523	1.6752	2.0455	0.0983	0.1086	0.1154	0.0948	0.5981	0.821	1.1913	0.001085	0.000109	1.6e-05
EXP_AL645882_1636227_1636316_1_90_s_PSO-60-0005	NA	Intergen	-0.7216	-0.7972	-0.9554	0.1116	-0.5907	-1.1184	-0.6687	-0.869	-0.7566	-0.7132	-0.625	-0.4101	-0.8247	-0.5325	-0.7648	-0.5827	0.1193	0.6171	0.1004	0.1559	0.2922	0.0599	0.242	0.468629	0.878696	0.512144
EXP_AL645882_1636316_1636876_1_561_s_RC-60-0161	SCO1530	Único	1.2372	0.9873	1.2278	0.8028	0.822	0.4187	-0.006	-0.2117	-0.4817	0.0146	-0.1136	-0.4573	1.1507	0.6812	-0.2331	-0.1855	0.1416	0.2275	0.2386	0.244	-0.4695	-1.3838	-1.3362	0.072153	0.000344	0.000416
EXP_AL645882_1636876_1636966_1_91_s_PSO-60-0021	NA	Intergen	0.4396	0.4774	1.1957	0.3556	0.8408	-0.065	-0.7267	-0.5185	-0.2137	-0.3087	-0.3292	-0.6712	0.7042	0.3771	-0.4863	-0.4364	0.426	0.4533	0.258	0.2036	-0.3271	-1.1905	-1.1406	0.444072	0.011231	0.013706
EXP_AL645882_1636966_1638942_1_1977_s_RC-60-1241	SCO1531	Único	0.75	0.5959	0.7639	1.3673	1.2757	1.0109	0.8797	0.8545	0.6112	0.9975	0.9618	0.7184	0.7033	1.218	0.7818	0.8926	0.0932	0.1851	0.1483	0.1519	0.5147	0.0785	0.1893	0.011899	0.621675	0.224373
EXP_AL645882_1638942_1639131_1_190_s_PSO-60-0069	NA	Intergen	-0.8139	-0.8995	-0.9996	0.0373	-0.4753	-0.2865	-0.0541	-0.1529	-0.0331	-0.331	-0.197	0.165	-0.9043	-0.2415	-0.08	-0.121	0.093	0.2593	0.064	0.2566	0.6628	0.8243	0.7833	0.025172	0.006351	0.008165
EXP_AL645882_1639131_1640408_1_1278_s_RC-60-1181	SCO1532	Único	0.29	0.3121	0.6767	0.4438	0.8501	0.8337	1.6747	1.3937	1.8562	2.0573	1.8337	1.8469	0.4263	0.7092	1.6415	1.9126	0.2171	0.23	0.233	0.1255	0.2829	1.2152	1.4863	0.230356	0.000518	0.000174
EXP_AL645882_164017_164076_PSO	NA	Intergen	-1.7011	-1.8733	-2.258	0.1663	-1.0245	-1.1587	-3.3321	-3.1353	-3.5257	-3.2262	-3.8776	-3.3649	-1.9441	-0.6723	-3.331	-3.4896	0.2852	0.7293	0.1952	0.3431	1.2718	-1.3869	-1.5455	0.029495	0.01388	0.008567
EXP_AL645882_164023_164994_1_972_s_RC-60-0241	SCO0174	Único	0.8254	0.1684	0.23	2.5694	2.6507	2.6675	-1.873	1.2242	-0.1475	0.016	-1.3379	-1.4999	0.408	2.6292	-0.2654	-0.9406	0.3629	0.0525	1.5519	0.8324	2.2212	-0.6734	-1.3486	0.046115	0.476554	0.157866
EXP_AL645882_1640405_1640971_1_567_s_RC-60-0001	SCO1533	Único	-0.2672	-0.3311	-0.4131	-0.3387	-0.1806	-0.6685	2.0994	1.0701	1.8195	2.4932	2.1134	2.25	-0.3371	-0.3959	1.663	2.2855	0.0731	0.2489	0.5322	0.1924	-0.0588	2.0001	2.6226	0.88294	0.00033	7.7e-05
EXP_AL645882_1640971_1641143_1_173_s_PSO-60-0005	NA	Intergen	-0.7864	-0.9288	-0.8898	-0.2051	-0.3393	-0.5975	2.2809	1.357	1.8262	3.2164	2.6974	2.5237	-0.8683	-0.3806	1.8214	2.8125	0.0736	0.1995	0.4619	0.3604	0.4877	2.6897	3.6808	0.205685	0.0001	2e-05
EXP_AL645882_1641143_1641868_1_726_s_PSO-60-0521	SCO1534	Único	-0.3069	-0.4719	-0.2176	-0.0099	0.1151	-0.2698	2.022	1.2953	1.8358	2.5238	2.1165	2.3513	-0.3321	-0.0549	1.7177	2.3305	0.1291	0.1963	0.3775	0.2044	0.2772	2.0498	2.6626	0.319744	7.8e-05	2e-05
EXP_AL645882_1641868_1641943_1_76_s_PSO-60-0005	NA	Intergen	-0.8884	-1.0419	-1.3224	-0.1477	-0.036	-0.6234	0.0485	-1.0461	-0.3723	-0.018	-1.1558	-0.9223	-1.0842	-0.269	-0.4566	-0.6987	0.2201	0.312	0.5522	0.6009	0.8152	0.6276	0.3855	0.133723	0.203644	0.432247
EXP_AL645882_1641943_1642017_1_75_s_RC-60-0001	NA	Plural	2.9722	3.0249	3.237	4.4778	5.0678	5.1128	3.4107	3.9697	3.6629	3.1743	1.9602	1.8962	3.0781	4.8861	3.6811	2.3436	0.1402	0.3543	0.2799	0.7201	1.808	0.603	-0.7345	0.00599	0.202942	0.126709
EXP_AL645882_1642007_1642067_1_61_s_PSO-60-0002	NA	Intergen	-0.7887	-1.0808	-1.5159	-0.0637	-0.0388	-0.5507	0.4127	-0.3336	0.2683	0.4188	-0.2712	-0.0182	-1.1285	-0.2177	0.1158	0.0431	0.3659	0.2886	0.3958	0.3491	0.9108	1.2443	1.1716	0.04844	0.009222	0.012262
EXP_AL645882_1642057_1642515_1_459_s_RC-60-0241	SCO1535	Único	-1.8189	-1.734	-1.4876	-1.8524	-1.8061	-2.0616	-1.1465	-1.1565	-1.299	-1.1608	-0.943	-0.926	-1.6802	-1.9067	-1.2006	-1.0099	0.1721	0.1361	0.0853	0.1309	-0.2265	0.4796	0.6703	0.146474	0.006704	0.001267
EXP_AL645882_1642505_1642565_1_61_s_PSO-60-0002	NA	Intergen	-0.4509	-0.2455	-0.318	-0.8358	-0.6303	-0.2424	-0.2071	-0.373	-0.3118	-0.329	-0.5118	-0.2628	-0.3381	-0.5695	-0.2973	-0.3679	0.1042	0.3013	0.0839	0.1289	-0.2314	0.0408	-0.0298	0.35023	0.866298	0.905279
EXP_AL645882_1642555_1645023_1_2469_s_RC-60-1221	SCO1536	Único	-2.4266	-2.2083	-2.1035	-3.0478	-2.2377	-2.1909	-2.1907	-2.3205	-2.3067	-2.0783	-2.1327	-2.4307	-2.2461	-2.4922	-2.2726	-2.2139	0.1648	0.4818	0.0713	0.1897	-0.2461	-0.0265	0.0322	0.431469	0.932325	0.918313
EXP_AL645882_1645023_1645999_1_977_s_PSO-60-0165	NA	Intergen	-0.7211	-1.0563	0.2081	-1.1936	0.1615	-0.2257	-0.6179	-0.5201	-0.1665	-0.2525	-0.2191	-1.2065	-0.5231	-0.4193	-0.4348	-0.5594	0.6551	0.698	0.2375	0.5607	0.1038	0.0883	-0.0363	0.890173	0.892708	0.956719
EXP_AL645882_1645023_1645999_1_977_s_PSO-60-0421	NA	Intergen	-0.2807	-0.1119	-0.0127	-0.3769	-0.5525	-0.6452	-1.1536	-0.9816	-0.8922	-1.1753	-1.3165	-1.1802	-0.1351	-0.5249	-1.0091	-1.224	0.1355	0.1363	0.1329	0.0801	-0.3898	-0.874	-1.0889	0.067549	0.001305	0.000415
EXP_AL645882_1645023_1645999_1_977_s_PSO-60-0453	NA	Intergen	-0.2482	-0.4488	-0.1778	-0.754	-0.3397	-0.6495	-0.9307	-0.8021	-0.8934	-0.8404	-0.594	-0.7054	-0.2916	-0.5811	-0.8754	-0.7132	0.1406	0.2154	0.0662	0.1234	-0.2895	-0.5838	-0.4216	0.192034	0.014322	0.052207
EXP_AL645882_1645023_1645999_1_977_s_PSO-60-0821	NA	Intergen	0.6015	0.7093	1.036	0.1969	0.9046	0.7171	0.8319	0.8033	0.9157	1.0265	1.0234	1.1691	0.7823	0.6062	0.8503	1.073	0.2263	0.3666	0.0584	0.0832	-0.1761	0.068	0.2907	0.549512	0.807297	0.276928
EXP_AL645882_1645023_1645999_1_977_s_PSO-60-0901	NA	Intergen	-3.9174	-3.7476	-3.2456	-4.1639	-3.9296	-4.1988	-4.3388	-4.2697	-4.1468	-3.8138	-4.1611	-3.5969	-3.6369	-4.0974	-4.2518	-3.8572	0.3493	0.1464	0.0973	0.2846	-0.4605	-0.6149	-0.2203	0.144965	0.046299	0.441336
EXP_AL645882_1645999_1646910_1_912_s_RC-60-0341	SCO1537	Único	-2.8765	-2.7345	-2.4022	-3.2488	-2.4214	-2.4511	-2.6721	-2.5638	-2.7466	-2.4207	-2.3356	-2.9258	-2.6711	-2.7071	-2.6608	-2.5607	0.2434	0.4694	0.0919	0.3191	-0.036	0.0103	0.1104	0.930264	0.975954	0.744419
EXP_AL645882_1646907_1647893_1_987_s_RC-60-0421	SCO1538	Único	-1.1747	-1.1118	-1.1086	-2.3973	-1.5074	-1.1976	-1.4351	-1.2125	-1.2395	-1.225	-1.1937	-1.2259	-1.1317	-1.7008	-1.2957	-1.2148	0.0373	0.6228	0.1215	0.0183	-0.5691	-0.164	-0.0831	0.125146	0.631326	0.813245
EXP_AL645882_1647893_1647952_PSO	NA	Intergen	-3.829	-4.1274	-2.7252	-3.2627	-2.4742	-3.4728	-3.0849	-3.0736	-3.4917	-2.6297	-2.6498	-3.595	-3.5605	-3.0699	-3.2167	-2.9582	0.7387	0.5265	0.2382	0.5516	0.4906	0.3438	0.6023	0.442073	0.562929	0.303586
EXP_AL645882_1647905_1649206_1_1302_s_RC-60-0921	SCO1539	Único	-2.8782	-2.9536	-2.9998	-3.1045	-2.8362	-2.9849	-2.812	-2.6383	-2.7178	-2.2177	-2.3389	-2.88	-2.9438	-2.9752	-2.7227	-2.4789	0.0614	0.1344	0.087	0.3527	-0.0314	0.2211	0.4649	0.902086	0.281634	0.038477
EXP_AL645882_1649206_1649559_1_354_s_PSO-60-0133	NA	Intergen	-1.7873	-1.8714	-1.6237	-0.6986	-0.947	-1.4891	-1.6525	-1.732	-2.0072	-1.503	-1.7316	-1.7839	-1.7608	-1.0449	-1.7972	-1.6728	0.126	0.4042	0.1861	0.1494	0.7159	-0.0364	0.088	0.037456	0.907131	0.76877
EXP_AL645882_1649206_1649559_1_354_s_PSO-60-0293	NA	Intergen	-3.0491	-3.2994	-3.1499	-2.5768	-2.113	-2.5667	-2.975	-2.9143	-3.5981	-2.8656	-2.9965	-3.5001	-3.1661	-2.4189	-3.1625	-3.1207	0.1259	0.2649	0.3785	0.335	0.7472	0.0036	0.0454	0.054918	0.991368	0.900739
EXP_AL645882_1649559_1649633_1_75_s_RC-60-0001	NA	Plural	3.0162	3.0393	3.1902	4.5331	5.0292	5.0416	3.4057	3.9791	3.6613	3.1602	1.9611	1.9429	3.0819	4.868	3.682	2.3547	0.0945	0.2901	0.2873	0.6976	1.7861	0.6001	-0.7272	0.00496	0.18374	0.11315
EXP_AL645882_1649633_1649733_1_101_s_PSO-60-0021	NA	Intergen	-0.24	-0.3058	-0.2493	0.1966	0.2047	-0.3777	-0.7807	-0.7597	-0.6572	-0.4984	-0.8773	-0.7428	-0.265	0.0079	-0.7325	-0.7062	0.0356	0.334	0.0661	0.1921	0.2729	-0.4675	-0.4412	0.304757	0.069594	0.08404
EXP_AL645882_1649733_1650185_1_453_s_RC-60-0161	SCO1540	Único	0.7577	0.6679	0.6692	0.6414	0.9257	0.5156	0.9135	0.9564	0.5494	1.3016	1.255	0.862	0.6983	0.6942	0.8065	1.1395	0.0515	0.2101	0.2236	0.2415	-0.0041	0.1082	0.4412	0.986463	0.607967	0.047277
EXP_AL645882_164994_165059_1_66_s_PSO-60-0005	NA	Intergen	-2.4557	-2.5024	-2.3205	0.7735	-0.6086	-1.1308	-2.9003	-2.0905	-2.4884	-2.6082	-2.7853	-2.737	-2.4262	-0.322	-2.493	-2.7102	0.0945	0.984	0.4049	0.0915	2.1042	-0.0668	-0.284	0.00766	0.915151	0.629349
EXP_AL645882_1650185_1650311_1_127_s_PSO-60-0005	NA	Intergen	-4.5212	-4.6296	-4.9065	-3.4626	-3.4035	-3.9534	-3.9804	-3.8574	-4.5671	-3.5348	-3.5498	-4.2002	-4.6857	-3.6065	-4.135	-3.7616	0.1987	0.3019	0.3793	0.3799	1.0792	0.5507	0.9241	0.019081	0.137877	0.02457
EXP_AL645882_1650311_1650790_1_480_s_PSO-60-0181	SCO1541	Único	-1.0818	-1.1177	-0.9738	-0.4673	-0.1532	-0.8039	2.2751	1.1436	1.849	3.1947	2.7095	2.6251	-1.0578	-0.4748	1.7559	2.8431	0.0749	0.3254	0.5714	0.3074	0.583	2.8137	3.9009	0.166075	0.00012	2.2e-05
EXP_AL645882_165059_165406_1_348_s_RC-60-0061	SCO0175	Único	-2.6083	-2.575	-2.8939	-0.2129	-1.4721	-1.6218	-3.3451	-2.9978	-3.1623	-2.8094	-3.1977	-2.8616	-2.6924	-1.1023	-3.1684	-2.9562	0.1753	0.7738	0.1737	0.2108	1.5901	-0.476	-0.2638	0.007953	0.278931	0.551963
EXP_AL645882_1650790_1651070_1_281_s_PSO-60-0165	NA	Intergen	-0.3651	-0.391	-0.3351	-0.2185	0.0776	0.1005	1.3514	0.8256	1.3217	3.1456	2.5189	2.085	-0.3637	-0.0134	1.1662	2.5831	0.028	0.1779	0.2954	0.5332	0.3503	1.5299	2.9468	0.368388	0.002183	6.7e-05
EXP_AL645882_1651070_1651630_1_561_s_PSO-60-0341	SCO1542	Único	0.2984	0.164	0.2075	0.4957	0.3437	0.2071	0.6129	0.5637	0.4	0.9345	1.0579	1.08	0.2233	0.3488	0.5255	1.0241	0.0686	0.1444	0.1115	0.0784	0.1255	0.3022	0.8008	0.294552	0.017632	0.000129
EXP_AL645882_1651630_1652074_1_445_s_PSO-60-0021	NA	Intergen	-3.3577	-3.6198	-3.9414	-2.9888	-3.5814	-3.8998	-3.0145	-2.824	-3.0054	-2.3946	-2.3067	-2.6599	-3.6396	-3.49	-2.948	-2.4538	0.2923	0.4623	0.1074	0.1839	0.1496	0.6916	1.1858	0.693552	0.053569	0.005555
EXP_AL645882_1651630_1652074_1_445_s_PSO-60-0373	NA	Intergen	0.461	0.4071	0.2528	0.2565	0.4677	0.4335	0.2434	0.239	0.4266	0.3273	0.3164	0.6114	0.3736	0.3859	0.303	0.4184	0.1081	0.1134	0.1071	0.1673	0.0123	-0.0706	0.0448	0.958661	0.715022	0.821274
EXP_AL645882_1652074_1652535_1_462_s_RC-60-0321	SCO1543	Único	0.895	0.7303	1.0544	0.9107	1.3009	0.881	1.8804	1.4999	1.2055	3.1931	3.4082	3.0023	0.8932	1.0309	1.5286	3.2012	0.1621	0.2343	0.3383	0.2031	0.1377	0.6354	2.308	0.628202	0.026482	4.1e-05
EXP_AL645882_1652535_1652664_1_130_s_PSO-60-0021	NA	Intergen	0.5099	0.4135	0.4786	0.4787	0.2653	0.6043	0.9771	0.8229	1.274	0.6927	0.7029	0.9924	0.4673	0.4494	1.0247	0.796	0.0492	0.1714	0.2293	0.1702	-0.0179	0.5574	0.3287	0.948714	0.025014	0.143012
EXP_AL645882_1652664_1653251_1_588_s_PSO-60-0181	SCO1544	Único	0.9109	0.801	1.049	0.5764	0.5563	0.1616	-0.0399	0.0199	-0.1338	0.2774	0.4036	0.0972	0.9203	0.4314	-0.0512	0.2594	0.1243	0.2339	0.0775	0.154	-0.4889	-0.9715	-0.6609	0.019374	0.000415	0.003104
EXP_AL645882_1653251_1653340_1_90_s_PSO-60-0005	NA	Intergen	0.7008	0.8696	1.2305	0.3516	0.7035	0.2971	0.0869	0.3624	-0.2098	0.2211	0.2746	-0.2392	0.9336	0.4507	0.0798	0.0855	0.2706	0.2206	0.2862	0.2825	-0.4829	-0.8538	-0.8481	0.155958	0.017139	0.017714
EXP_AL645882_1653340_1654167_1_828_s_RC-60-0321	SCO1545	Único	0.6499	0.5848	0.7902	0.5677	0.6777	0.4752	0.5318	0.1916	0.1912	0.2716	0.1757	0.0097	0.675	0.5735	0.3049	0.1523	0.105	0.1014	0.1966	0.1325	-0.1015	-0.3701	-0.5227	0.526661	0.02463	0.005272
EXP_AL645882_165401_165465_1_65_s_PSO-60-0005	NA	Intergen	-2.0126	-2.2935	-2.7663	0.6155	-0.7615	-0.9557	-3.5612	-2.7629	-2.7602	-3.1999	-3.6463	-3.182	-2.3575	-0.3672	-3.0281	-3.3427	0.3809	0.8566	0.4617	0.2631	1.9903	-0.6706	-0.9852	0.01011	0.248815	0.100414
EXP_AL645882_1654167_1654295_1_129_s_PSO-60-0053	NA	Intergen	-1.5115	-1.6202	-1.4815	-0.9348	-1.406	-1.8157	-1.8345	-2.112	-2.294	-1.7963	-1.7502	-2.4515	-1.5377	-1.3855	-2.0802	-1.9993	0.073	0.4408	0.2314	0.3923	0.1522	-0.5425	-0.4616	0.710427	0.138959	0.2016
EXP_AL645882_1654295_1655116_1_822_s_RC-60-0221	SCO1546	Único	1.1417	0.9005	0.9662	0.971	0.9633	0.8358	0.1704	0.0955	0.0085	0.0081	-0.1606	-0.1064	1.0028	0.9234	0.0915	-0.0863	0.1247	0.0759	0.081	0.0861	-0.0794	-0.9113	-1.0891	0.460574	3.6e-05	1.5e-05
EXP_AL645882_165460_165855_1_396_s_PSO-60-0141	SCO0176	Único	-0.0134	-0.2678	0.1873	1.0988	0.8406	0.5276	-0.981	-0.3143	-0.6053	-0.2271	-0.4341	-0.804	-0.0313	0.8223	-0.6335	-0.4884	0.2281	0.286	0.3342	0.2923	0.8536	-0.6022	-0.4571	0.022747	0.060152	0.136545
EXP_AL645882_1655113_1656174_1_1062_s_RC-60-0901	SCO1547	Único	0.3628	0.3736	0.2694	0.2926	0.2252	0.3282	0.2644	0.283	0.4504	0.3563	0.2973	0.3823	0.3352	0.282	0.3326	0.3453	0.0573	0.0523	0.1025	0.0435	-0.0532	-0.0026	0.0101	0.494811	0.97198	0.89687
EXP_AL645882_1656174_1656352_1_179_s_PSO-60-0053	NA	Intergen	-2.8487	-2.9447	-2.5807	-3.1331	-2.3285	-2.9638	-0.2292	-0.3634	0.1859	-0.964	-0.7158	0.1048	-2.7914	-2.8085	-0.1356	-0.525	0.1886	0.4242	0.2864	0.5593	-0.0171	2.6558	2.2664	0.974834	0.000318	0.000739
EXP_AL645882_1656352_1656424_1_73_s_PSO-60-0001	NA	Plural	0.8318	0.9907	0.9734	1.1731	1.9862	1.0151	1.1425	1.1807	0.9735	2.089	1.6528	1.0906	0.9319	1.3915	1.0989	1.6108	0.0872	0.5211	0.1103	0.5005	0.4596	0.167	0.6789	0.300102	0.691318	0.106463
EXP_AL645882_1656409_1656478_1_70_s_PSO-60-0005	NA	Intergen	0.8976	1.3157	1.6148	1.9558	2.048	1.3511	1.5474	1.7979	1.4087	2.3145	1.9296	1.1339	1.276	1.7849	1.5847	1.7927	0.3603	0.3786	0.1973	0.6021	0.5089	0.3087	0.5167	0.298569	0.495919	0.252151
EXP_AL645882_1656463_1656536_s_PSO-60-6	SCOt04	Único	0.72	1.2263	1.5326	1.6907	1.7493	0.9835	1.5498	1.5726	1.2099	2.3307	1.8083	1.1942	1.1596	1.4745	1.4441	1.7777	0.4104	0.4262	0.2032	0.5688	0.3149	0.2845	0.6181	0.517739	0.524535	0.167484
EXP_AL645882_1656536_1656595_PSO	NA	Plural	2.2228	2.311	2.2051	2.669	3.7788	4.3118	3.2274	3.1213	3.1922	2.8011	1.4621	1.1018	2.2463	3.5865	3.1803	1.7883	0.0567	0.8381	0.0541	0.8954	1.3402	0.934	-0.458	0.075245	0.161365	0.487276
EXP_AL645882_1656538_1656609_1_72_s_PSO-60-0001	NA	Plural	1.9066	2.0778	1.6853	2.4981	3.541	4.1503	3.0618	2.9269	3.0414	2.6967	1.1192	0.6934	1.8899	3.3965	3.0101	1.5031	0.1968	0.8355	0.0727	1.0554	1.5066	1.1202	-0.3868	0.071014	0.130988	0.598493
EXP_AL645882_1656594_1656661_1_68_s_PSO-60-0005	NA	Intergen	-0.3631	-0.1265	0.0074	1.4331	0.9362	0.2085	0.2532	0.3005	0.2241	0.6981	-0.5129	-0.5846	-0.1607	0.8593	0.2593	-0.1331	0.1876	0.6159	0.0386	0.7207	1.02	0.42	0.0276	0.086499	0.422897	0.961637
EXP_AL645882_1656646_1656717_1_72_s_PSO-60-0001	NA	Plural	2.0268	2.0696	1.7135	2.5112	3.8063	4.3377	3.144	3.0872	3.0203	2.7969	1.1634	0.9079	1.9366	3.5517	3.0838	1.6227	0.1945	0.9395	0.0619	1.0248	1.6151	1.1472	-0.3139	0.062282	0.132904	0.681729
EXP_AL645882_1656697_1656763_1_67_s_PSO-60-0005	NA	Intergen	-0.9953	-0.966	-1.3933	1.3489	0.4149	0.014	-0.0168	-0.1862	-0.0062	-0.0345	-1.0548	-1.0948	-1.1182	0.5926	-0.0697	-0.728	0.2387	0.685	0.101	0.601	1.7108	1.0485	0.3902	0.011649	0.055935	0.448595
EXP_AL645882_1656743_1656814_1_72_s_PSO-60-0001	NA	Plural	1.892	1.9877	1.7025	2.4409	3.3431	4.0797	3.0279	2.8831	2.9847	2.7135	1.1727	0.6939	1.8607	3.2879	2.9652	1.5267	0.1451	0.8208	0.0743	1.0553	1.4272	1.1045	-0.334	0.081065	0.131949	0.647945
EXP_AL645882_1656809_1656875_1_67_s_PSO-60-0005	NA	Intergen	0.8281	0.5777	0.6219	-0.0114	0.3409	-0.2239	-0.56	1.2759	0.5161	-0.2948	-0.49	-0.232	0.6759	0.0352	0.4107	-0.3389	0.1337	0.2852	0.9225	0.1346	-0.6407	-0.2652	-1.0148	0.268518	0.62701	0.070486
EXP_AL645882_1656870_1657130_1_261_s_RC-60-0181	SCO1548	Único	1.5199	1.5783	1.9081	1.0518	1.9624	1.4263	1.5932	1.7216	1.2246	1.9262	1.8611	1.4948	1.6688	1.4802	1.5131	1.7607	0.2093	0.4577	0.258	0.2326	-0.1886	-0.1557	0.0919	0.595699	0.635922	0.783472
EXP_AL645882_1657130_1657259_1_130_s_PSO-60-0005	NA	Intergen	-2.3657	-2.6649	-2.216	-1.8929	-1.3702	-2.3688	-2.0324	-2.1342	-2.3862	-2.0605	-1.8895	-2.3509	-2.4155	-1.8773	-2.1843	-2.1003	0.2286	0.4995	0.1821	0.2333	0.5382	0.2312	0.3152	0.165788	0.515754	0.370855
EXP_AL645882_1657259_1658197_1_939_s_RC-60-0781	SCO1549	Único	0.5109	0.6257	0.5385	0.1228	0.3165	0.3089	0.1576	0.2172	0.2822	0.0231	0.0114	0.1103	0.5584	0.2494	0.219	0.0483	0.06	0.1097	0.0623	0.0541	-0.309	-0.3394	-0.5101	0.005343	0.002034	0.00024
EXP_AL645882_1658197_1658389_1_193_s_PSO-60-0005	NA	Intergen	-1.4283	-1.8333	-1.4586	-1.6764	-1.019	-1.812	-1.5669	-2.0648	-2.0532	-1.5339	-1.3249	-1.8808	-1.5734	-1.5025	-1.895	-1.5799	0.2256	0.4241	0.2841	0.2808	0.0709	-0.3216	-0.0065	0.86864	0.361815	0.986835
EXP_AL645882_1658389_1658571_1_183_s_RC-60-0081	SCO1550	Único	2.7729	2.8221	2.7108	1.574	2.3496	1.8101	2.3562	2.2975	2.2446	3.7006	3.9365	3.7763	2.7686	1.9112	2.2994	3.8045	0.0558	0.3976	0.0558	0.1204	-0.8574	-0.4692	1.0359	0.005809	0.048976	0.001378
EXP_AL645882_165855_166033_1_179_s_PSO-60-0069	NA	Intergen	-3.5553	-3.4247	-3.4387	0.4938	-1.3801	-1.402	-3.944	-3.4798	-3.2591	-3.8648	-2.6558	-4.2348	-3.4729	-0.7628	-3.561	-3.5851	0.0717	1.0883	0.3496	0.8258	2.7101	-0.0881	-0.1122	0.008048	0.913981	0.890876
EXP_AL645882_1658571_1659144_1_574_s_PSO-60-0149	NA	Intergen	0.8646	0.9505	0.6114	0.3662	0.5993	1.2961	0.6332	0.6059	1.3545	0.6287	0.7238	1.1085	0.8088	0.7539	0.8645	0.8203	0.1763	0.4838	0.4245	0.2541	-0.0549	0.0557	0.0115	0.910665	0.896825	0.979118
EXP_AL645882_1658571_1659144_1_574_s_PSO-60-0245	NA	Intergen	-2.0402	-1.2363	-1.0819	-1.559	-1.0184	-1.7149	-0.949	-1.3939	-1.4572	-1.2849	-1.2943	-1.6555	-1.4528	-1.4307	-1.2667	-1.4115	0.5145	0.3655	0.2769	0.2113	0.0221	0.1861	0.0413	0.965672	0.651404	0.924963
EXP_AL645882_1658571_1659144_1_574_s_PSO-60-0485	NA	Intergen	0.4602	0.4997	1.2954	0.3556	0.5501	-0.1339	-0.5447	-0.2902	-0.4247	0.209	0.2417	-0.2521	0.7518	0.2573	-0.4199	0.0662	0.4712	0.3524	0.1273	0.2761	-0.4945	-1.1717	-0.6856	0.22299	0.009481	0.078255
EXP_AL645882_1659144_1660625_1_1482_s_PSO-60-0181	SCO1551	Único	0.9466	1.003	1.2077	0.9987	1.0362	0.6588	1.1648	1.2627	0.9677	1.4221	1.5402	1.1815	1.0525	0.8979	1.1317	1.3813	0.1374	0.2079	0.1503	0.1828	-0.1546	0.0792	0.3288	0.430536	0.668187	0.080864
EXP_AL645882_166033_166614_1_582_s_PSO-60-0421	SCO0177	Único	-0.6159	-1.1591	-1.1123	2.2952	1.8059	1.8678	-2.0866	0.3481	-0.3796	-0.7629	-1.4765	-2.1653	-0.9624	1.9896	-0.706	-1.4682	0.301	0.2664	1.2497	0.7012	2.952	0.2564	-0.5058	0.006411	0.751385	0.518135
EXP_AL645882_1660605_1660673_1_69_s_PSO-60-0005	NA	Intergen	0.5383	0.5824	1.0435	0.623	1.1148	0.4004	0.9643	1.3787	0.7463	1.5368	1.664	1.2247	0.7214	0.7127	1.0298	1.4752	0.2798	0.3655	0.3212	0.226	-0.0087	0.3084	0.7538	0.983431	0.368846	0.043187
EXP_AL645882_1660653_1661471_1_819_s_RC-60-0681	SCO1552	Único	0.6612	0.7845	0.9364	0.7418	0.66	0.5117	0.5363	0.6308	0.3862	0.684	0.7051	0.5463	0.7941	0.6378	0.5178	0.6451	0.1378	0.1166	0.1233	0.0862	-0.1563	-0.2763	-0.149	0.244788	0.039719	0.227667
EXP_AL645882_1661471_1661530_PSO	NA	Intergen	-0.4015	-0.2136	-0.0562	-0.7193	-0.1442	0.1403	0.151	0.2529	0.2611	0.2564	0.2378	0.4165	-0.2238	-0.2411	0.2217	0.3036	0.1729	0.4379	0.0613	0.0983	-0.0173	0.4455	0.5274	0.962132	0.128328	0.078901
EXP_AL645882_1661473_1662705_1_1233_s_RC-60-0801	SCO1553	Único	0.5328	0.555	0.4631	0.759	0.4892	0.479	0.6258	0.629	0.7551	0.4122	0.5016	0.5672	0.5169	0.5757	0.67	0.4937	0.048	0.1588	0.0737	0.0778	0.0588	0.1531	-0.0232	0.608444	0.145995	0.832007
EXP_AL645882_1662705_1662892_1_188_s_PSO-60-0117	NA	Intergen	1.0842	1.2209	0.8887	1.1984	0.9269	1.096	0.8187	0.7264	0.7181	0.7844	0.7691	0.6454	1.0646	1.0738	0.7544	0.7329	0.167	0.1371	0.0558	0.0762	0.0092	-0.3102	-0.3317	0.967734	0.097907	0.080124
EXP_AL645882_1662892_1666530_1_3639_s_RC-60-2581	SCO1554	Único	1.1458	1.1829	1.2825	1.7681	1.3672	1.3911	1.3155	1.4892	1.3692	1.2881	1.4156	1.3704	1.2037	1.5088	1.3913	1.358	0.0707	0.2248	0.0889	0.0647	0.3051	0.1876	0.1543	0.055066	0.174197	0.258458
EXP_AL645882_166614_166891_1_278_s_PSO-60-0037	NA	Intergen	0.6335	0.602	0.4799	1.0159	0.6975	1.251	0.24	0.4889	0.434	0.3742	0.3529	0.4978	0.5718	0.9882	0.3876	0.4083	0.0811	0.2778	0.1308	0.0782	0.4164	-0.1842	-0.1635	0.0897	0.395528	0.451193
EXP_AL645882_1666530_1666903_1_374_s_PSO-60-0053	NA	Intergen	-2.4764	-3.0983	-2.0385	-1.6065	-1.5247	-2.5958	-1.6579	-1.5709	-2.7439	-1.7668	-1.6192	-2.8539	-2.5377	-1.909	-1.9909	-2.08	0.5326	0.5962	0.6536	0.6743	0.6287	0.5468	0.4577	0.380571	0.407515	0.488983
EXP_AL645882_1666530_1666903_1_374_s_PSO-60-0277	NA	Intergen	-1.6114	-1.6401	-1.1627	-0.8802	-0.6126	-0.8012	-0.9626	-0.8299	-1.0675	-1.1374	-0.929	-1.28	-1.4714	-0.7647	-0.9533	-1.1155	0.2677	0.1375	0.1191	0.1765	0.7067	0.5181	0.3559	0.017737	0.041761	0.135653
EXP_AL645882_1666903_1668129_1_1227_s_RC-60-0841	SCO1555	Único	-0.0214	0.0088	-0.1851	-0.0869	-0.3317	-0.0729	0.1291	0.0824	0.4185	-0.1254	-0.1501	0.1371	-0.0659	-0.1638	0.21	-0.0461	0.1043	0.1455	0.182	0.1591	-0.0979	0.2759	0.0198	0.573623	0.091772	0.908984
EXP_AL645882_1668129_1668247_1_119_s_PSO-60-0037	NA	Intergen	2.0239	2.2588	2.5113	1.4218	1.355	1.2402	1.0011	1.2669	0.9057	1.5912	1.533	0.9226	2.2647	1.339	1.0579	1.349	0.2437	0.0918	0.1872	0.3704	-0.9257	-1.2068	-0.9157	0.013727	0.002434	0.009355
EXP_AL645882_1668247_1668945_1_699_s_RC-60-0141	SCO1556	Único	-0.0555	-0.1109	-0.0773	0.5231	0.1008	0.0818	1.3503	1.1145	1.3127	1.088	1.0052	1.102	-0.0812	0.2352	1.2592	1.0651	0.0279	0.2495	0.1266	0.0523	0.3164	1.3404	1.1463	0.066961	4.4e-05	0.0001
EXP_AL645882_166891_167337_1_447_s_PSO-60-0061	SCO0178	Único	-0.6297	-0.7368	-0.9436	0.9229	0.336	0.1863	-1.4257	-0.752	-1.0779	-0.7559	-0.9789	-0.8797	-0.7701	0.4817	-1.0852	-0.8715	0.1596	0.3893	0.3369	0.1117	1.2518	-0.3151	-0.1014	0.003416	0.274701	0.733236
EXP_AL645882_1668945_1669056_1_112_s_PSO-60-0053	NA	Intergen	-1.9338	-2.3817	-2.4729	-1.2316	-1.7131	-2.1871	-2.24	-2.0534	-2.0047	-2.1275	-2.0899	-2.2059	-2.2628	-1.7106	-2.0994	-2.1411	0.2885	0.4778	0.1242	0.0592	0.5522	0.1634	0.1217	0.130771	0.628008	0.71914
EXP_AL645882_1669056_1669883_1_828_s_RC-60-0681	SCO1557	Único	0.436	0.4412	0.319	-1.1093	-0.7755	-1.2946	-1.7698	-1.8699	-1.9468	-1.8371	-1.9224	-1.9647	0.3987	-1.0598	-1.8622	-1.9081	0.0691	0.2631	0.0888	0.065	-1.4585	-2.2609	-2.3068	6.8e-05	4e-06	4e-06
EXP_AL645882_1669883_1669950_1_68_s_PSO-60-0005	NA	Intergen	-1.2186	-1.3489	-1.3418	-1.3303	-1.4649	-2.0884	-2.0662	-1.7511	-2.6244	-1.8216	-1.7489	-2.6301	-1.3031	-1.6278	-2.1472	-2.0669	0.0733	0.4044	0.4423	0.4891	-0.3247	-0.8441	-0.7638	0.489471	0.06281	0.08687
EXP_AL645882_1669950_1670672_1_723_s_RC-60-0081	SCO1558	Único	0.9342	0.832	0.6287	-1.5467	-1.1112	-1.7729	-1.7811	-2.1797	-2.1775	-2.061	-2.1674	-2.2628	0.7983	-1.477	-2.0461	-2.1637	0.1555	0.3363	0.2295	0.1009	-2.2753	-2.8444	-2.962	6.2e-05	9e-06	7e-06
EXP_AL645882_1670672_1670731_PSO	NA	Intergen	-2.8703	-3.2121	-2.5249	-3.0504	-2.4708	-3.4061	-3.1813	-2.6416	-3.0275	-2.6374	-2.6615	-3.8295	-2.8691	-2.9758	-2.9501	-3.0428	0.3436	0.4721	0.278	0.6814	-0.1067	-0.081	-0.1737	0.862407	0.881728	0.74157
EXP_AL645882_1670684_1671790_1_1107_s_RC-60-0561	SCO1559	Único	0.2521	0.1749	-0.3682	-1.7453	-1.5102	-1.74	-1.9109	-1.8581	-1.6548	-1.8077	-1.7551	-1.6858	0.0196	-1.6652	-1.8079	-1.7495	0.338	0.1342	0.1352	0.0611	-1.6848	-1.8275	-1.7691	0.000138	4.5e-05	5.4e-05
EXP_AL645882_1671790_1672166_1_377_s_PSO-60-0213	NA	Intergen	-1.4395	-1.2229	-1.1807	-1.1577	-1.221	-1.7276	-1.5706	-1.5445	-1.5592	-1.0701	-0.8594	-0.726	-1.281	-1.3688	-1.5581	-0.8852	0.1389	0.3124	0.0131	0.1735	-0.0878	-0.2771	0.3958	0.753639	0.250797	0.110101
EXP_AL645882_1671790_1672166_1_377_s_PSO-60-0277	NA	Intergen	-1.4914	-1.3752	-0.6211	-1.7393	-1.0184	-1.3981	-0.9145	-0.784	-0.9047	-0.6224	-0.4351	-0.6277	-1.1626	-1.3852	-0.8678	-0.5617	0.4725	0.3606	0.0727	0.1097	-0.2226	0.2948	0.6009	0.558753	0.393872	0.09361
EXP_AL645882_1672166_1672816_1_651_s_RC-60-0061	SCO1560	Único	0.3734	0.3147	0.22	0.5455	0.0096	0.193	-0.4169	-0.3307	-0.126	-0.3949	-0.3827	-0.2239	0.3027	0.2494	-0.2912	-0.3338	0.0774	0.2723	0.1495	0.0954	-0.0533	-0.5939	-0.6365	0.796462	0.006735	0.004924
EXP_AL645882_1672816_1672877_1_62_s_PSO-60-0002	NA	Intergen	-2.2152	-2.4073	-2.6672	-1.79	-2.197	-2.4821	-2.6558	-2.5923	-2.8765	-2.4772	-2.4297	-2.7031	-2.4299	-2.1564	-2.7082	-2.5367	0.2269	0.3478	0.1492	0.146	0.2735	-0.2783	-0.1068	0.363693	0.314966	0.707703
EXP_AL645882_1672877_1673236_1_360_s_PSO-60-0161	SCO1561	Único	0.5907	0.416	0.373	0.8501	0.8105	0.3516	0.0493	0.2276	-0.0613	-0.0039	-0.0061	-0.1136	0.4599	0.6708	0.0719	-0.0412	0.1153	0.2771	0.1458	0.0627	0.2109	-0.388	-0.5011	0.275792	0.044104	0.015829
EXP_AL645882_1673238_1673654_1_417_s_PSO-60-0221	SCO1562	Único	-0.0176	-0.1068	-0.2521	0.3442	-0.2632	-0.3864	-0.6762	-0.7223	-0.8763	-0.734	-0.7821	-0.8456	-0.1255	-0.1018	-0.7583	-0.7872	0.1184	0.3912	0.1048	0.056	0.0237	-0.6328	-0.6617	0.932221	0.015315	0.01265
EXP_AL645882_167337_167444_1_108_s_PSO-60-0005	NA	Intergen	1.1821	1.4943	1.2692	0.6093	0.9827	1.2694	1.2515	1.2846	0.8102	1.156	1.2232	1.0007	1.3152	0.9538	1.1154	1.1266	0.1611	0.331	0.2649	0.1141	-0.3614	-0.1998	-0.1886	0.234164	0.474876	0.499696
EXP_AL645882_1673654_1673718_1_65_s_PSO-60-0005	NA	Intergen	0.8212	1.0165	1.3898	1.0649	1.1254	0.7431	1.4595	1.2867	0.5958	1.5774	1.4622	1.0485	1.0759	0.9778	1.114	1.3627	0.2889	0.2055	0.457	0.2781	-0.0981	0.0381	0.2868	0.819615	0.922656	0.427817
EXP_AL645882_1673718_1674203_1_486_s_RC-60-0081	SCO1563	Único	-1.3674	-1.271	-1.5832	0.2109	0.5075	-0.0799	1.4917	1.2619	1.6534	1.3268	1.3152	1.8634	-1.4072	0.2128	1.469	1.5018	0.1599	0.2937	0.1968	0.3132	1.62	2.8762	2.909	0.000556	1.5e-05	1.4e-05
EXP_AL645882_1674203_1674273_1_71_s_PSO-60-0005	NA	Intergen	-3.1207	-3.7745	-3.4459	-3.1108	-3.1484	-3.7865	-2.3905	-2.4441	-2.9126	-2.6177	-2.6181	-2.5792	-3.447	-3.3486	-2.5824	-2.605	0.3269	0.3797	0.2872	0.0224	0.0984	0.8646	0.842	0.800893	0.021684	0.024216
EXP_AL645882_1674273_1674773_1_501_s_RC-60-0241	SCO1564	Único	-0.165	-0.049	0.3052	-0.1596	-0.0627	-0.0225	0.1625	0.1734	0.3255	-0.0136	-0.163	-0.0623	0.0304	-0.0816	0.2205	-0.0796	0.245	0.0705	0.0911	0.0762	-0.112	0.1901	-0.11	0.488481	0.200103	0.456286
EXP_AL645882_167444_168514_1_1071_s_RC-60-0701	SCO0179	Único	0.5561	0.0411	-0.0067	2.9516	2.7555	2.9618	-1.2672	0.0755	-0.4971	0.0596	-0.6309	-0.735	0.1969	2.8896	-0.5629	-0.4354	0.312	0.1163	0.6738	0.4319	2.6927	-0.7598	-0.6323	0.000714	0.104918	0.168375
EXP_AL645882_1674773_1674848_1_76_s_PSO-60-0005	NA	Intergen	-0.709	-1.0646	-1.7712	-1.5046	-1.893	-0.3273	-2.6412	-2.2754	-1.6847	-2.3026	-2.1042	-2.3912	-1.1816	-1.2416	-2.2004	-2.266	0.5407	0.8153	0.4827	0.147	-0.06	-1.0188	-1.0844	0.935144	0.096412	0.080007
EXP_AL645882_1674848_1676026_1_1179_s_RC-60-0061	SCO1565	Único	-1.6352	-1.5316	-1.5182	-0.9492	-1.1878	-1.0515	-0.9556	-0.8043	-0.784	-1.385	-1.2407	-0.8551	-1.5617	-1.0628	-0.8479	-1.1603	0.064	0.1197	0.0938	0.274	0.4989	0.7138	0.4014	0.018808	0.002209	0.030985
EXP_AL645882_1676026_1676402_1_377_s_PSO-60-0181	NA	Intergen	1.6678	1.5953	1.4126	0.4073	1.5754	1.5783	1.3768	1.215	1.2696	1.3241	1.1834	1.0003	1.5586	1.187	1.2871	1.1693	0.1315	0.6752	0.0823	0.1623	-0.3716	-0.2715	-0.3893	0.387419	0.495529	0.325001
EXP_AL645882_1676026_1676402_1_377_s_PSO-60-0261	NA	Intergen	0.4112	0.2405	0.3962	-1.0845	-0.2061	-0.8492	-0.8839	-1.0223	-1.0052	-0.7377	-0.8829	-0.7241	0.3493	-0.7133	-0.9704	-0.7816	0.0945	0.4547	0.0755	0.088	-1.0626	-1.3197	-1.1309	0.006731	0.001402	0.00312
EXP_AL645882_1676402_1677073_1_672_s_PSO-60-0541	SCO1566	Único	0.3783	0.3214	-0.0548	0.6029	0.3057	0.0998	-0.0638	-0.158	-0.1824	0.0805	-0.0575	-0.0418	0.215	0.3361	-0.1347	-0.0063	0.2354	0.2529	0.0626	0.0756	0.1211	-0.3497	-0.2213	0.559275	0.076239	0.240896
EXP_AL645882_1677073_1677149_1_77_s_PSO-60-0005	NA	Intergen	1.0843	1.3556	2.2899	0.2136	1.7447	0.2981	0.4553	0.2341	0.145	0.8267	1.387	0.1867	1.5766	0.7522	0.2781	0.8002	0.6324	0.8606	0.1598	0.6006	-0.8244	-1.2985	-0.7764	0.252637	0.063536	0.241051
EXP_AL645882_1677149_1678681_1_1533_s_RC-60-0701	SCO1567	Único	0.8708	1.122	0.7989	-1.0037	-0.6736	-1.0319	-0.7673	-0.6159	-0.8477	-0.4281	-0.4336	-0.5612	0.9306	-0.9031	-0.7436	-0.4743	0.1697	0.1992	0.1177	0.0753	-1.8337	-1.6742	-1.4049	2.4e-05	1.7e-05	4.1e-05
EXP_AL645882_1678678_1679247_1_570_s_RC-60-0421	SCO1568	Único	2.2513	2.4676	1.923	-1.4185	-0.7708	-1.5507	-0.7925	-0.6392	-1.1428	0.6571	0.9546	-0.2365	2.214	-1.2467	-0.8582	0.4584	0.2742	0.4174	0.2582	0.6199	-3.4607	-3.0722	-1.7556	0.000165	0.000159	0.003056
EXP_AL645882_1679247_1679335_1_89_s_PSO-60-0021	NA	Intergen	-2.2584	-2.1433	-2.281	-3.4604	-3.4012	-4.256	-4.1599	-3.9283	-4.037	-3.4323	-3.2164	-3.9078	-2.2276	-3.7059	-4.0417	-3.5189	0.0739	0.4774	0.1158	0.3537	-1.4783	-1.8141	-1.2913	0.003689	0.000748	0.004343
EXP_AL645882_1679335_1680387_1_1053_s_RC-60-0921	SCO1569	Único	0.5579	0.4723	0.6587	0.24	-0.0084	0.2529	0.3577	0.1991	0.3898	0.2255	0.2295	0.3718	0.563	0.1615	0.3155	0.2756	0.0933	0.1473	0.1021	0.0833	-0.4015	-0.2475	-0.2874	0.009191	0.045581	0.025781
EXP_AL645882_1680377_1680442_1_66_s_PSO-60-0005	NA	Intergen	-3.481	-3.9192	-3.1481	-2.9471	-3.0238	-3.3313	-3.6403	-3.7283	-3.62	-3.4615	-3.5043	-3.9692	-3.5161	-3.1007	-3.6629	-3.645	0.3867	0.2033	0.0575	0.2816	0.4154	-0.1468	-0.1289	0.211826	0.638234	0.678966
EXP_AL645882_1680432_1681859_1_1428_s_RC-60-1361	SCO1570	Único	1.4256	0.662	1.227	0.4346	0.3063	-0.152	-0.9232	-0.9349	-1.2007	-0.6366	-0.6919	-1.1157	1.1049	0.1963	-1.0196	-0.8147	0.3962	0.3084	0.1569	0.2621	-0.9086	-2.1245	-1.9196	0.019438	0.000172	0.000303
EXP_AL645882_1681859_1681979_1_121_s_PSO-60-0021	NA	Intergen	-1.4473	-2.5627	-2.0547	-1.448	-2.0308	-2.243	-4.3116	-4.2722	-4.6757	-4.2339	-4.1113	-3.9082	-2.0216	-1.9073	-4.4198	-4.0845	0.5584	0.4116	0.2225	0.1645	0.1143	-2.3982	-2.0629	0.816264	0.000441	0.00098
EXP_AL645882_1681979_1682566_1_588_s_PSO-60-0041	SCO1571	Único	0.0112	-0.1366	0.3146	1.43	1.2083	1.3628	2.1066	1.9333	2.0067	1.5112	1.5901	1.5688	0.063	1.3337	2.0155	1.5567	0.23	0.1137	0.087	0.0408	1.2707	1.9525	1.4937	9.2e-05	6e-06	2e-05
EXP_AL645882_1682570_1683286_1_717_s_PSO-60-0561	SCO1572	Único	0.3699	0.2978	0.0455	0.7023	0.0635	0.4574	-0.1292	-0.2079	-0.0919	-0.1124	-0.1265	0.0776	0.2377	0.4077	-0.143	-0.0538	0.1703	0.3223	0.0592	0.114	0.17	-0.3807	-0.2915	0.441476	0.073469	0.15564
EXP_AL645882_1683286_1683419_1_134_s_PSO-60-0021	NA	Intergen	-2.3053	-2.278	-2.0136	-0.9873	-1.4278	-1.1816	3.742	3.0708	3.3384	3.2207	3.4905	3.5735	-2.1989	-1.1989	3.3837	3.4283	0.1611	0.2207	0.3379	0.1845	1	5.5826	5.6272	0.008497	1e-06	1e-06
EXP_AL645882_1683419_1684756_1_1338_s_PSO-60-1181	SCO1573	Único	-1.822	-1.7386	-1.3375	-1.5181	-1.0567	-1.1473	2.7152	2.3515	2.5013	2.0587	2.4094	2.9621	-1.6327	-1.2407	2.5227	2.4767	0.2591	0.2445	0.1828	0.4554	0.392	4.1554	4.1094	0.257402	6e-06	7e-06
EXP_AL645882_1684756_1684919_1_164_s_PSO-60-0053	NA	Intergen	-0.3103	-0.3079	-0.5954	0.4845	-0.1675	0.2742	0.636	0.746	0.9929	0.3352	0.5115	1.0077	-0.4045	0.197	0.7916	0.6181	0.1653	0.3328	0.1828	0.3487	0.6015	1.1961	1.0226	0.089859	0.003819	0.008154
EXP_AL645882_1684919_1685587_1_669_s_PSO-60-0601	SCO1574	Único	0.019	0.1183	0.5403	-0.2511	0.1589	0.1434	1.8099	1.6561	1.8175	1.3591	1.572	2.0539	0.2259	0.017	1.7612	1.6617	0.2768	0.2324	0.0911	0.356	-0.2089	1.5353	1.4358	0.48047	0.000489	0.000706
EXP_AL645882_168514_168705_1_192_s_PSO-60-0053	NA	Intergen	-2.5041	-2.4813	-2.5748	1.5238	0.4926	0.1222	-2.4513	-2.1022	-2.4367	-2.2604	-2.6928	-2.3644	-2.52	0.7129	-2.3301	-2.4392	0.0488	0.7263	0.1975	0.2257	3.2329	0.1899	0.0808	0.000221	0.669593	0.861249
EXP_AL645882_1685582_1685648_1_67_s_PSO-60-0005	NA	Intergen	0.6391	1.165	1.7331	-0.6877	1.3662	0.648	3.3761	3.2131	2.5584	2.9896	3.0085	2.7245	1.1791	0.4422	3.0492	2.9075	0.5471	1.0423	0.4328	0.1588	-0.7369	1.8701	1.7284	0.315639	0.017032	0.023821
EXP_AL645882_1685643_1686383_1_741_s_PSO-60-0421	SCO1575	Único	-0.6226	-0.5161	0.3663	-0.1616	0.0242	-0.2464	2.793	2.6266	2.5489	2.31	2.5412	2.8968	-0.2575	-0.1279	2.6562	2.5826	0.5428	0.1384	0.1247	0.2956	0.1296	2.9137	2.8401	0.739692	5.2e-05	6e-05
EXP_AL645882_1686383_1686616_1_234_s_PSO-60-0117	NA	Plural	-0.8481	-0.592	-0.4706	-0.7024	-1.0445	-1.1485	-0.4525	-0.3786	-0.5046	-0.8498	-0.6715	-0.4464	-0.6369	-0.9651	-0.4452	-0.6559	0.1927	0.2334	0.0633	0.2021	-0.3282	0.1917	-0.019	0.200837	0.414262	0.940895
EXP_AL645882_1686616_1687155_1_540_s_RC-60-0201	SCO1576	Único	1.279	0.3279	1.8165	0.2396	0.0683	-0.293	-0.3753	-0.3648	-0.6786	-0.4227	-0.3986	-0.5562	1.1411	0.005	-0.4729	-0.4592	0.7538	0.2719	0.1782	0.0849	-1.1361	-1.614	-1.6003	0.030865	0.004297	0.004531
EXP_AL645882_168705_169556_1_852_s_RC-60-0121	SCO0180	Único	0.3626	-0.2714	-0.3872	1.6663	1.4304	1.479	-1.9311	-0.8384	-1.352	-0.7643	-1.3424	-1.5476	-0.0986	1.5252	-1.3738	-1.2181	0.4037	0.1246	0.5467	0.4062	1.6238	-1.2752	-1.1195	0.005827	0.011264	0.020066
EXP_AL645882_1687155_1687214_PSO	NA	Intergen	-2.7232	-3.4821	-2.3414	-2.9901	-3.265	-3.8162	-1.9125	-1.6196	-1.922	-2.259	-2.0354	-1.9746	-2.8489	-3.3571	-1.818	-2.0897	0.5806	0.4207	0.1719	0.1498	-0.5082	1.0309	0.7592	0.261479	0.026974	0.080927
EXP_AL645882_1687163_1688371_1_1209_s_RC-60-0901	SCO1577	Único	2.4271	1.259	2.494	0.6783	0.7172	0.319	0.0805	-0.0496	-0.1851	0.1492	0.0993	-0.1721	2.06	0.5715	-0.0514	0.0255	0.6945	0.2196	0.1328	0.1729	-1.4885	-2.1114	-2.0345	0.006828	0.000707	0.000868
EXP_AL645882_1688368_1689288_1_921_s_RC-60-0601	SCO1578	Único	1.4926	0.36	1.7084	0.4997	0.3227	-0.2821	-0.5228	-0.6284	-0.9492	-0.5264	-0.3631	-0.8678	1.187	0.1801	-0.7001	-0.5857	0.7243	0.4099	0.2221	0.2575	-1.0069	-1.8871	-1.7727	0.064297	0.003003	0.004178
EXP_AL645882_1689285_1690436_1_1152_s_RC-60-0541	SCO1579	Único	1.8491	0.982	1.6774	0.4755	0.4128	0.1294	-1.3291	-1.2497	-1.2881	-1.0217	-1.0368	-1.1507	1.5028	0.3392	-1.289	-1.0697	0.4591	0.1844	0.0397	0.0706	-1.1636	-2.7918	-2.5725	0.003091	1.8e-05	2.7e-05
EXP_AL645882_1690433_1691461_1_1029_s_RC-60-0901	SCO1580	Único	1.9743	1.2923	1.7319	0.3297	-0.0122	-0.3816	-1.0214	-1.2663	-1.1896	-0.8853	-0.9209	-0.9245	1.6661	-0.0213	-1.1591	-0.9102	0.3457	0.3558	0.1252	0.0217	-1.6874	-2.8252	-2.5763	0.000519	1.9e-05	2.9e-05
EXP_AL645882_1691446_1691510_1_65_s_PSO-60-0005	NA	Intergen	-2.245	-2.7534	-2.5418	-2.399	-2.6343	-2.9094	-3.8004	-3.8647	-3.661	-3.8605	-3.6841	-4.0039	-2.5134	-2.6475	-3.7754	-3.8495	0.2554	0.2555	0.1041	0.1602	-0.1341	-1.262	-1.3361	0.633113	0.000947	0.000713
EXP_AL645882_1691495_1692058_1_564_s_PSO-60-0301	SCO1581	Único	-1.0486	-1.1503	-0.9443	-0.772	-1.0408	-1.2516	-1.7117	-1.6919	-1.797	-1.6335	-1.5403	-1.4811	-1.0477	-1.0215	-1.7335	-1.5516	0.103	0.2404	0.0558	0.0768	0.0262	-0.6858	-0.5039	0.88294	0.001329	0.006238
EXP_AL645882_1692048_1692572_1_525_s_RC-60-0001	SCO1582	Único	-0.0371	-0.2111	-0.4613	0.0929	-0.2846	0.0113	-0.6229	-0.5846	-0.2119	-0.9655	-0.9926	-0.5968	-0.2365	-0.0601	-0.4731	-0.8516	0.2132	0.1987	0.227	0.2211	0.1764	-0.2366	-0.6151	0.475973	0.293875	0.018257
EXP_AL645882_1692572_1692635_1_64_s_PSO-60-0005	NA	Intergen	-1.0271	-1.0319	-0.5502	-1.0819	-1.1041	-1.6401	-2.3041	-2.482	-1.6826	-2.4899	-2.1725	-2.0334	-0.8698	-1.2754	-2.1562	-2.232	0.2767	0.316	0.4197	0.234	-0.4056	-1.2864	-1.3622	0.299787	0.005272	0.004041
EXP_AL645882_1692635_1695109_1_2475_s_RC-60-0801	SCO1583	Único	-1.7092	-1.5444	-1.4581	-2.271	-1.5945	-1.3988	-1.3613	-1.2501	-1.0749	-1.4285	-1.3729	-1.2689	-1.5705	-1.7548	-1.2288	-1.3568	0.1276	0.4576	0.1444	0.081	-0.1843	0.3417	0.2137	0.524642	0.198187	0.417406
EXP_AL645882_1695109_1695246_1_138_s_PSO-60-0021	NA	Intergen	-0.1273	0.4038	0.5654	-0.1113	-0.5214	-0.5834	-1.6327	-0.9081	-0.7019	-1.1699	-0.9851	-0.9037	0.2806	-0.4053	-1.0809	-1.0196	0.3624	0.2565	0.4889	0.1364	-0.6859	-1.3615	-1.3002	0.10574	0.005043	0.006319
EXP_AL645882_1695246_1695704_1_459_s_PSO-60-0081	SCO1584	Único	0.2189	0.2111	0.1093	-0.2826	-0.0541	0.3229	-0.0715	0.0401	0.256	-0.0212	-0.0139	0.2274	0.1798	-0.0046	0.0748	0.0641	0.0611	0.3058	0.1665	0.1415	-0.1844	-0.105	-0.1157	0.395188	0.606652	0.56509
EXP_AL645882_169536_169604_1_69_s_PSO-60-0005	NA	Intergen	-3.8911	-3.7545	-3.8117	1.2669	-0.5207	-0.5132	-4.1253	-2.9656	-3.159	-3.6795	-4.3903	-4.0987	-3.8191	0.0777	-3.4166	-4.0562	0.0686	1.0299	0.6213	0.3573	3.8968	0.4025	-0.2371	0.000804	0.554685	0.732448
EXP_AL645882_1695667_1696287_1_621_s_RC-60-0501	SCO1585	Único	-1.1448	-0.9027	-0.8146	-1.7775	-1.6546	-1.5645	-0.9672	-0.9607	-0.9039	-1.1479	-1.1407	-1.0393	-0.9541	-1.6656	-0.9439	-1.1093	0.171	0.1069	0.0348	0.0607	-0.7115	0.0102	-0.1552	0.00049	0.933825	0.16955
EXP_AL645882_169584_170570_1_987_s_RC-60-0741	SCO0181	Único	0.6107	0.1168	0.1657	2.5875	2.8138	2.7619	-1.0351	1.6293	0.3855	0.1895	-1.2254	-1.4167	0.2978	2.7211	0.3266	-0.8175	0.2721	0.1185	1.3332	0.8774	2.4233	0.0288	-1.1153	0.022154	0.974184	0.192844
EXP_AL645882_1696287_1696361_1_75_s_PSO-60-0005	NA	Intergen	-1.4593	-1.2914	-1.4692	-1.0043	-2.1433	-2.2228	-2.8975	-2.7967	-2.7838	-2.8903	-2.9474	-3.2229	-1.4066	-1.7901	-2.826	-3.0202	0.0999	0.6817	0.0623	0.1779	-0.3835	-1.4194	-1.6136	0.374291	0.005278	0.00283
EXP_AL645882_1696361_1696801_1_441_s_RC-60-0261	SCO1586	Único	-0.4049	-0.3436	-0.1421	-0.943	-0.8126	-0.9996	-0.2503	-0.6472	-0.5448	-0.247	-0.2741	-0.1918	-0.2969	-0.9184	-0.4808	-0.2376	0.1375	0.0959	0.2061	0.0419	-0.6215	-0.1839	0.0593	0.003146	0.195494	0.681108
EXP_AL645882_1696796_1696861_1_66_s_PSO-60-0005	NA	Intergen	-4.1907	-3.9523	-3.4725	-4.3267	-4.5171	-4.4994	-3.3882	-4.007	-3.8737	-3.8444	-4.0238	-3.7481	-3.8718	-4.4477	-3.7563	-3.8721	0.3658	0.1052	0.3256	0.14	-0.5759	0.1155	-0.0003	0.092922	0.7116	0.999442
EXP_AL645882_1696856_1698298_1_1443_s_RC-60-1341	SCO1587	Único	0.2395	0.3953	0.264	0.0124	-0.1402	0.0107	-0.2594	-0.2316	-0.0278	-0.1651	-0.2012	0.0309	0.2996	-0.039	-0.173	-0.1118	0.0838	0.0876	0.1264	0.1249	-0.3386	-0.4726	-0.4114	0.018131	0.002395	0.004846
EXP_AL645882_1698283_1698348_1_66_s_PSO-60-0005	NA	Intergen	-5.1287	-5.0236	-2.1211	-4.5961	-3.6581	-4.6158	-3.4181	-3.5291	-3.9696	-3.5554	-3.6873	-5.0672	-4.0911	-4.29	-3.6389	-4.1033	1.7069	0.5473	0.2917	0.8374	-0.1989	0.4522	-0.0122	0.877106	0.677654	0.991764
EXP_AL645882_1698333_1699295_1_963_s_PSO-60-0701	SCO1588	Único	0.1231	0.1487	0.018	-0.2972	-0.3028	-0.2752	-0.3174	-0.3077	-0.2276	0.3226	0.1776	0.0486	0.0966	-0.2917	-0.2842	0.1829	0.0692	0.0146	0.0493	0.1371	-0.3883	-0.3808	0.0863	0.002645	0.00169	0.309268
EXP_AL645882_1699285_1699346_1_62_s_PSO-60-0002	NA	Intergen	-0.4795	-0.5336	-1.2649	-0.2407	-0.7814	-0.7529	-0.1505	-0.1313	0.1274	2.3032	1.798	1.6612	-0.7593	-0.5916	-0.0515	1.9208	0.4387	0.3043	0.1552	0.3382	0.1677	0.7078	2.6801	0.685477	0.066787	0.000125
EXP_AL645882_1699336_1699530_1_195_s_PSO-60-0001	SCO1589	Único	-1.7341	-1.7091	-1.9482	-1.9138	-1.8768	-1.6348	-1.1375	-1.1393	-0.699	0.5565	0.1843	0.4525	-1.7971	-1.8084	-0.9919	0.3978	0.1314	0.1516	0.2537	0.192	-0.0113	0.8052	2.1949	0.964054	0.002726	1.4e-05
EXP_AL645882_1699515_1699577_1_63_s_PSO-60-0002	NA	Intergen	0.3664	0.3025	0.6169	-0.0803	0.0132	0.1655	0.277	0.2111	0.1334	1.4244	1.1046	0.8546	0.4286	0.0328	0.2072	1.1279	0.1662	0.1241	0.0719	0.2856	-0.3958	-0.2214	0.6993	0.12354	0.336337	0.011467
EXP_AL645882_1699562_1700806_1_1245_s_RC-60-0381	SCO1590	Único	-1.2404	-1.2106	-0.8268	-0.0435	-0.4317	-0.1745	0.5834	0.4298	0.4373	0.4577	0.4413	0.7363	-1.0926	-0.2166	0.4835	0.5451	0.2307	0.1975	0.0866	0.1658	0.876	1.5761	1.6377	0.00235	5.9e-05	4.8e-05
EXP_AL645882_1700806_1700944_1_139_s_PSO-60-0037	NA	Intergen	-1.914	-1.0839	-1.5323	-2.2034	-2.1364	-1.6967	-2.1863	-1.9353	-2.3348	-2.229	-1.9696	-2.5954	-1.51	-2.0122	-2.1521	-2.2647	0.4155	0.2753	0.202	0.3144	-0.5022	-0.6421	-0.7547	0.192713	0.080847	0.046931
EXP_AL645882_1700944_1701855_1_912_s_PSO-60-0281	SCO1591	Único	0.0082	-0.1082	-0.2505	0.7212	0.3804	0.1466	-0.1108	0.0427	-0.2204	-0.3244	-0.1903	-0.2321	-0.1168	0.4161	-0.0962	-0.2489	0.1296	0.2889	0.1322	0.0686	0.5329	0.0206	-0.1321	0.02065	0.917017	0.47226
EXP_AL645882_1701846_1702388_1_543_s_RC-60-0481	SCO1592	Único	-0.6379	-0.453	-0.3831	-0.9668	-0.9735	-0.8508	-1.2504	-1.1873	-1.0578	-1.2213	-1.1699	-1.1906	-0.4913	-0.9304	-1.1651	-1.194	0.1317	0.069	0.0982	0.0258	-0.4391	-0.6738	-0.7027	0.002435	0.000142	0.000114
EXP_AL645882_1702388_1702516_1_129_s_PSO-60-0053	NA	Intergen	-0.0967	-0.0863	-0.1837	-0.703	-0.7373	-0.5793	-1.085	-1.1436	-0.8109	-0.8707	-0.8235	-0.712	-0.1222	-0.6732	-1.0132	-0.8021	0.0535	0.0831	0.1776	0.0815	-0.551	-0.891	-0.6799	0.014873	0.000886	0.003571
EXP_AL645882_1702516_1703856_1_1341_s_RC-60-0881	SCO1593	Único	-0.2589	-0.1065	-0.2073	-0.2951	-0.2054	-0.0209	0.8706	0.8697	0.9899	0.4773	0.5582	0.9343	-0.1909	-0.1738	0.9101	0.6566	0.0775	0.1398	0.0692	0.2439	0.0171	1.101	0.8475	0.930732	0.000158	0.000657
EXP_AL645882_1703856_1704284_1_429_s_PSO-60-0069	NA	Intergen	-1.3234	-0.8014	-1.8175	-0.9827	-1.16	-1.3895	-0.5121	-0.2922	0.3662	0.1125	0.8539	0.7337	-1.3141	-1.1774	-0.146	0.5667	0.5081	0.204	0.457	0.3979	0.1367	1.1681	1.8808	0.795993	0.021955	0.002409
EXP_AL645882_1703856_1704284_1_429_s_PSO-60-0277	NA	Intergen	-3.4735	-3.407	-2.7573	-2.6896	-2.4474	-3.2272	-2.3498	-2.3115	-2.4991	-2.3573	-2.2407	-2.6524	-3.2126	-2.7881	-2.3868	-2.4168	0.3957	0.3991	0.0991	0.2122	0.4245	0.8258	0.7958	0.259242	0.031121	0.036068
EXP_AL645882_1704284_1706806_1_2523_s_RC-60-1901	SCO1594	Único	1.2539	1.229	1.1522	1.6282	1.6596	1.4684	1.4447	1.4173	0.9066	1.2756	1.2437	0.9885	1.2117	1.5854	1.2562	1.1692	0.053	0.1025	0.3031	0.1574	0.3737	0.0445	-0.0425	0.082166	0.821617	0.832007
EXP_AL645882_170570_170656_1_87_s_PSO-60-0021	NA	Intergen	-1.2331	-1.1027	-1.0713	0.8959	-0.191	-0.5033	-1.2024	-0.9659	-0.8459	-1.2964	-1.397	-1.1785	-1.1357	0.0672	-1.0047	-1.2906	0.0858	0.7345	0.1814	0.1093	1.2029	0.131	-0.1549	0.022621	0.766512	0.722627
EXP_AL645882_170656_170880_1_225_s_RC-60-0161	SCO0182	Único	0.7446	0.7014	0.7722	0.2888	0.5983	0.7643	1.0109	0.9873	0.8993	0.7357	0.9352	0.8797	0.7394	0.5505	0.9658	0.8502	0.0356	0.2413	0.0588	0.103	-0.1889	0.2264	0.1108	0.223707	0.120134	0.436359
EXP_AL645882_1706806_1707927_1_1122_s_RC-60-0621	SCO1595	Único	1.5576	1.4852	1.6169	2.3563	2.2028	2.3387	1.8106	1.8516	1.5092	1.7913	1.7773	1.562	1.5533	2.2993	1.7238	1.7102	0.0659	0.084	0.187	0.1286	0.746	0.1705	0.1569	0.000892	0.197881	0.233553
EXP_AL645882_1707927_1708109_1_183_s_PSO-60-0101	NA	Intergen	-1.9002	-2.1845	-1.6073	-0.1394	-0.0742	-1.0993	-0.5296	-0.791	-1.3595	-0.5959	-0.4197	-1.4647	-1.8974	-0.4376	-0.8934	-0.8268	0.2886	0.5739	0.4243	0.5595	1.4598	1.004	1.0706	0.022813	0.065573	0.052692
EXP_AL645882_1708109_1709248_1_1140_s_RC-60-0181	SCO1596	Único	0.0936	0.073	-0.1868	-0.0011	-0.1652	0.1201	0.6207	0.4981	0.8427	0.4108	0.4608	0.8186	-0.0067	-0.0154	0.6538	0.5634	0.1563	0.1432	0.1746	0.2224	-0.0087	0.6605	0.5701	0.970455	0.005334	0.010698
EXP_AL645882_170865_170926_1_62_s_PSO-60-0002	NA	Intergen	0.7087	0.9947	1.763	1.5317	1.0532	0.2887	-0.5149	0.0571	-0.2757	0.0565	0.0936	-0.2638	1.1555	0.9579	-0.2445	-0.0379	0.5453	0.627	0.2873	0.1965	-0.1976	-1.4	-1.1934	0.7257	0.014898	0.029093
EXP_AL645882_170911_172158_1_1248_s_PSO-60-1121	SCO0183	Único	-1.1209	-1.1034	-0.9079	0.0276	-0.5106	-0.66	-1.2212	-1.1476	-0.9307	-1.0779	-1.1523	-1.02	-1.044	-0.381	-1.0999	-1.0834	0.1183	0.3617	0.151	0.0663	0.663	-0.0559	-0.0394	0.016961	0.805721	0.866006
EXP_AL645882_1709243_1709304_1_62_s_PSO-60-0002	NA	Intergen	-1.8361	-1.9429	-0.8514	0.1322	0.2825	-1.0457	-0.1722	-0.4473	-1.9349	-0.2095	-0.0734	-1.2401	-1.5435	-0.2103	-0.8514	-0.5077	0.6017	0.7273	0.9483	0.6379	1.3332	0.6921	1.0358	0.128175	0.379785	0.191783
EXP_AL645882_1709299_1710147_1_849_s_RC-60-0341	SCO1597	Único	0.2018	0.2704	-0.0951	0.0579	0.0817	0.2127	0.1646	0.3035	0.3114	0.0833	0.119	0.2281	0.1257	0.1174	0.2598	0.1435	0.1943	0.0833	0.0826	0.0754	-0.0083	0.1341	0.0178	0.958555	0.284465	0.896654
EXP_AL645882_1710147_1710331_1_185_s_PSO-60-0101	NA	Intergen	-1.7242	-1.6808	-2.4851	-0.2341	-1.3022	-1.5746	-1.6513	-1.7107	-1.6855	-1.9066	-1.8261	-1.8934	-1.9634	-1.037	-1.6825	-1.8754	0.4524	0.7085	0.0298	0.0432	0.9264	0.2809	0.088	0.078392	0.546956	0.858066
EXP_AL645882_1710331_1710714_1_384_s_RC-60-0261	SCO1598	Único	1.4957	1.4112	2.0404	2.1626	2.6867	1.982	2.2761	2.3476	1.9386	2.7079	2.729	2.0885	1.6491	2.2771	2.1874	2.5085	0.3415	0.366	0.2185	0.3639	0.628	0.5383	0.8594	0.104436	0.126044	0.026238
EXP_AL645882_1710714_1710812_1_99_s_PSO-60-0037	NA	Intergen	-1.3588	-1.6438	-1.8239	-0.6078	-0.3151	-1.4724	-0.791	-1.1709	-1.3417	-0.8755	-0.679	-0.9077	-1.6088	-0.7984	-1.1012	-0.8208	0.2345	0.6017	0.2819	0.1238	0.8104	0.5076	0.788	0.075249	0.204606	0.061893
EXP_AL645882_1710812_1711006_1_195_s_RC-60-0081	SCO1599	Único	2.5361	2.5333	2.6448	3.0251	3.3534	3.3928	3.3472	3.7196	3.0554	3.7183	3.6626	3.1991	2.5714	3.2571	3.374	3.5266	0.0636	0.2019	0.3329	0.285	0.6857	0.8026	0.9552	0.028165	0.009572	0.004279
EXP_AL645882_1711006_1711121_1_116_s_PSO-60-0053	NA	Intergen	-0.7358	-0.8989	-1.1035	0.0649	0.5003	-0.8103	-0.2854	-0.3591	-0.1987	-0.157	0.0223	-0.368	-0.9127	-0.0817	-0.2811	-0.1675	0.1842	0.6675	0.0802	0.1954	0.831	0.6316	0.7452	0.071822	0.124572	0.07707
EXP_AL645882_1711121_1711774_1_654_s_RC-60-0261	SCO1600	Único	2.3235	2.271	2.5743	2.927	3.2323	3.1422	3.2913	3.4649	3.3579	3.6746	3.6418	3.3969	2.3896	3.1005	3.3714	3.5711	0.1621	0.1568	0.0876	0.1518	0.7109	0.9818	1.1815	0.00219	0.000228	8.5e-05
EXP_AL645882_1711774_1712158_1_385_s_PSO-60-0021	NA	Intergen	0.024	0.3119	0.1388	0.8682	1.5294	0.1892	0.9115	0.7459	0.4601	1.3362	1.4673	0.7415	0.1582	0.8623	0.7058	1.1816	0.1449	0.6701	0.2284	0.3868	0.7041	0.5476	1.0234	0.155243	0.224969	0.03765
EXP_AL645882_1711774_1712158_1_385_s_PSO-60-0277	NA	Intergen	-0.2092	-0.327	-0.4805	0.0354	0.7579	-0.4649	0.1899	-0.1327	-0.378	0.4911	0.7451	0.1914	-0.3389	0.1095	-0.1069	0.4759	0.136	0.6148	0.2848	0.2772	0.4484	0.232	0.8148	0.316774	0.57962	0.062384
EXP_AL645882_1712158_1712523_1_366_s_PSO-60-0261	SCO1601	Único	0.7593	0.6903	0.7137	0.932	1.0282	0.9456	0.9417	0.9854	0.7039	1.0804	0.9848	0.757	0.7211	0.9686	0.877	0.9407	0.0351	0.052	0.1515	0.1661	0.2475	0.1559	0.2196	0.077023	0.205338	0.085168
EXP_AL645882_1712503_1712568_1_66_s_PSO-60-0005	NA	Intergen	1.1831	1.2644	1.3175	1.3412	1.8099	1.2171	0.7157	0.7011	0.0795	0.4948	0.2178	-0.2551	1.255	1.456	0.4988	0.1525	0.0677	0.3126	0.3632	0.3792	0.201	-0.7562	-1.1025	0.60273	0.044784	0.009417
EXP_AL645882_1712548_1713279_1_732_s_RC-60-0381	SCO1602	Único	0.1547	0.2338	0.2094	0.6015	0.3688	0.7411	1.267	1.2323	1.5571	0.9766	0.9895	1.3313	0.1993	0.5705	1.3521	1.0991	0.0405	0.1881	0.1783	0.2011	0.3712	1.1528	0.8998	0.063752	0.00021	0.000794
EXP_AL645882_1713279_1713855_1_577_s_PSO-60-0037	NA	Plural	-3.4547	-3.2278	-3.8311	-3.0051	-3.1988	-3.398	-3.1917	-3.2019	-2.8164	-2.8242	-2.5248	-2.7479	-3.5045	-3.2006	-3.07	-2.699	0.3047	0.1964	0.2197	0.1556	0.3039	0.4345	0.8055	0.302466	0.118111	0.012581
EXP_AL645882_1713279_1713855_1_577_s_PSO-60-0373	NA	Plural	-0.5068	-0.4007	0.0369	-0.1395	-0.0841	-0.4559	0.0804	0.2921	0.0611	0.1479	0.2858	0.3561	-0.2902	-0.2265	0.1445	0.2633	0.2882	0.2006	0.1281	0.1059	0.0637	0.4347	0.5535	0.825827	0.085523	0.037513
EXP_AL645882_1713279_1713855_1_577_s_PSO-60-0453	NA	Plural	-1.9816	-1.8157	-3.0143	0.3555	-0.265	-0.4274	1.9308	2.2158	2.487	2.1584	2.3897	2.8091	-2.2705	-0.1123	2.2112	2.4524	0.6494	0.4132	0.2781	0.3298	2.1582	4.4817	4.7229	0.002899	3.5e-05	2.7e-05
EXP_AL645882_1713855_1715099_1_1245_s_PSO-60-0161	NA	Plural	-3.6499	-3.886	-3.8897	-1.9529	-2.6686	-2.3456	-2.1548	-2.2943	-1.959	-2.3895	-2.2849	-1.9602	-3.8086	-2.3224	-2.1361	-2.2115	0.1374	0.3584	0.1684	0.2239	1.4862	1.6725	1.5971	0.00129	0.000392	0.000508
EXP_AL645882_1713855_1715099_1_1245_s_PSO-60-0281	NA	Plural	-2.1955	-2.2091	-1.8519	-0.8605	-1.5691	-1.2823	-1.1341	-1.3359	-0.7681	-1.339	-1.197	-0.8952	-2.0855	-1.2373	-1.0794	-1.1437	0.2024	0.3564	0.2878	0.2266	0.8482	1.0061	0.9418	0.028745	0.009233	0.01259
EXP_AL645882_1713855_1715099_1_1245_s_PSO-60-0581	NA	Plural	-2.5254	-2.8187	-2.2086	-0.4418	-1.4636	-1.2887	-0.9906	-1.2165	-1.091	-1.3991	-1.355	-0.8002	-2.5176	-1.0647	-1.0994	-1.1847	0.3051	0.5465	0.1132	0.3338	1.4529	1.4182	1.3329	0.007697	0.005426	0.007314
EXP_AL645882_1713855_1715099_1_1245_s_PSO-60-0761	NA	Plural	-1.0562	-1.0621	-1.1572	-1.0876	-1.4285	-1.0263	-1.2001	-1.4467	-1.4298	-1.4695	-1.4136	-1.136	-1.0918	-1.1808	-1.3589	-1.3397	0.0567	0.2167	0.1377	0.1786	-0.089	-0.2671	-0.2479	0.713744	0.212013	0.244717
EXP_AL645882_1713855_1715099_1_1245_s_PSO-60-1121	NA	Plural	-2.9345	-2.9036	-2.7222	-1.8853	-2.1951	-1.7692	-1.7489	-1.7463	-1.5662	-1.8449	-1.6141	-1.3308	-2.8535	-1.9498	-1.6872	-1.5966	0.1147	0.2202	0.1047	0.2575	0.9037	1.1663	1.2569	0.006087	0.00102	0.000698
EXP_AL645882_1713855_1715099_1_1245_s_PSO-60-1181	NA	Plural	-4.9903	-4.9886	-5.3351	-3.6283	-3.8357	-4.0153	-3.5524	-3.5187	-3.6542	-3.2439	-3.0271	-2.9505	-5.1047	-3.8264	-3.5751	-3.0738	0.1996	0.1936	0.0706	0.1521	1.2783	1.5296	2.0309	0.000714	0.000148	3.2e-05
EXP_AL645882_1715094_1715156_1_63_s_PSO-60-0002	NA	Plural	-5.0256	-5.1451	-5.3113	-3.7554	-4.1067	-4.168	-3.9898	-3.9302	-3.9761	-4.0429	-3.8148	-3.6708	-5.1606	-4.01	-3.9654	-3.8428	0.1435	0.2227	0.0313	0.1876	1.1506	1.1952	1.3178	0.001225	0.000569	0.000342
EXP_AL645882_1715151_1715678_1_528_s_RC-60-0041	NA	Plural	-4.0103	-3.9444	-4.7744	-2.4182	-3.2129	-2.7495	-2.5057	-2.2295	-2.0391	-2.1464	-1.8173	-1.4178	-4.2431	-2.7935	-2.2581	-1.7938	0.4614	0.3992	0.2346	0.3649	1.4496	1.985	2.4493	0.009233	0.001205	0.000401
EXP_AL645882_1715151_1715678_1_528_s_RC-60-0281	NA	Plural	-0.1569	0.0024	0.2993	-1.1077	-0.4656	-0.8616	-0.4295	-0.4097	-0.7551	-0.2236	-0.0854	-0.1815	0.0483	-0.8116	-0.5315	-0.1635	0.2316	0.324	0.194	0.0708	-0.8599	-0.5798	-0.2118	0.014021	0.046385	0.433068
EXP_AL645882_1715151_1715678_1_528_s_RC-60-0461	NA	Plural	-3.4535	-3.3772	-4.4753	-2.2123	-2.8671	-2.4262	-2.3753	-2.031	-2.5091	-2.2154	-1.9001	-1.4482	-3.7687	-2.5019	-2.3051	-1.8546	0.6131	0.3339	0.2466	0.3856	1.2668	1.4636	1.9141	0.024829	0.008836	0.002443
EXP_AL645882_1715196_1715549_1_354_s_PSO-60-0201	NA	Plural	-3.4062	-3.2794	-3.1914	-2.5915	-2.7033	-3.02	-2.7461	-2.6815	-2.969	-2.5477	-2.4358	-3.1783	-3.2923	-2.7716	-2.7989	-2.7206	0.108	0.2223	0.1508	0.4003	0.5207	0.4934	0.5717	0.110103	0.100554	0.063595
EXP_AL645882_1715196_1715549_1_354_s_PSO-60-0241	NA	Plural	-3.5883	-3.4413	-3.6912	-2.7646	-2.8169	-3.2424	-2.8286	-2.6733	-2.7359	-2.6348	-2.5619	-2.7817	-3.5736	-2.9413	-2.7459	-2.6595	0.1256	0.2621	0.0781	0.112	0.6323	0.8277	0.9141	0.019346	0.003594	0.002209
EXP_AL645882_1715549_1715926_1_378_s_PSO-60-0181	NA	Plural	-4.4062	-4.3753	-4.3136	-2.9296	-3.2199	-3.3635	-2.6737	-2.55	-2.2299	-2.3041	-2.1758	-2.1843	-4.365	-3.171	-2.4845	-2.2214	0.0471	0.221	0.229	0.0718	1.194	1.8805	2.1436	0.001051	5.1e-05	2.6e-05
EXP_AL645882_1715549_1715926_1_378_s_PSO-60-0277	NA	Plural	-4.5826	-4.5838	-4.1449	-3.7295	-3.4561	-4.0785	-3.4404	-3.4077	-3.9355	-3.0548	-2.9509	-3.5616	-4.4371	-3.7547	-3.5945	-3.1891	0.2531	0.3119	0.2957	0.3268	0.6824	0.8426	1.248	0.078379	0.026811	0.004669
EXP_AL645882_1715926_1716894_1_969_s_PSO-60-0421	SCO1606	Único	-0.2847	-0.0924	0.2243	-0.1922	0.1581	-0.1234	-0.0372	0.0935	0.0274	0.085	0.115	-0.0602	-0.0509	-0.0525	0.0279	0.0466	0.257	0.1856	0.0653	0.0937	-0.0016	0.0788	0.0975	0.994059	0.664163	0.584255
EXP_AL645882_1716894_1716953_PSO	NA	Intergen	-0.4678	-0.1991	-0.3653	-0.2126	-1.1566	-1.3681	-1.4791	-1.3771	-1.264	-1.2837	-1.1089	-1.1389	-0.3441	-0.9124	-1.3734	-1.1772	0.1356	0.6152	0.1076	0.0935	-0.5683	-1.0293	-0.8331	0.155864	0.015417	0.036709
EXP_AL645882_1716909_1718090_1_1182_s_RC-60-0581	SCO1607	Único	0.1186	0.1256	0.1125	0.313	0.1466	0.3448	0.345	0.4782	0.6359	0.3288	0.4074	0.5146	0.1189	0.2681	0.4864	0.417	0.0066	0.1065	0.1456	0.0933	0.1492	0.3675	0.2981	0.200315	0.006227	0.016253
EXP_AL645882_1718087_1718800_1_714_s_RC-60-0401	SCO1608	Único	-0.2509	-0.2804	-0.1413	0.6301	-0.0776	-0.3057	0.3109	0.1212	0.2417	0.0181	0.0661	0.2234	-0.2242	0.0822	0.2246	0.1025	0.0733	0.488	0.096	0.1074	0.3064	0.4488	0.3267	0.295463	0.106185	0.226266
EXP_AL645882_1718800_1720261_1_1462_s_PSO-60-0101	NA	Intergen	-1.0934	-0.9275	0.2243	-0.7785	0.2468	-0.9851	-0.3606	-0.4075	0.0188	-0.061	-0.2303	-0.0806	-0.5989	-0.5056	-0.2498	-0.124	0.7177	0.6597	0.2338	0.0926	0.0933	0.3491	0.4749	0.889478	0.524733	0.382061
EXP_AL645882_1718800_1720261_1_1462_s_PSO-60-0373	NA	Intergen	-0.3448	-0.2481	0.2777	-0.0981	0.3156	-0.0405	0.1983	0.2213	0.2479	0.149	0.2485	0.2908	-0.1051	0.059	0.2225	0.2294	0.335	0.2241	0.0249	0.0728	0.1641	0.3276	0.3345	0.555275	0.197881	0.188552
EXP_AL645882_1718800_1720261_1_1462_s_PSO-60-0517	NA	Intergen	-1.4792	-1.2666	0.0977	-1.0362	-0.5696	-1.5197	-0.8475	-1.0712	-0.7417	-0.7374	-0.8179	-1.0187	-0.8827	-1.0418	-0.8868	-0.858	0.8557	0.4751	0.1682	0.1449	-0.1591	-0.0041	0.0247	0.804269	0.993673	0.967072
EXP_AL645882_1718800_1720261_1_1462_s_PSO-60-0757	NA	Intergen	-0.3567	-0.0817	0.292	-0.3874	-0.0794	-0.3948	-0.2565	-0.2604	-0.2726	-0.2078	-0.0493	-0.2438	-0.0488	-0.2872	-0.2632	-0.167	0.3256	0.18	0.0084	0.1035	-0.2384	-0.2144	-0.1182	0.364347	0.375082	0.631758
EXP_AL645882_1718800_1720261_1_1462_s_PSO-60-1013	NA	Intergen	2.0734	1.6374	2.1553	1.2028	1.4893	0.4917	0.9465	0.5542	-0.09	1.1331	0.8908	0.2366	1.9554	1.0612	0.4702	0.7535	0.2784	0.5136	0.5233	0.4638	-0.8942	-1.4852	-1.2019	0.107871	0.01196	0.029474
EXP_AL645882_1718800_1720261_1_1462_s_PSO-60-1141	NA	Intergen	-0.6642	-0.6488	0.5592	0.3269	0.8804	-0.6404	-0.2338	-0.4183	-0.1936	-0.4076	-0.3642	-0.9984	-0.2513	0.189	-0.2819	-0.5901	0.7019	0.7697	0.1198	0.3543	0.4403	-0.0306	-0.3388	0.500253	0.961561	0.572318
EXP_AL645882_1718800_1720261_1_1462_s_PSO-60-1365	NA	Intergen	-0.8658	-0.7662	-0.1287	-1.2517	0.0216	-0.0251	0.2622	0.7692	0.4273	0.3451	0.5474	0.7744	-0.5869	-0.4184	0.4863	0.5557	0.3999	0.722	0.2586	0.2148	0.1685	1.0732	1.1426	0.76666	0.041833	0.033196
EXP_AL645882_1720261_1721469_1_1209_s_PSO-60-0801	SCO1609	Único	0.0611	0.0505	0.0439	0.2242	0.2778	-0.1235	0.7606	0.7237	0.7345	0.5554	0.6667	0.8186	0.0518	0.1261	0.7396	0.6802	0.0087	0.2179	0.0189	0.1321	0.0743	0.6878	0.6284	0.61679	0.000843	0.001351
EXP_AL645882_1721454_1721517_1_64_s_PSO-60-0005	NA	Intergen	-1.9055	-1.6981	-1.7711	-1.4014	-1.6599	-2.181	-0.6306	-0.5692	-0.4997	-1.042	-0.8383	-0.6031	-1.7915	-1.7474	-0.5665	-0.8278	0.1052	0.3971	0.0655	0.2196	0.0441	1.225	0.9637	0.898891	0.00191	0.006326
EXP_AL645882_1721502_1722461_1_960_s_RC-60-0901	SCO1610	Único	0.1817	0.1185	-0.0362	0.419	0.3249	0.6736	0.4544	0.6262	0.8252	0.5585	0.5631	0.8187	0.088	0.4725	0.6353	0.6467	0.1121	0.1804	0.1856	0.1489	0.3845	0.5473	0.5587	0.050181	0.007928	0.007293
EXP_AL645882_172158_172217_PSO	NA	Intergen	-2.0366	-1.7911	-2.0085	-1.4524	-1.1639	-2.1123	-3.0034	-3.2394	-3.095	-3.3882	-3.5304	-3.1218	-1.9454	-1.5762	-3.1126	-3.3468	0.1343	0.4862	0.119	0.2074	0.3692	-1.1672	-1.4014	0.29077	0.004873	0.001965
EXP_AL645882_172170_173984_1_1815_s_PSO-60-1241	SCO0184	Único	-1.7651	-1.6007	-1.4162	-0.6907	-1.2317	-1.1859	-1.6502	-1.6464	-1.7789	-1.7987	-1.8603	-1.8906	-1.594	-1.0361	-1.6918	-1.8499	0.1745	0.3	0.0754	0.0468	0.5579	-0.0978	-0.2559	0.018907	0.609959	0.176737
EXP_AL645882_1722446_1722514_1_69_s_PSO-60-0005	NA	Intergen	-3.2212	-2.8561	-2.5958	-2.4198	-2.6588	-3.1258	-2.7758	-2.1071	-2.7032	-2.5868	-2.4824	-2.8829	-2.891	-2.7348	-2.5287	-2.6507	0.3142	0.3591	0.3669	0.2077	0.1562	0.3623	0.2403	0.702184	0.312407	0.504395
EXP_AL645882_1722499_1723281_1_783_s_RC-60-0281	SCO1611	Único	-0.5181	-0.5554	-0.624	0.3426	-0.0168	0.4445	-0.4917	-0.1005	-0.2693	0.1642	-0.0969	0.0556	-0.5658	0.2568	-0.2872	0.041	0.0537	0.2423	0.1962	0.1312	0.8226	0.2786	0.6068	0.002623	0.12884	0.00692
EXP_AL645882_1723278_1724729_1_1452_s_RC-60-0541	SCO1612	Único	-0.7019	-0.7416	-0.7329	0.0777	-0.5575	-0.1456	-0.8593	-0.4481	-0.5135	-0.0637	-0.3754	-0.1883	-0.7255	-0.2085	-0.607	-0.2091	0.0209	0.3222	0.2209	0.1569	0.517	0.1185	0.5164	0.047171	0.598786	0.034077
EXP_AL645882_1724726_1726114_1_1389_s_RC-60-1321	SCO1613	Único	-0.8306	-0.9814	-1.1903	0.3529	-0.5019	-0.0831	-1.0356	-0.6698	-0.7933	-0.2141	-0.5643	-0.2986	-1.0008	-0.0773	-0.8329	-0.359	0.1806	0.4274	0.1861	0.1828	0.9235	0.1679	0.6418	0.011902	0.552783	0.036227
EXP_AL645882_1726114_1726192_1_79_s_PSO-60-0005	NA	Intergen	2.0002	1.988	2.4769	1.1431	0.9498	0.7743	-0.54	0.4953	-0.2089	0.9244	0.8636	-0.0317	2.155	0.9557	-0.0845	0.5854	0.2788	0.1845	0.5288	0.5353	-1.1993	-2.2395	-1.5696	0.029568	0.001002	0.006059
EXP_AL645882_1726192_1726902_1_711_s_PSO-60-0641	SCO1614	Único	0.776	0.7352	0.768	0.6682	0.6563	0.6938	0.3815	0.4143	0.4634	0.6822	0.7064	0.6753	0.7598	0.6728	0.4197	0.688	0.0216	0.0192	0.0412	0.0163	-0.087	-0.3401	-0.0718	0.015015	9e-06	0.022617
EXP_AL645882_1726902_1726978_1_77_s_PSO-60-0005	NA	Intergen	-2.4287	-2.5599	-2.839	-0.6945	-1.9278	-1.686	-3.6051	-3.372	-3.5848	-2.695	-3.0492	-3.6006	-2.6092	-1.4361	-3.5206	-3.1149	0.2096	0.6535	0.1291	0.4564	1.1731	-0.9114	-0.5057	0.033636	0.060362	0.268933
EXP_AL645882_1726978_1727706_1_729_s_PSO-60-0381	SCO1615	Único	-0.3997	-0.5946	-0.3544	0.2089	-0.3196	-0.1142	-0.9504	-0.7124	-0.3199	-0.5254	-0.5434	-0.5425	-0.4496	-0.075	-0.6609	-0.5371	0.1276	0.2664	0.3184	0.0101	0.3746	-0.2113	-0.0875	0.137082	0.352799	0.708288
EXP_AL645882_1727706_1728427_1_722_s_PSO-60-0085	NA	Intergen	-0.5911	-0.6135	-0.5813	-0.0121	0.3524	1.4282	0.3494	0.5694	1.0296	-0.0558	0.1424	0.7794	-0.5953	0.5895	0.6495	0.2887	0.0165	0.7489	0.3471	0.4363	1.1848	1.2448	0.884	0.047383	0.02796	0.09299
EXP_AL645882_1727706_1728427_1_722_s_PSO-60-0421	NA	Plural	0.2935	0.2887	-0.0111	0.0971	-0.1284	0.5697	-0.6023	-0.3721	-0.0428	-0.2987	-0.3012	-0.2134	0.1904	0.1795	-0.3391	-0.2711	0.1745	0.3563	0.2812	0.05	-0.0109	-0.5295	-0.4615	0.975922	0.079006	0.11861
[truncated: 14,397 more rows]
